# Supplementary material for: ICan: An Integrated Co-Alteration Network to Identify Ovarian Cancer-Related Genes
Source: PLoS One. 2015 Mar 24;10(3):e0116095. doi: 10.1371/journal.pone.0116095 (PMC4372216; doi:10.1371/journal.pone.0116095)
Supplement: S2 Table — The genes in COSMIC and Phenopedia Database were acquired by using “ovarian cancer” as a search keyword, the genes in the other databases (GAD, OMIM) were obtained through mapping the relationships between genes and diseases. (XLSX) [file pone.0116095.s002.xlsx]

## Sheet: Seed gene
seed genes
ABCA1
ABCB1
ABCC1
ABCC2
ABCG2
ABL1
ABO
ACACA
ACVR1
ACVR2A
ADA
ADAM8
ADH1A
ADH4
AGAP11
AGER
AHR
AIFM2
AKR1C3
AKT1
AKT2
AKTIP
ALDH1A1
ALDH3A1
ALKBH3
ALOX12B
ALOX15B
ALOX5
ALOXE3
AMACR
AMH
AMHR2
AMOT
AMOTL1
ANGPT1
ANGPT2
ANKLE1
ANKRD1
APAF1
APC
APEX1
APEX2
APTX
AR
AREG
ARHGAP27
ARHGEF2
ARID1A
ARL11
ATF1
ATIC
ATM
ATP1B2
ATP6
ATP8
ATR
AURKA
AXIN2
BACH1
BAP1
BARD1
BCCIP
BCL2
BCL2L1
BHMT
BIRC5
BLM
BMP1
BMP4
BNC2
BPIFC
BPNT1
BRAF
BRCA1
BRCA2
BRCC3
BRE
BRIP1
BST2
BTN3A3
BTRC
BUB1
BUB1B
C10orf116
C13ORF15
C13orf15
C19orf40
C19orf62
C20ORF108
C20orf108
C3
CALCA
CASP10
CASP5
CASP8
CASR
CAV1
CC2D1A
CCDC98
CCL11
CCL13
CCL7
CCNA1
CCNA2
CCNB1
CCNB2
CCND1
CCND2
CCND3
CCNE1
CCNE2
CCNG1
CCNG2
CCNH
CD14
CD24
CD3EAP
CD44
CD70
CD80
CDC20
CDC25A
CDC25B
CDC7
CDH1
CDH12
CDH13
CDH5
CDK12
CDK13
CDK16
CDK2
CDK4
CDK6
CDK7
CDKN1A
CDKN1B
CDKN1C
CDKN2A
CDKN2B
CDKN2C
CDKN2D
CDO1
CDX2
CETN2
CFL1
CFLAR
CHD5
CHEK1
CHEK2
CHL1
CHMP4C
CIT
CLK2
CLPTM1L
COL18A1
COMT
COX1
COX2
COX3
CPB2
CRLF3
CSF1
CSF2
CSF3
CSF3R
CSMD1
CSNK2A1
CTGF
CTNNB1
CTSD
CTSK
CUL1
CXCL1
CXCL10
CXCL14
CXCL3
CXCL6
CXCL9
CXCR6
CYC1
CYP17A1
CYP19A1
CYP1A1
CYP1A2
CYP1B1
CYP27B1
CYP2A6
CYP2B6
CYP2C19
CYP2C8
CYP2C9
CYP2E1
CYP39A1
CYP3A4
CYP3A5
CYP3A7
CYR61
CYSLTR1
DAB2
DCLRE1A
DCLRE1B
DCLRE1C
DCN
DCTN5
DDB1
DDB2
DDR2
DDX20
DENND1A
DHFR
DICER1
DKK1
DLGAP3
DMC1
DNAH14
DNMT1
DNMT3A
DNMT3B
DNMT3L
DOCK4
DPP4
DPYD
DRD2
DSC3
DUSP5
DUT
E2F1
E2F2
E2F3
E2F4
E2F5
E2F6
ECHDC1
EFEMP1
EFNA1
EFNB1
EFNB2
EGF
EGFR
EGR1
EGR2
EIF2AK2
EIF4EBP2
ELMO1
EME1
EME2
ENPP2
EP300
EPCAM
EPHA3
EPHX1
EPM2AIP1
ERBB2
ERBB3
ERCC1
ERCC2
ERCC3
ERCC4
ERCC5
ERCC6
ERCC8
ESR1
ESR2
ESRRA
EXO1
EZR
F13A1
F2
F5
FAM175A
FAM84B
FANCA
FANCB
FANCC
FANCD2
FANCE
FANCF
FANCG
FANCI
FANCL
FANCM
FAS
FASLG
FBN3
FBXW7
FCN2
FCN3
FEN1
FGF1
FGF18
FGF2
FGF23
FGF3
FGF5
FGF7
FGF8
FGFR1
FGFR2
FGFR3
FGFR4
FIBP
FIGF
FILIP1L
FKBP2
FLJ35220
FLT1
FLT3LG
FMR1
FN1
FOS
FOXL1
FOXL2
FSHB
FSHR
FST
FUCA1
FYN
GABARAPL1
GADD45A
GADD45B
GADD45G
GALNT1
GALT
GAS1
GATA6
GEMIN4
GHR
GJB1
GJB2
GLDC
GNRH1
GNRH2
GNRHR
GPX1
GPX2
GPX3
GPX4
GRB10
GSG2
GSTA1
GSTA2
GSTM1
GSTM2
GSTM3
GSTO1
GSTO2
GSTP1
GSTT1
GSTZ1
GTF2H1
GTF2H3
GTF2H4
GTF2H5
H1F0
H2AFX
HBEGF
HDAC1
HDAC2
HELLS
HELQ
HEXIM1
HFE
HGF
HIF1A
HLA-A
HLA-B
HLA-C
HLA-DQA1
HLA-DQB1
HLA-DRB1
HNF1B
HNRPDL
HOXA10
HOXA11
HOXA6
HOXA7
HOXA9
HOXB2
HOXD1
HPX
HRAS
HSD17B1
HSD17B12
HSD17B4
HSD17B7
HSD3B2
HSPE1
HSPG2
HTRA1
HUS1
ICAM1
ID2
ID4
IFI16
IFI35
IFI6
IFIT1
IFITM1
IFITM2
IGF1
IGF1R
IGF2
IGF2R
IGFBP1
IGFBP2
IGFBP3
IGFBP4
IGFBP5
IGFBP6
IL10
IL12B
IL18
IL1A
IL1B
IL1R1
IL1RN
IL23R
IL4R
IL6
IL6ST
IL8
IL8RB
INHA
INHBA
INHBB
INHBC
INS
INS-IGF2
INSR
IRF7
IRS1
IRS2
ISG15
ITGA4
ITGA6
ITGAV
ITGB1
ITGB2
ITGB3
JAZF1
JUN
JUND
KAT2B
KDM4C
KDR
KEAP1
KL
KLF10
KLK10
KLK15
KLK3
KPNA2
KRAS
L1CAM
LAMC1
LAPTM4B
LATS1
LATS2
LCN2
LECT1
LEP
LHCGR
LIG1
LIG3
LIG4
LIN28A
LIN28B
LOC401022
LOC643714
LOX
LRP1
LRRC32
LRRK1
LSM2
LSP1
LTB4R
LTBP1
LTF
LUM
MAD1L1
MAD2L2
MAGED2
MAL
MAP2K4
MAP3K1
MAPK1
MAPKAPK2
MAPT
MARK1
MARK2
MAST1
MAST2
MASTL
MBD4
MBL2
MCM2
MCM4
MCM6
MDM2
MDM4
MEST
METTL2A
MFAP4
MFSD7
MGMT
MIR106B
MIR10B
MIR125A
MIR125B1
MIR125B2
MIR132
MIR139
MIR140
MIR143
MIR145
MIR146A
MIR149
MIR154
MIR17
MIR185
MIR188
MIR191
MIR197
MIR198
MIR19A
MIR200A
MIR200C
MIR205
MIR206
MIR20A
MIR21
MIR216A
MIR221
MIR222
MIR26B
MIR27A
MIR29A
MIR29B2
MIR320A
MIR369
MIR370
MIR381
MIR423
MIR9-1
MIR9-2
MIR9-3
MIR92A1
MIR93
MIRLET7A1
MIRLET7A2
MIRLET7A3
MIRLET7B
MIRN146A
MKI67
MLF2
MLH1
MLH3
MLLT10
MMP1
MMP12
MMP13
MMP14
MMP2
MMP26
MMP3
MMP7
MMP9
MMS19
MNAT1
MPG
MPI
MPO
MRE11A
MRPL23
MS
MS4A1
MSH2
MSH3
MSH4
MSH5
MSH6
MSL1
MTDH
MTHFD1
MTHFR
MTHFS
MTR
MTRR
MUC1
MUC16
MUS81
MUTYH
MX1
MYC
NAT1
NAT2
NBN
NCOA1
NCOA3
NCOR1
ND2
ND4
NEIL1
NEIL2
NEIL3
NEK2
NEK3
NEK4
NEK6
NEK7
NEK8
NEK9
NF1
NFE2L2
NFKB1
NFKB2
NFKBIA
NFKBIB
NHEJ1
NKX3-1
NLK
NME1
NMI
NOD2
NOS2
NOS3
NOTCH3
NQO1
NQO2
NRAS
NRG3
NRIP1
NRP2
NT5E
NTHL1
NUDT1
OAS1
OAS3
OBFC1
OGG1
OGT
OPCML
OSGIN2
OSMR
P4HA2
PALB2
PANX1
PARP1
PARP2
PARP3
PARP4
PBK
PCNA
PDGFB
PDGFRB
PDK1
PDK2
PDPN
PER1
PERP
PF4
PGR
PHB
PHLPP2
PIK3C2A
PIK3CA
PIK3R1
PIK3R2
PKMYT1
PKN2
PLAT
PLAU
PLAUR
PLCG2
PLD3
PLEKHM1
PLG
PLK1
PLK2
PLK3
PLK4
PLOD1
PLOD2
PMS1
PMS2
PMS2L3
PNKP
PODXL
POLB
POLD1
POLE
POLG
POLH
POLI
POLK
POLL
POLM
POLN
POLQ
POLR2K
PON1
POU5F1B
POU5F1P1
PPARA
PPARD
PPARG
PPM1D
PPP1R3A
PPP2R1A
PPP2R1B
PPP2R5C
PRDM2
PRDX2
PRF1
PRG2
PRKACB
PRKCB
PRKDC
PRKG2
PRKN
PRKRA
PRKRIR
PRL
PRPF31
PSMC3IP
PTCH1
PTEN
PTGDR
PTGER1
PTGER3
PTGES
PTGES2
PTGIS
PTGS1
PTGS2
PTHLH
PTP4A1
PTPN1
PTPRS
PTTG1
RAD1
RAD17
RAD18
RAD23A
RAD23B
RAD50
RAD51
RAD51B
RAD51C
RAD51D
RAD51L1
RAD51L3
RAD52
RAD54B
RAD54L
RAD9A
RAF1
RB1
RBBP8
RBL1
RBL2
RDM1
RECQL
RECQL4
RECQL5
RET
REV1
REV3L
RGS1
RGS2
RHO
RNASEN
RNF146
RNF43
ROCK1
ROCK2
RPA1
RPA2
RPA3
RPA4
RRM2B
RSAD2
RSL24D1
RTBDN
RUVBL1
RYK
S100A7
SAMD14
SAT1
SCYL3
SELENBP1
SEMA3F
SEPP1
SERPINB2
SERPINB7
SERPINC1
SERPINE1
SERPINF1
SERPING1
SETD8
SF3A3
SH2D2A
SHBG
SHC1
SHFM1
SHMT1
SHMT2
SIK3
SKAP1
SKP2
SLC20A1
SLC22A3
SLC23A1
SLC23A2
SLC46A1
SLC6A3
SLX4
SMAD3
SMAD6
SMUG1
SNAI1
SOD1
SOD2
SOD3
SORD
SORT1
SOX9
SPARC
SPO11
SPP1
SPRY1
SRA1
SRD5A1
SRD5A2
ST3GAL5
STAG3
STAT1
STAT3
STEAP1
STIP1
STK11
STK4
STMN1
SULF1
SULT1A1
SULT1A2
SYNE1
TACC3
TACSTD2
TBXA2R
TBXAS1
TCEAL1
TCEAL7
TCF7L2
TCN2
TDG
TDP1
TEK
TEP1
TERC
TERT
TEX14
TFDP1
TFDP2
TFRC
TGFA
TGFB1
TGFB2
TGFB3
TGFBR1
TGFBR2
THADA
THBS1
THBS2
THBS4
THEM2
TIMP1
TIMP2
TIMP3
TIPARP
TLCD1
TLK2
TLR4
TLR6
TNF
TNFAIP2
TNFAIP3
TNFAIP6
TNFRSF10A
TNFRSF12A
TNFRSF18
TNFRSF1B
TNFRSF4
TNFSF10
TNFSF9
TOMM34
TOMM40
TOPBP1
TOX3
TP53
TP53I3
TP63
TP73
TPD52L3
TRDMT1
TREX1
TREX2
TRIB3
TRIM21
TRNA
TRNC
TRND
TRNG
TRNK
TRNR
TRNS1
TRNW
TRNY
TRRAP
TTK
TWIST1
TXNRD1
TYK2
TYMP
TYMS
TYROBP
UBE2A
UBE2B
UBE2N
UBE2V1
UGT1A
UGT1A1
UGT1A6
UGT1A9
UGT2A3
UHRF2
UIMC1
UNG
USP1
VCAM1
VDR
VEGF
VEGFA
VEGFC
VHL
VNN2
WARS
WARS2
WEE1
WISP1
WNT10B
WNT2
WNT5A
WRAP53
WRN
WWOX
XAB2
XPA
XPC
XPO5
XRCC1
XRCC2
XRCC3
XRCC4
XRCC5
XRCC6
ZFP36L1
ZMIZ1
ZNF200
ZNF350
ZNF354A
ZNF365
