# Supplementary material for: ICan: An Integrated Co-Alteration Network to Identify Ovarian Cancer-Related Genes
Source: PLoS One. 2015 Mar 24;10(3):e0116095. doi: 10.1371/journal.pone.0116095 (PMC4372216; doi:10.1371/journal.pone.0116095)
Supplement: S3 Table — Sheet 1: The list of genes with copy-number alteration; sheet 2: The list of differential expression genes; sheet 3: The list of differentially methylated genes. (XLSX) [file pone.0116095.s003.xlsx]

## Sheet: Diff_CN
amp_genes.conf_90
cytoband	19q12	3q26.2	8q24.21	11q14.1	1p34.3	1q21.3	8q24.3	19q13.2	1q42.3	3q29	19p13.12	15q26.3	7q36.3	14q11.2	12p12.1	8q11.23	20q13.33	5p15.33	12p13.33	2q31.2	8q24.12	3q13.31	10q22.3	19p13.2	4p16.3	6p22.3	4q13.3	17q25.3	14q32.33	19p13.2	20q11.21	18q11.2	1q25.3	20q13.12	19q13.12	10p15.3	22q12.2	6p21.2	11q23.3	12p11.21	8p11.21	19p13.11	7q32.3	1p22.3	6p25.1	2q13	12q15	11p13	2p23.2
q value	1.417e-97	5.8907e-100	3.8922e-124	1.5226e-33	6.4913e-33	1.716e-27	7.9173e-81	1.9556e-27	4.9006e-16	8.6668e-40	4.0442e-31	2.9117e-12	1.8187e-12	1.0462e-09	5.3894e-13	8.9599e-14	4.648e-09	3.8286e-08	4.1721e-08	6.6998e-08	5.9368e-64	4.7488e-06	4.868e-06	5.0706e-26	8.3199e-06	1.8176e-07	3.1499e-05	3.718e-05	0.00011261	1.6373e-09	0.00053783	0.00059857	6.6174e-06	0.0010271	2.163e-17	0.0013931	0.002188	0.0065413	0.012046	4.868e-06	0.00046292	1.4384e-06	3.6325e-05	0.024251	0.00046292	0.04681	0.02135	0.089943	0.023128
residual q value	4.8745e-92	2.6698e-85	1.7277e-71	1.5226e-33	6.4913e-33	1.141e-25	6.052e-20	1.1992e-19	4.9006e-16	7.3092e-16	1.5434e-14	2.9117e-12	9.6889e-10	1.0462e-09	1.4523e-09	1.453e-09	4.648e-09	3.8286e-08	4.1721e-08	6.6998e-08	4.6269e-06	4.7488e-06	4.868e-06	5.8227e-06	8.3199e-06	2.5312e-05	3.1499e-05	3.718e-05	0.00011261	0.00031964	0.00053783	0.00059857	0.00062485	0.0010271	0.0010349	0.0013931	0.002188	0.01084	0.012046	0.014804	0.01504	0.015801	0.016598	0.024251	0.025091	0.04681	0.054242	0.089943	0.11159
wide peak boundaries	chr19:30306821-30326770	chr3:168674013-168783199	chr8:128738060-128772049	chr11:77704593-78004719	chr1:39925287-39959700	chr1:150570986-150739128	chr8:145037596-145173036	chr19:39768683-39914747	chr1:234461484-235268016	chr3:197015901-197494825	chr19:15339105-15400860	chr15:98801738-102531392	chr7:147737524-159138663	chr14:21436125-21606746	chr12:25214621-25756991	chr8:55200536-55313294	chr20:62160482-63025520	chr5:1-1325802	chr12:1-3550659	chr2:178479662-178537417	chr8:121124805-121148776	chr3:111861979-114150333	chr10:79310643-79797529	chr19:13084627-13118842	chr4:1752593-1817843	chr6:18488309-18506750	chr4:73131158-74249124	chr17:77257330-80639680	chr14:105227250-105756896	chr19:10409127-10429761	chr20:30184812-30325712	chr18:23907349-24293308	chr1:180549165-180573181	chr20:45974192-46061098	chr19:36305840-36345965	chr10:761026-1050839	chr22:30163147-30316638	chr6:36905628-37852634	chr11:121168179-121234130	chr12:31777953-32072576	chr8:41567872-42139783	chr19:19120310-19249726	chr7:131192157-131389675	chr1:85979933-86006008	chr6:1-14831177	chr2:114013601-114079535	chr12:69687666-70884904	chr11:32299225-32435350	chr2:28847635-28898120
genes in wide peak	CCNE1	MECOM	MYC	NDUFC2	MACF1	CTSS	CYC1	ZFP36	TARBP1	hsa-mir-922	BRD4	hsa-mir-1302-10	hsa-mir-595	SLC39A2	KRAS	SOX17	hsa-mir-647	SDHA	CACNA1C	PDE11A	COL14A1	hsa-mir-568	KCNMA1	NFIX	FGFR3	RNF144B	ADAMTS3	hsa-mir-3186	AKT1	FDX1L	hsa-mir-3193	TAF4B	XPR1	ZMYND8	NPHS1	LARP4B	MTMR3	PIM1	SC5DL	AMN1	ANK1	SUGP2	PODXL	DDAH1	BMP6	PAX8	LYZ	WT1	PLB1
				THRSP	BMP8A	ENSA	GRINA	GMFG	IRF2BP2	BDH1	EPHX3	ALDH1A3	hsa-mir-153-2	ZNF219	LRMP		NPBWR2	SLC9A3	FKBP4	TTC30A		ATP6V1A	RPS24	DAND5	LETM1		ANKRD17	hsa-mir-1250	BRF1	RAVER1	BCL2L1	KCTD1				GTPBP4	UQCR10	RNF8		METTL20	IKBKB	TMEM161A			BPHL	LOC654433	CNOT2
				GAB2		GOLPH3L	PLEC	PAF1	C1orf31	DLG1		IGF1R	hsa-mir-671	ARHGEF40	CASC1		MYT1	TERT	FOXM1			DRD3	DLG5				COX18	ACTG1	JAG2	ZGLP1	ID1	LOC728606					ASCC2	FTSJD2		H3F3C	PLAT	ARMC6			DSP		YEATS4
				USP35		HORMAD1	GPAA1	SAMD4B	LINC00184	KIAA0226		MEF2A	hsa-mir-1975	NDRG2	LYRM5		OPRL1	TRIP13	NINJ2			CD200	POLR3A					ARHGDIA	GPR132		COX4I2							MTCH1			KAT6A	SLC25A42			EDN1		CCT2
				KCTD14			OPLAH	MED29	LOC100506795	FYTTD1		PCSK6	ABP1	METTL17	IFLTD1		PTK6	PDCD6	RAD52			ZNF80	LOC100128292					CD7	CDCA4		MIR3193							TBC1D22B			AP3M2				SERPINB1		FRS2
				ALG8			EXOSC4	LRFN1	LOC100506810	LOC220729		SNRPA1	CDK5	RNASE7			SRMS	SLC12A7	KDM5A			C3orf17						CSNK1D	BTBD6									ZFAND3							F13A1		KCNMB4
				INTS4			SHARPIN	PLEKHG2		MIR922		CHSY1	DPP6	TPPP2			TCEA2	TPPP	SLC6A12			ZBTB20						SLC25A10	AHNAK2									CCDC167							FOXF2		RAB3IP
				KCTD21			MAF1	IL29		LOC100507086		SYNM	EN2	RNASE8			TPD52L2	EXOC3	SLC6A13			GTPBP8						FASN	C14orf79									TMEM217							FOXC1		BEST3
				NDUFC2-KCTD14			PARP10	MIR4530		MIR4797		OR4F4	EZH2	RNASE13			TNFRSF6B	PP7080	TEAD4			GRAMD1C						GAA	PLD4									FGD2							GCNT2		LRRC10
							KIAA1875					LINS	GBX1	C14orf176			ARFRP1	CEP72	TULP3			SIDT1						GCGR	MGC23270									PI16							GMDS		MIR3913-2
							SPATC1					SELS	MNX1				RGS19	AHRR	TSPAN9			SLC35A5						UTS2R	NUDT14									MDGA1							HIVEP1		MIR3913-1
												TTC23	HTR5A				PRPF6	BRD9	ERC1			WDR52						GPS1	KIAA0284									MIR4462							IRF4
												LRRK1	INSIG1				GMEB2	ZDHHC11	ITFG2			KIAA1407						FOXK2	ZBTB42																MAK
												TM2D3	KCNH2				STMN3	CLPTM1L	PRMT8			ATG3						MAFG																	NEDD9
												TARSL2	NOS3				RTEL1	NKD2	WNK1			QTRTD1						NPTX1																	NQO2
												LRRC28	PTPRN2				SOX18	C5orf55	ADIPOR2			NAA50						P4HB																	SERPINB6
												ASB7	RARRES2				LIME1	CCDC127	WNT5B			BOC						PDE6G																	SERPINB9
												LYSMD4	RHEB				UCKL1	PLEKHG4B	C12orf32			CD200R1						PYCR1																	RREB1
												PGPEP1L	SHH				PCMTD2	SLC6A19	NRIP2			CCDC80						PCYT2																	SSR1
												ADAMTS17	SLC4A2				SLC2A4RG	SLC6A18	CCDC77			BTLA						RAC3																	TFAP2A
												DNM1P46	SMARCD3				ZNF512B	LRRC14B	CACNA2D4			SPICE1						RFNG																	TUBB2A
												CERS3	VIPR2				C20orf195	LOC100506688	FBXL14			TIGIT						MRPL12																	RIPK1
												FAM169B	XRCC2				DNAJC5	MIR4457	DCP1B			KIAA2018						SECTM1																	PRPF4B
												WASH3P	ZNF212				ZGPAT	MIR4456	B4GALNT3			ZDHHC23						SGSH																	GCM2
												FLJ42289	ZNF282				PRIC285	MIR4635	LOC283440			SLC9A10						CBX4																	CD83
												OR4F6	CUL1				ZBTB46		IQSEC3			CD200R1L						SLC16A3																	CDYL
												OR4F15	ACCN3				SAMD10		LOC574538			MIR568						HGS																	LY86
												FAM138E	PDIA4				ABHD16B		LRTM2			ZBTB20-AS1						AATK																	EEF1E1
												GPCRLTM7	UBE3C				LINC00266-1		FAM138D			MIR4446						EIF4A3																	RANBP9
												DDX11L1	DNAJB6				C20orf201		LOC100271702									ALYREF																	ECI2
												DDX11L9	ABCF2				LINC00176		LOC100288778									BAIAP2																	FARS2
												LOC100507472	FASTK				MIR647		LOC100292680									RAB40B																	RPP40
												MIR4714	ABCB8				UCKL1-AS1		MIR3649									AZI1																	SIRT5
													PAXIP1				MIR941-1		LOC100507424									FSCN2																	FAM50B
													SSPO				MIR941-4		LOC100652846									NARF																	SLC35B3
													CNTNAP2				MIR941-2											DCXR																	TBC1D7
													GIMAP2				MIR941-3											ANAPC11																	NRN1
													ZNF777				MIR1914											SIRT7																	NOL7
													TMEM176B				LOC100505815											CCDC40																	TMEM14C
													REPIN1				RTEL1-TNFRSF6B											NPLOC4																	GFOD1
													PRKAG2															WDR45L																	ELOVL2
													NUB1															CBX8																	PAK1IP1
													CHPF2															RPTOR																	EXOC2
													NCAPG2															BAHCC1																	WRNIP1
													WDR60															RNF213																	DUSP22
													GIMAP4															DUS1L																	LYRM4
													GIMAP5															ASPSCR1																	SLC22A23
													TMEM176A															CARD14																	MUTED
													ACTR3B															C17orf62																	CCDC90A
													ESYT2															CHMP6																	TXNDC5
													ZNF398															C17orf101																	TMEM14B
													MLL3															C17orf70																	RIOK1
													GALNT11															TSPAN10																	ADTRP
													LMBR1															CBX2																	FOXQ1
													LINC00244															MAFG-AS1																	HUS1B
													NOM1															PPP1R27																	SNRNP48
													LRRC61															SLC38A10																	C6orf195
													ZNF767															TBC1D16																	PIP5K1P1
													TMUB1															C17orf56																	RNF182
													KRBA1															RBFOX3																	PHACTR1
													C7orf29															NOTUM																	C6orf228
													AGAP3															STRA13																	SYCP2L
													C7orf13															LRRC45																	LINC00518
													ZNF786															MYADML2																	PXDC1
													ASB10															NPB																	MGC39372
													RNF32															CCDC57																	FAM217A
													LOC154822															HEXDC																	LOC285768
													GIMAP8															SLC26A11																	LY86-AS1
													CRYGN															ENDOV																	CAGE1
													ZNF425															C17orf89																	MYLK4
													LOC155060															LINC00482																	TUBB2B
													ZNF746															TMEM105																	C6orf52
													ATP6V0E2															ENPP7																	PSMG4
													RBM33															C17orf90																	DKFZP686I15217
													GALNTL5															CCDC137																	C6orf201
													GIMAP7															ARL16																	ERVFRD-1
													ZNF467															FAM195B																	PPP1R3G
													GIMAP1															AATK-AS1																	HULC
													LOC202781															TEX19																	TMEM170B
													C7orf33															FLJ90757																	SCARNA27
													FABP5P3															MIR338																	LOC100130275
													CNPY1															MIR657																	LOC100130357
													LOC285889															LOC100294362																	MIR3691
													ZNF775															MIR1250																	LOC100506207
													LOC285972															MIR3065																	LOC100506409
													ATG9B															MIR3186																	LOC100507194
													WDR86															MIR4739																	LOC100508120
													LOC401431															MIR4740																	MUTED-TXNDC5
													MIR153-2															MIR4730																	EEF1E1-MUTED
													GIMAP6																																MIR4645
													ZNF862
													LOC645249
													ACTR3C
													MIR595
													LOC728743
													MIR671
													LOC100128264
													LOC100128822
													LOC100131176
													LOC100132707
													ZNF783
													MIR548F3
													MIR548T
													MIR3907
													LOC100505483
													LOC100506585
													GIMAP1-GIMAP5







[truncated: 55 more columns]

## Sheet: Diff_GE
The list of differential expression genes
Gene_symbol	Fold Change	q-value(%)
BUB1	10.4933	0
CEP55	10.4133	0
CENPA	8.96419	0
NUF2	8.46577	0
MELK	8.58631	0
FAM54A	8.56882	0
TTK	7.98445	0
CHEK1	7.7642	0
DEPDC1	8.48045	0
KIF23	6.174	0
MTBP	5.10313	0
CDCA5	4.72612	0
NEIL3	7.7691	0
CDKN3	6.746	0
CENPF	7.02301	0
TPX2	6.39285	0
UBE2C	5.58112	0
NDC80	5.56266	0
RAD51	4.9332	0
RACGAP1	4.12015	0
CDCA8	5.2231	0
KIF18A	5.93908	0
ASPM	4.29633	0
MND1	6.21143	0
KIF2C	5.5295	0
SPC25	6.28855	0
SMC4	3.80138	0
NEK2	5.59596	0
NMU	13.3078	0
KIF15	5.31277	0
CASC5	4.05142	0
C1orf135	5.81404	0
TIA1	3.6479	0
STIL	4.07334	0
UBE2T	4.21993	0
CKS2	4.59693	0
KIF20A	4.89813	0
CDC25C	4.40293	0
C5orf34	4.22132	0
ZWINT	3.14868	0
ATAD2	4.03726	0
GPSM2	4.43307	0
PTTG1	4.09399	0
CENPL	3.47699	0
PSRC1	3.84733	0
DEPDC1B	5.61365	0
CIT	4.25383	0
EXO1	3.52873	0
KIF14	3.95355	0
RAD54L	3.64523	0
BUB1B	3.72157	0
TACC3	4.00243	0
AQP5	3.7994	0
TOP2A	4.2342	0
BIRC5	4.25602	0
BRIP1	4.11476	0
AURKA	3.21282	0
TK1	4.05855	0
IQGAP3	3.14266	0
RFC4	3.44973	0
MCM4	3.48816	0
DSN1	2.97818	0
EZH2	3.25463	0
C16orf59	3.49686	0
TOPBP1	2.65713	0
CKAP2	3.30164	0
CCNB1	3.50796	0
C8orf38	3.08559	0
SHCBP1	3.34914	0
E2F3	2.52481	0
UCK2	2.53885	0
KLK5	9.2473	0
SS18L1	2.67611	0
BRCA2	3.82487	0
RAD51AP1	3.98869	0
CDC20	3.4788	0
CENPE	3.18313	0
MEST	5.70777	0
TTC13	2.87466	0
KLHL24	2.95613	0
PTTG2	3.30831	0
MLF1IP	3.76317	0
C1orf112	2.61313	0
VEGFA	3.68318	0
VKORC1L1	2.36824	0
CENPN	2.80015	0
NRAS	3.35954	0
CCDC18	3.49528	0
S100A2	11.4376	0
EGFLAM	4.38529	0
PRC1	3.18311	0
PRAME	6.68116	0
MKI67	4.22094	0
FOXM1	3.44106	0
CHODL	7.22494	0
SENP5	3.05991	0
CDC6	3.12029	0
CDKN2A	12.2583	0
STMN1	3.5174	0
PRSS8	3.32615	0
SKIL	3.67993	0
LIN54	2.57759	0
BAK1	2.67562	0
TRAIP	2.5606	0
ISG15	5.58976	0
WNT10A	6.51376	0
KIAA0101	3.01133	0
PHTF2	2.14657	0
WDHD1	2.83219	0
ASNS	2.90739	0
SPAG5	3.32115	0
CLCN2	2.67658	0
CCNA2	3.33659	0
ZNF250	2.73705	0
MTHFD2	2.94808	0
GABPB2	2.21259	0
PIP5K1A	2.05406	0
CKAP2L	3.27705	0
CCNE2	3.54571	0
DCUN1D1	2.23958	0
C1orf210	3.64566	0
C15orf42	3.18537	0
RPL39L	3.47138	0
OGDHL	4.42835	0
POLR2H	2.17027	0
COL10A1	10.0118	0
GINS2	2.93444	0
FANCA	3.27983	0
HAPLN1	7.12792	0
RGS9BP	5.16692	0
NLN	2.13475	0
C20orf72	2.43178	0
B3GALNT2	2.36872	0
MRPL15	2.39721	0
TUBA1B	2.24134	0
SASS6	2.69769	0
CHEK2	2.5187	0
UCHL5	2.22861	0
DBF4	2.32898	0
HIST1H1B	5.2751	0
BLM	2.80482	0
PLK4	2.58023	0
MFN1	2.21844	0
TCF19	2.5704	0
TIMELESS	2.6103	0
EPHB3	3.76671	0
COMMD2	2.55742	0
CDCA4	2.68795	0
E2F8	2.83897	0
ARPC5	2.19234	0
TMSB10	2.25861	0
RRM2	3.05898	0
DNMT3B	3.29546	0
DONSON	2.7113	0
CKS1B	2.47718	0
HIST1H3D	2.46459	0
CDC7	3.26011	0
TMEM48	2.76141	0
EFNA4	2.41233	0
GGH	4.17942	0
DARS2	2.32141	0
KNTC1	2.85842	0
CTHRC1	7.03988	0
C1orf96	2.20331	0
HIST1H2AI	2.92188	0
MCM6	2.3989	0
KIF11	2.2684	0
RSRC1	2.24292	0
ESM1	2.98834	0
ARL5B	2.84534	0
CHTF18	2.58041	0
USP18	3.6874	0
FLAD1	2.04977	0
CCDC90A	2.45468	0
RDM1	3.36067	0
NCBP2	2.27071	0
RNASEH1	2.07587	0
GTF2E1	2.03416	0
MMP9	5.03653	0
FEN1	2.22158	0
CENPK	3.03643	0
ATAD5	2.38679	0
DCUN1D5	2.16447	0
EXT1	2.38969	0
PCBP4	2.76348	0
NFE2L3	2.96479	0
APAF1	2.72621	0
PRKCI	2.93791	0
UNG	2.19347	0
KIAA0907	2.11815	0
IPO8	2.13318	0
SNRPB	2.4164	0
ENC1	3.81623	0
IL20RB	3.05181	0
MESP1	3.44343	0
NCAPH	2.38422	0
ARF5	2.18348	0
WDR53	2.10599	0
WNT7A	5.53716	0
CDYL	2.25857	0
DBN1	2.19478	0
SLC30A6	2.08546	0
IGFBP2	4.09362	0
PEX13	2.08877	0
MASTL	2.6759	0
CDC73	2.24357	0
DTL	2.24163	0
IFRD1	2.25956	0
MYNN	2.27868	0
PNPT1	2.13654	0
COL1A1	5.76307	0
CNIH4	2.18376	0
TAF5	2.25551	0
RECQL4	2.39556	0
LYPD6	2.73292	0
GRPEL2	2.10699	0
STK17B	3.02498	0
HPDL	3.09806	0
LAMP3	5.0333	0
RND3	2.86715	0
TNFRSF12A	2.50782	0
KCNK5	2.281	0
TRPM2	2.63666	0
IMPAD1	2.24366	0
RCC2	2.00394	0
UBE2E2	2.47822	0
AKAP8	2.07161	0
ARL4C	3.09314	0
GTF2IRD1	2.06251	0
TDO2	5.13798	0
NAT8L	4.24685	0
C20orf7	2.12415	0
TRAPPC6B	2.13612	0
ALK	4.91632	0
PIF1	2.18742	0
CDCA3	2.26988	0
OASL	4.38762	0
YPEL1	2.59409	0
PHF20L1	2.02955	0
COL11A1	13.8472	0
MYBL2	2.54556	0
MYO10	2.40142	0
NDUFB9	2.41542	0
RAB2A	2.00187	0
PIK3R3	2.82846	0
TNFRSF4	2.64127	0
KCNE3	2.83529	0
MTERF	2.18513	0
C10orf35	2.11293	0
FIGNL1	2.04532	0
CCDC99	2.01282	0
RPE	2.03187	0
OVOL2	2.53798	0
C19orf40	2.21623	0
STAT1	2.71872	0
TAF1A	2.1274	0
STAG1	2.04098	0
AURKB	2.18923	0
SLC25A16	2.0631	0
ARFGEF2	2.01766	0
SLC16A3	2.65186	0
LTBP2	2.30148	0
DNMT3A	2.33643	0
VHL	2.22165	0
CRABP2	2.98036	0
MCM8	2.14502	0
TYMS	2.9393	0
SEMA7A	2.22063	0
TBC1D7	2.10109	0
MKRN2	2.21884	0
MCM2	2.07996	0
NANP	2.09768	0
C1orf38	3.20095	0
UHRF1	2.02338	0
ASF1B	2.40446	0
POLG	2.0736	0
CCNYL1	2.36876	0
HIST1H1D	2.71608	0
HIST1H3H	2.35863	0
SFT2D2	2.23246	0
HELLS	2.20099	0
IFI6	3.65196	0
GSG2	2.26159	0
C11orf82	2.36622	0
PPFIBP1	2.2208	0
CHRNA5	3.34246	0
SLC38A1	2.37728	0
CDKN2B	2.63925	0
CCDC58	2.40874	0
EPHB2	2.45457	0
MFAP3	2.01905	0
GNL2	2.01438	0
FAM49B	2.21127	0
HOMER3	2.24182	0
DSCR9	2.83108	0
MMP11	4.13586	0
TIMP2	2.21486	0
OR7C2	2.12536	0
HELB	2.18743	0
F2R	2.88694	0
EIF2AK2	2.17037	0
KLK7	3.25614	0
PRIM2	2.37732	0
SCRIB	2.19087	0
RYR1	2.00527	0
FAM24B	2.58167	0
C1orf106	2.16819	0
UBE2S	2.0207	0
C14orf39	2.39336	0.0514373
OBFC2A	2.05177	0.0514373
TMPO	2.04676	0.0514373
SPARC	3.04698	0.0514373
NAB1	2.03918	0.0514373
ZNF146	2.1542	0.0514373
C1orf63	2.37715	0.0514373
NOX4	5.79366	0.0514373
CLIC5	2.71819	0.0514373
HRASLS	3.02793	0.0514373
PTH2R	6.97336	0.0514373
PVRL4	3.00684	0.0514373
TMEM79	2.07289	0.0514373
PCCB	2.14363	0.0514373
DSC2	3.11561	0.0514373
HSPA6	2.61451	0.0514373
FABP5	2.3954	0.0514373
ARPC1B	2.24875	0.0514373
PCNA	2.0629	0.0514373
LRRTM1	3.75836	0.0514373
POU2F3	3.65134	0.0514373
ZNF623	2.05107	0.0514373
APBB2	2.16714	0.0514373
TRIM17	3.02284	0.0514373
ADAMDEC1	6.50133	0.0514373
SDS	2.28491	0.0514373
EIF4EBP1	2.11571	0.0514373
FAM84B	2.12675	0.0514373
FGF18	3.69473	0.0514373
MYCL1	2.82906	0.0514373
SST	4.56685	0.0514373
LGALS7	4.43151	0.0514373
TSTA3	2.10612	0.0514373
NUAK2	2.27767	0.0514373
HIST1H2AM	2.6636	0.0514373
AADAC	4.34164	0.0514373
TPM4	2.00072	0.0514373
MFSD7	2.24367	0.0514373
KLF7	2.01532	0.0514373
LRRC39	2.23789	0.0514373
ZNF643	2.44215	0.0514373
ZNF365	2.53402	0.0514373
CHKA	2.03183	0.0514373
C11orf45	2.12766	0.0514373
KRT7	2.56799	0.0514373
C1orf116	3.33736	0.0514373
BCAT1	5.06257	0.0514373
TNFSF4	2.81607	0.0514373
FAM111B	2.64876	0.0961388
SLC25A40	2.06848	0.0961388
PKD2L1	2.81704	0.0961388
HSF2BP	2.14808	0.0961388
CTSL2	2.88784	0.0961388
SYT17	2.59212	0.0961388
TMEM65	2.15045	0.0961388
MPP6	2.16426	0.0961388
EPSTI1	2.68293	0.0961388
RNASEH2A	2.02693	0.0961388
FIGN	2.41586	0.0961388
MCCC2	2.10523	0.0961388
GCNT1	2.29801	0.0961388
GLDC	3.00363	0.0961388
MAD2L1	2.36273	0.0961388
ACP5	2.67412	0.0961388
HYAL3	2.21161	0.0961388
TMEFF1	2.95599	0.0961388
COMP	3.94428	0.0961388
HIST1H2AB	2.11317	0.0961388
BOP1	2.07388	0.0961388
HIST3H2A	2.38433	0.0961388
FBXL6	2.02176	0.0961388
DTX3L	2.07869	0.0961388
CDCA7	2.59831	0.0961388
KLHL1	3.31339	0.0961388
SPOCK2	2.76542	0.0961388
WWTR1	2.06941	0.0961388
MAL	5.60585	0.0961388
PBX4	2.26172	0.135346
C21orf91	2.14459	0.135346
HTR3A	3.46071	0.135346
MT1G	3.11438	0.135346
MCM9	2.16175	0.135346
FNDC4	2.04621	0.135346
MGAT4A	2.28576	0.135346
PSAT1	2.55827	0.135346
RNF152	2.93954	0.135346
RTN4R	2.04654	0.135346
CYC1	2.00923	0.135346
HPS3	2.43265	0.135346
KRT4	3.3349	0.135346
GPR19	2.12993	0.135346
SFMBT1	2.00255	0.135346
C10orf125	2.18265	0.135346
GOLT1B	2.02127	0.135346
C20orf54	2.05499	0.135346
OSM	2.65327	0.135346
SNTB1	2.50931	0.135346
COL12A1	3.31514	0.135346
TNF	2.45614	0.135346
MATN3	2.63148	0.135346
PXDN	2.19832	0.135346
ETV4	2.49473	0.135346
C8orf51	2.2426	0.135346
LMNB1	2.80263	0.135346
UCHL1	3.40144	0.135346
SPP1	3.31781	0.171823
CCL28	3.05408	0.171823
SLC39A4	2.14031	0.171823
ADAM8	2.26057	0.171823
SMC1B	3.32169	0.171823
XPR1	2.0396	0.171823
FCGR3A	2.56068	0.171823
ATP8A1	2.04183	0.171823
CLDN16	3.79332	0.171823
IFI44L	2.86119	0.171823
SOX4	2.08694	0.171823
LDHC	3.36115	0.171823
COL9A2	2.58114	0.171823
RASAL1	2.05847	0.171823
LRP8	2.33791	0.171823
CSPG5	2.05755	0.171823
SLC4A3	2.12879	0.171823
FRMD5	2.82904	0.171823
COL8A1	2.15854	0.171823
SCG2	3.01512	0.171823
FAM19A4	2.85511	0.171823
KIRREL2	2.70738	0.171823
TNNI3	2.29861	0.171823
LMO1	2.81708	0.171823
LY6E	2.07362	0.171823
ACOT4	2.20768	0.171823
IL1RAP	2.16587	0.171823
PAQR6	2.29228	0.171823
RGL3	2.18946	0.171823
HIST1H2AE	2.54162	0.171823
CLEC5A	2.13997	0.171823
IL1RN	2.05957	0.171823
IFIT1	2.84492	0.171823
CCL8	2.74899	0.245544
C15orf27	2.35132	0.245544
TRIB3	2.0323	0.245544
KCNS1	2.2946	0.245544
IFI44	2.43799	0.245544
DEFB126	3.13406	0.245544
CD109	2.47874	0.245544
ARNTL2	2.05542	0.245544
LAPTM4B	2.10027	0.245544
S100A14	2.54	0.245544
ELOVL3	2.46608	0.245544
CSTA	2.81555	0.245544
INHBA	3.47845	0.245544
TNNT1	3.08918	0.245544
TMEM45A	2.45057	0.245544
CDH6	3.26786	0.245544
C1QC	2.05019	0.245544
STK31	3.50956	0.245544
ENPEP	2.05529	0.245544
CDR2L	2.1337	0.245544
SLAMF8	2.12049	0.245544
NLRP7	4.75925	0.245544
LOC440356	2.66066	0.245544
GRP	3.94718	0.245544
PTGER1	2.80417	0.245544
CXCL13	3.3959	0.245544
NETO2	2.25273	0.245544
ZMYND15	2.03033	0.245544
TRIM43	3.35271	0.353679
SFN	2.02024	0.353679
B3GNT3	2.65698	0.353679
BST2	2.76165	0.353679
ABCC3	2.3997	0.353679
C6orf15	2.97959	0.353679
IFI30	2.05392	0.353679
MMP10	4.38786	0.353679
C7orf13	2.30961	0.353679
FHL2	2.02707	0.353679
MATN4	2.03691	0.353679
GDPD3	2.18142	0.353679
CCL11	3.18686	0.353679
PLAU	2.59436	0.353679
MX2	2.09605	0.353679
GJB2	3.5289	0.353679
KLK8	2.05038	0.353679
NOXO1	2.41603	0.353679
MT3	2.49783	0.353679
TNFRSF25	2.08031	0.353679
KIF1A	2.18115	0.461833
HINT3	2.00236	0.461833
AQP11	2.04081	0.461833
TNFAIP6	2.63095	0.461833
TFAP2C	2.35084	0.461833
COL5A2	2.70056	0.461833
DSC3	2.52853	0.461833
ATP6V1C2	2.55396	0.461833
WNT11	2.11753	0.461833
MT1H	2.58327	0.461833
C15orf48	2.60915	0.461833
EPHB1	2.26353	0.461833
PDYN	2.69528	0.600514
CYP26A1	2.51766	0.600514
ADAM12	2.24463	0.600514
COL9A1	4.80656	0.600514
APOBEC3A	2.37631	0.600514
GRB14	2.30509	0.600514
COL1A2	2.35401	0.600514
CHIT1	2.11161	0.600514
CST11	2.2305	0.600514
PRTFDC1	2.2939	0.600514
CXCL11	3.1315	0.600514
COL3A1	2.15424	0.600514
FAM3D	2.4493	0.600514
UQCRH	2.42631	0.600514
BDNF	2.02937	0.600514
XAF1	2.08022	0.600514
C10orf99	2.03607	0.600514
EDN2	2.67563	0.600514
CRABP1	3.13461	0.600514
PRRX2	2.24758	0.600514
KRT15	2.3495	0.600514
SYCP2	2.47468	0.766792
AIM2	2.54766	0.766792
NGEF	2.25483	0.766792
MT1B	2.19392	0.766792
SLC22A16	2.25375	0.766792
TNNT2	2.37515	0.766792
CYP4X1	2.3611	0.766792
CYP2J2	2.11859	0.766792
SLCO1A2	2.19278	0.766792
SEMA5B	2.32106	0.766792
LMO3	3.50035	0.766792
MED18	2.01439	0.766792
HIST1H1A	2.15814	1.002
LOX	2.27306	1.002
GUCY1B2	2.19371	1.002
KLK6	2.24687	1.002
DOK5	2.3386	1.002
LPPR4	2.30354	1.002
TXNDC3	2.15	1.002
GALP	2.73267	1.002
DMRT1	2.41026	1.002
CRYGC	2.65936	1.002
Gene Name	Fold Change	q-value(%)
C14orf105	0.0237632	0
SERPINA6	0.0388628	0
TMED6	0.0257277	0
CRISP2	0.0461306	0
SLITRK3	0.0969395	0
DNAH9	0.0191659	0
FGF2	0.0697328	0
C6	0.0412922	0
STOML3	0.067695	0
TCTEX1D1	0.067975	0
CCDC17	0.0711422	0
KCNRG	0.0855317	0
TEKT3	0.111666	0
PDE8B	0.0653987	0
MUC13	0.139294	0
PHYHIP	0.156387	0
FGF14	0.132338	0
WFDC6	0.172618	0
KNDC1	0.205257	0
ARMC4	0.0315314	0
SPAG6	0.0414214	0
SLC27A2	0.111764	0
SLC22A3	0.14248	0
CCDC81	0.11524	0
PTPRN2	0.169733	0
SPATS1	0.0877172	0
C21orf128	0.170398	0
LRFN5	0.120703	0
ACSBG1	0.166246	0
C10orf107	0.0677884	0
CLEC3B	0.19872	0
NEK10	0.158102	0
PLAC8	0.0879578	0
C22orf23	0.194441	0
C22orf15	0.131257	0
F5	0.165557	0
AGR2	0.0397963	0
KIAA1377	0.107297	0
LRRC46	0.117106	0
MEGF11	0.0531801	0
DNAH10	0.0887006	0
ALS2CR12	0.13972	0
DNAH5	0.231816	0
MMRN1	0.150746	0
SLITRK5	0.0452256	0
HBA2	0.122255	0
2014-03-10	0.332134	0
YSK4	0.0765575	0
SRD5A2	0.0416992	0
LRP2BP	0.193375	0
TFPI	0.221128	0
ADH6	0.248034	0
CCDC78	0.0778726	0
NELL2	0.0548493	0
ANAPC4	0.281404	0
SDPR	0.102817	0
SYNE1	0.260801	0
DYNLRB2	0.0333567	0
DZIP1L	0.254761	0
TMEM146	0.064324	0
SPA17	0.172959	0
CCDC60	0.293085	0
SCARA5	0.169892	0
ATP4B	0.215388	0
PDE2A	0.274654	0
SLC22A4	0.128693	0
RFX2	0.205421	0
FAM123A	0.279887	0
TSNAXIP1	0.126351	0
DNAH3	0.202457	0
CNN1	0.0704496	0
KIF6	0.202211	0
ABCB1	0.247634	0
SOCS2	0.193078	0
SPATA4	0.081602	0
TCF7	0.251906	0
C14orf45	0.182374	0
GAS2L2	0.194395	0
GPX2	0.217886	0
STAG3	0.183661	0
DNAI1	0.232489	0
CACNG6	0.160139	0
CCL21	0.299141	0
IL7	0.0912824	0
AK7	0.103622	0
ASPA	0.194832	0
ARMC2	0.210183	0
C1orf87	0.0499419	0
C6orf118	0.0569803	0
CCDC69	0.388097	0
SMOC1	0.235651	0
OVGP1	0.0371511	0
ACSM1	0.208337	0
MS4A2	0.238963	0
RUNDC1	0.369819	0
AQP10	0.401272	0
IGFBP6	0.213047	0
ALDH1A2	0.158904	0
APOD	0.226323	0
CFD	0.132412	0
SCUBE2	0.165709	0
SPATA18	0.18878	0
C11orf16	0.14393	0
RSPH1	0.151648	0
FGB	0.18295	0
C9orf116	0.210273	0
TACC1	0.211415	0
RABL2A	0.351651	0
WDR63	0.130757	0
CCDC96	0.268478	0
SERPINA3	0.137558	0
CCDC65	0.127791	0
TCN1	0.122001	0
ABCG2	0.266006	0
MMP26	0.273416	0
MYCBPAP	0.112153	0
FBXW7	0.378122	0
C9orf9	0.213004	0
C19orf51	0.286863	0
PIH1D2	0.174516	0
CHGB	0.121744	0
ROPN1L	0.0625382	0
SPEF2	0.203466	0
AGBL2	0.111901	0
DZIP3	0.312387	0
KLB	0.220134	0
KCNA6	0.41953	0
AK1	0.310242	0
ABCA9	0.30657	0
TEKT1	0.118332	0
PIP5K1B	0.143295	0
PGR	0.0913139	0
RTDR1	0.193516	0
CIRBP	0.301454	0
GALR1	0.23629	0
C4BPA	0.11186	0
EPB41L3	0.179165	0
TPPP3	0.119428	0
BAIAP3	0.226777	0
NBEA	0.137022	0
MBD3L1	0.237883	0
PROX1	0.280202	0
STK33	0.162265	0
SELE	0.163286	0
IGFBP1	0.238259	0
PTPRT	0.146741	0
FGG	0.316665	0
FRY	0.20838	0
PDK4	0.208169	0
SPAG8	0.177509	0
PRMT8	0.345092	0
MNS1	0.233034	0
CCL15	0.322912	0
GSTA3	0.0999727	0
CTSG	0.253694	0
IRS1	0.26669	0
SPAG16	0.295726	0
NNAT	0.399205	0
GNG11	0.208631	0
SLC47A2	0.116669	0
THRA	0.297625	0
C16orf48	0.330068	0
WDR54	0.266759	0
BCL2	0.17246	0
FBXL13	0.277657	0
WDR69	0.0585308	0
DLC1	0.307822	0
FBXO15	0.120207	0
MS4A8B	0.115568	0
COL21A1	0.19491	0
EFCAB6	0.226915	0
FGA	0.358759	0
TTC21A	0.246176	0
SOD3	0.171808	0
KLHL6	0.221701	0
EFHC1	0.278802	0
C11orf70	0.132788	0
SSTR1	0.217171	0
SLC7A2	0.195066	0
AGT	0.196307	0
CRHBP	0.350507	0
MORN2	0.338836	0
GLB1L	0.408147	0
CCDC19	0.119124	0
PID1	0.161109	0
ANKRD29	0.251801	0
FAIM	0.361387	0
SFRP1	0.0988901	0
RGS5	0.277831	0
FHOD3	0.161056	0
PCDH17	0.21939	0
WDR77	0.347666	0
GCLC	0.343252	0
ADRB2	0.247547	0
CCDC28A	0.35493	0
C14orf142	0.325233	0
WDR16	0.113365	0
TNFRSF10C	0.344169	0
SLC6A4	0.174186	0
TBC1D1	0.365643	0
REEP1	0.167153	0
HBQ1	0.313464	0
ACTG2	0.151937	0
CBLN4	0.285884	0
C21orf58	0.351257	0
TFF3	0.0987373	0
SELP	0.239066	0
RIBC2	0.144778	0
CPNE5	0.360275	0
CCDC135	0.215397	0
MAMDC2	0.239281	0
DPT	0.152963	0
LRRC43	0.19722	0
KL	0.40615	0
DLEC1	0.259021	0
ABCC2	0.328198	0
AOC3	0.24161	0
KCNK6	0.371228	0
RNASE4	0.25157	0
NAT8	0.288712	0
NR2F1	0.164643	0
ZMYND10	0.161309	0
BTG4	0.370152	0
ABHD6	0.342435	0
RAB36	0.256078	0
HIPK1	0.41966	0
PNLDC1	0.228648	0
CXXC4	0.126442	0
C1orf114	0.139934	0
C14orf132	0.155798	0
PCM1	0.352073	0
DNAI2	0.138922	0
ART4	0.360406	0
EBF1	0.210572	0
FSIP1	0.314736	0
G0S2	0.202472	0
PRDM16	0.194238	0
AMIGO2	0.171542	0
C10orf32	0.339807	0
RHOJ	0.334284	0
CORO2B	0.268693	0
WDR52	0.307955	0
GSTA5	0.171864	0
GDA	0.182804	0
C16orf55	0.419319	0
DYX1C1	0.284905	0
RTN1	0.391607	0
CDH26	0.26746	0
EFCAB1	0.104654	0
PKD2	0.375859	0
NUCB2	0.343264	0
PRICKLE2	0.316556	0
ANKRD35	0.200235	0
LRGUK	0.320377	0
DLG2	0.454775	0
IFT88	0.352799	0
CES2	0.435688	0
FBXO36	0.332981	0
TTYH1	0.134689	0
SALL1	0.131039	0
CDKN1A	0.346985	0
MAPRE3	0.492808	0
SCN4B	0.240427	0
PPP1R12B	0.396482	0
LCA5	0.341522	0
PPIL6	0.309244	0
ANKRD54	0.44862	0
CYP27A1	0.425548	0
PPM1E	0.410196	0
DDAH1	0.332619	0
HLF	0.42396	0
IK	0.450273	0
SMAD9	0.325406	0
F10	0.279184	0
C9orf24	0.111022	0
GAS8	0.383006	0
KIAA1324	0.0873532	0
CDS1	0.331452	0
ANGPTL7	0.256118	0
ABR	0.311817	0
IL20RA	0.149201	0
GNA11	0.475399	0
MGAT4C	0.304184	0
RBMS3	0.301725	0
IGFBP7	0.299777	0
MYOC	0.236823	0
SLC40A1	0.221989	0
CSF3	0.424092	0
ITGA8	0.388312	0
B9D2	0.405425	0
C11orf74	0.394925	0
TSGA10	0.196669	0
NBLA00301	0.31021	0
HRC	0.376661	0
TMEM107	0.437106	0
LYVE1	0.207527	0
MEF2C	0.305192	0
SLC47A1	0.322151	0
FUT9	0.298836	0
TMEM45B	0.20107	0
C1orf201	0.47369	0
HNF1B	0.436763	0
APOH	0.319072	0
KLF4	0.354054	0
LRRC49	0.357645	0
SLC27A6	0.152115	0
KCNB1	0.199714	0
CYP1B1	0.170934	0
CCDC37	0.125707	0
TRAF3IP2	0.394793	0
PENK	0.207702	0
SERPINA4	0.360599	0
KIAA1908	0.414614	0
LGALS4	0.345478	0
LRRC23	0.353958	0
HOXC8	0.264344	0
NEFM	0.309135	0
ENPP3	0.23141	0
MRGPRF	0.476502	0
ZAK	0.375364	0
GNA14	0.364817	0
GLI1	0.246877	0
INTS10	0.457154	0
SHC3	0.335805	0
MYLK	0.390539	0
FOXL2	0.114786	0
ITPR1	0.346193	0
MGLL	0.299054	0
RASD1	0.232562	0
PMM1	0.437854	0
SPG20	0.370081	0
SCRG1	0.130856	0
FHL5	0.441414	0
TTC16	0.3225	0
MAP1A	0.497153	0
IQCD	0.318518	0
MGC16703	0.450216	0
C5orf32	0.432343	0
ANKRD42	0.430035	0
SLC24A3	0.369395	0
TNFRSF19	0.26392	0
SLC26A4	0.353768	0
BDH2	0.473904	0
RBM24	0.288588	0
THBD	0.329676	0
TTC12	0.356269	0
DNMBP	0.34248	0
INSR	0.464986	0
CDKL1	0.349582	0
CLIC6	0.169756	0
AMPD3	0.399551	0
CALML4	0.302163	0
ENPP2	0.29998	0
TEK	0.442379	0
JAM2	0.259868	0
RRAD	0.22397	0
CCDC74B	0.256915	0
ADCY2	0.326212	0
MSH3	0.455813	0
KLF2	0.447432	0
GALM	0.485921	0
NEFL	0.283542	0
ARMC3	0.113676	0
GALC	0.43166	0
DARC	0.371357	0
MUM1	0.497602	0
CBX7	0.443664	0
FBXO21	0.327802	0
GLIPR1L2	0.368683	0
ANG	0.36336	0
FGF7	0.373208	0
HOXA5	0.162204	0
CAPSL	0.122494	0
RUSC2	0.448505	0
ZNF540	0.37887	0
C6orf141	0.421886	0
C6orf165	0.205674	0
DACT3	0.381427	0
NPDC1	0.282613	0
ZC3H7B	0.412698	0
ZNF688	0.474123	0
NRG2	0.322205	0
DES	0.356487	0
ABCA5	0.351628	0
PTPRM	0.352027	0
DYNC2LI1	0.445239	0
CDO1	0.188356	0
ACSM3	0.301609	0
PPP2R2B	0.126546	0
SPATA17	0.405505	0
CCL23	0.41612	0
SMPD2	0.446782	0
LRP11	0.345047	0
CDH12	0.186818	0
RUNDC3B	0.325872	0
LDB2	0.408235	0
CCNDBP1	0.428023	0
DNAJA4	0.279519	0
NPY1R	0.183462	0
CHN2	0.38877	0
AQP1	0.383847	0
CKB	0.37741	0
CYB5D2	0.451087	0
TIPARP	0.429051	0
SERPINB6	0.44936	0
CAV1	0.373712	0
TMPRSS2	0.219624	0
GCNT3	0.179486	0
RGS13	0.474425	0
PTGFR	0.385076	0
HHATL	0.348609	0
SORBS2	0.296288	0
MYOT	0.494649	0
DDO	0.339686	0
HOXB6	0.155711	0
SYT10	0.479215	0
CNTNAP1	0.497121	0
IQCK	0.431742	0
UST	0.338742	0
ITGA2	0.419408	0
ICAM2	0.418932	0
PTGS2	0.299875	0
GPR135	0.487524	0
ANGPTL1	0.242767	0
HSPB8	0.366071	0
SHANK2	0.337826	0
SPARCL1	0.423784	0
OR2L13	0.493057	0
BBS12	0.393724	0
MFAP4	0.225528	0
FOXF1	0.371453	0
GSTM5	0.422698	0
SERPINF2	0.478141	0
RAET1E	0.437835	0
SATB1	0.277605	0
TRADD	0.483401	0
HNF1A	0.499687	0
CDX2	0.326078	0
EPHX2	0.360915	0
TMTC2	0.372144	0
CSMD1	0.397859	0
TSPAN2	0.316579	0
RERG	0.211609	0
CHST4	0.244447	0
LEPR	0.376584	0
PPAP2C	0.348868	0
CYB5D1	0.439643	0
KIAA1407	0.36841	0
FLNC	0.317411	0
CPA3	0.223975	0
NT5DC1	0.493647	0
RBPMS	0.389776	0
MYH11	0.231367	0
PZP	0.48349	0
SPNS3	0.478353	0
SH3GL2	0.231506	0
LAMA2	0.303637	0
TSLP	0.36924	0
ANGPTL5	0.374622	0
RASGRF1	0.462627	0
TAF15	0.340307	0
EPS8	0.361379	0
SMTN	0.49302	0
HYAL1	0.452949	0
CHPT1	0.416859	0
GPR124	0.41759	0
C8A	0.369463	0
CASQ2	0.362555	0
EYA4	0.142748	0
PRDM7	0.394603	0
ARSA	0.426199	0
LMOD1	0.38269	0
ADARB2	0.373973	0
CBFA2T3	0.39718	0
ZNF671	0.34191	0
GCKR	0.478407	0
CD248	0.367158	0
SPEF1	0.429016	0
TRIM2	0.36871	0
KLF9	0.476274	0
SOX10	0.467529	0
MITF	0.458101	0
MPDZ	0.443148	0
ULK2	0.428763	0
NDN	0.229417	0
ALDH3B1	0.482231	0
SESN1	0.441848	0
CHST8	0.400675	0
WFS1	0.472228	0
IFT57	0.484912	0
HSPA1L	0.484412	0
SLC16A12	0.320348	0
TBX2	0.226439	0
HAMP	0.423136	0
SNCAIP	0.383006	0
LIMA1	0.457663	0
CD44	0.471048	0
FOXO1	0.441568	0
SV2B	0.3238	0
FABP6	0.123795	0
PTGIS	0.206157	0
LHFP	0.429686	0
TTC18	0.247142	0
GYPB	0.329835	0
SETBP1	0.333845	0
KCNMB2	0.155736	0
EYA1	0.29809	0
CDH16	0.178254	0
HAND2	0.345326	0
CHST3	0.370716	0
STC1	0.414302	0
TRPC6	0.395215	0
PAPPA	0.489801	0
C5orf4	0.416198	0
FAM134B	0.291452	0
AOX1	0.380343	0
PRUNE2	0.290069	0
KIF9	0.491782	0
ATP13A4	0.454082	0
APOA5	0.464327	0
MYBPC2	0.356453	0
MS4A3	0.414637	0
EFEMP1	0.309361	0
GPR162	0.438966	0
PPP1R3C	0.290188	0
IGFBP5	0.334309	0
ACSL5	0.322196	0
PLSCR4	0.340747	0
APH1B	0.46359	0
C10orf95	0.454377	0
LRG1	0.226253	0
MGP	0.377553	0
C1orf88	0.307006	0
PIWIL2	0.451941	0
PIK3R1	0.4316	0
LMO2	0.437573	0
CX3CR1	0.339556	0
TBX1	0.352794	0
LITAF	0.49967	0
SLCO2A1	0.366861	0
ST6GALNAC6	0.488213	0
HOXA7	0.334927	0
SLC18A1	0.463704	0
TPTE	0.49998	0
FYN	0.420095	0
PPAPDC3	0.41537	0
MYO1A	0.437001	0
TRPM1	0.413426	0.0552497
ICA1L	0.493621	0.0552497
SFRP4	0.178726	0.0552497
FMO3	0.315653	0.0552497
C18orf1	0.415039	0.0552497
RIMBP2	0.383751	0.0552497
C16orf45	0.380235	0.0552497
GLTSCR2	0.480644	0.0552497
GEM	0.331633	0.0552497
SLC45A2	0.446633	0.0552497
SULF2	0.355381	0.0552497
NME5	0.30581	0.0552497
FMO5	0.49669	0.0552497
SLC2A4	0.447215	0.0552497
CNTN4	0.335162	0.0552497
ZBTB20	0.492868	0.0552497
LRMP	0.473271	0.0552497
VPS13C	0.464893	0.0552497
HHAT	0.372181	0.0552497
CLU	0.364281	0.0552497
FOXA2	0.259457	0.0552497
KCNN3	0.420724	0.0552497
SEMG1	0.459948	0.0552497
GLRB	0.413592	0.0552497
PACRG	0.349357	0.0552497
AGXT2L1	0.357578	0.0552497
LGALS2	0.268713	0.0552497
SLC9A3R1	0.480257	0.0552497
CCDC40	0.372819	0.0552497
VEGFC	0.401908	0.0552497
DPP6	0.479198	0.0552497
ZEB1	0.433934	0.0552497
RPRM	0.324393	0.0552497
KCNQ1	0.416174	0.0552497
GATA2	0.479942	0.0552497
REG1B	0.476434	0.0552497
CACNA1H	0.483446	0.0552497
TMEM98	0.398389	0.0552497
AIM1	0.369424	0.0552497
SORL1	0.392912	0.0552497
GIMAP7	0.434372	0.0552497
TGFB1I1	0.492617	0.0552497
GPM6A	0.362733	0.0552497
AMPH	0.437693	0.0552497
PGBD5	0.414327	0.0552497
NTN4	0.311062	0.0552497
CCND2	0.306753	0.0552497
CCDC89	0.388781	0.0552497
TRH	0.401194	0.0552497
RGS2	0.325754	0.0552497
C9orf125	0.290748	0.0552497
TSHZ3	0.342953	0.0552497
SORCS1	0.296429	0.0552497
DPYD	0.37988	0.0552497
CHST6	0.261867	0.0552497
BNC2	0.385881	0.0552497
AQP3	0.387638	0.0552497
PRKCH	0.460492	0.0552497
SLC17A2	0.481201	0.0552497
HOXA4	0.154911	0.0552497
FXYD1	0.375489	0.0552497
OLFM1	0.409518	0.0552497
CYP3A5	0.177448	0.0552497
SERPINF1	0.328182	0.0552497
EPDR1	0.419624	0.0552497
SCGB3A1	0.338674	0.0552497
FCGBP	0.376491	0.0552497
PDGFRA	0.408707	0.0552497
SLC7A8	0.472125	0.0961388
HOXA3	0.335897	0.0961388
DDR2	0.435884	0.0961388
PYGM	0.484181	0.0961388
TNNT3	0.395903	0.0961388
EPB41L2	0.448278	0.0961388
SLC13A5	0.480271	0.0961388
LIFR	0.46283	0.0961388
GSN	0.446245	0.0961388
PDZRN4	0.407742	0.0961388
SLC12A3	0.468197	0.0961388
TSHZ1	0.481391	0.0961388
CYB5A	0.499749	0.0961388
EFHA2	0.387924	0.0961388
REEP6	0.46548	0.0961388
SORBS1	0.484573	0.0961388
GPR146	0.488088	0.0961388
CA3	0.361491	0.0961388
DYDC2	0.349675	0.0961388
SCGN	0.439842	0.0961388
TTR	0.462942	0.0961388
CXCR6	0.407994	0.0961388
SMARCA2	0.497893	0.0961388
CNGB3	0.316732	0.0961388
C20orf85	0.179127	0.0961388
CDH4	0.443833	0.0961388
HSPB3	0.25329	0.0961388
SLC22A5	0.492027	0.0961388
TSKS	0.496506	0.0961388
CLCA2	0.440229	0.0961388
IHH	0.459024	0.0961388
PEG3	0.319704	0.0961388
GLT1D1	0.404712	0.0961388
GREB1	0.417858	0.0961388
PKP2	0.472943	0.0961388
GAMT	0.459976	0.0961388
C1orf101	0.450054	0.0961388
TBC1D8	0.475818	0.0961388
IRX2	0.335581	0.0961388
ARRDC4	0.412114	0.0961388
BAI3	0.382265	0.0961388
HSD17B11	0.475353	0.0961388
TPSAB1	0.324171	0.0961388
ANXA13	0.255766	0.0961388
KCNMA1	0.46407	0.0961388
RRAGD	0.435226	0.135346
JAM3	0.471412	0.135346
ASTN1	0.474828	0.135346
LONRF2	0.314806	0.135346
NEIL1	0.44477	0.135346
DCLK1	0.493974	0.135346
LTF	0.282858	0.135346
LXN	0.450399	0.135346
SLC7A11	0.438257	0.135346
ACOX2	0.389802	0.135346
MEOX2	0.414997	0.135346
FOXA1	0.201481	0.135346
JAG1	0.476831	0.135346
CRYZ	0.478357	0.135346
DCN	0.280359	0.135346
AMT	0.455637	0.135346
TMEM173	0.446121	0.135346
PODXL	0.403023	0.135346
PROCR	0.449933	0.135346
ANKRD37	0.463578	0.135346
NFATC1	0.499214	0.135346
FETUB	0.498043	0.135346
SMTNL2	0.344014	0.135346
GATA6	0.282467	0.135346
GLIS3	0.424344	0.135346
NMUR1	0.457225	0.135346
C3orf15	0.419088	0.135346
KCTD12	0.433301	0.135346
IQCG	0.469216	0.171823
TPM2	0.443758	0.171823
DIO1	0.340252	0.171823
CD1E	0.459854	0.171823
LRRC56	0.459013	0.171823
SH3GL3	0.35696	0.171823
GULP1	0.403107	0.171823
NR2F2	0.4895	0.171823
UMODL1	0.441501	0.171823
MUCL1	0.234642	0.171823
LIPC	0.444897	0.171823
CCDC80	0.391038	0.171823
ALDH1L1	0.434616	0.171823
KIAA1244	0.481585	0.171823
DUSP26	0.37466	0.171823
RAMP1	0.354271	0.171823
PHF21B	0.422021	0.171823
ONECUT1	0.428758	0.171823
SLC44A4	0.391624	0.171823
HOXB5	0.364688	0.245544
CD1C	0.456879	0.245544
FABP7	0.469916	0.245544
BCL11B	0.487288	0.245544
SERPINB3	0.259626	0.245544
PIP	0.312434	0.245544
PPAP2B	0.471579	0.245544
OLFM4	0.304029	0.245544
FAM3B	0.285879	0.245544
LRRC17	0.368826	0.245544
FLRT2	0.424665	0.245544
IGF1R	0.489746	0.245544
CMTM6	0.497865	0.245544
CADPS2	0.409605	0.245544
BARX2	0.381429	0.245544
STX2	0.499614	0.245544
MAP9	0.499076	0.245544
WNT5B	0.398934	0.245544
MYB	0.432137	0.245544
ASRGL1	0.404269	0.245544
LCN12	0.408458	0.245544
PPP1R14C	0.357772	0.245544
ZNF214	0.434179	0.245544
PPBP	0.438006	0.245544
MUC15	0.294643	0.245544
NFIA	0.489649	0.245544
RELN	0.478302	0.245544
ABHD12B	0.496967	0.245544
TYRO3	0.475345	0.245544
PROS1	0.485754	0.353679
FILIP1	0.385452	0.353679
PCOLCE2	0.425635	0.353679
PRSS12	0.397662	0.353679
ABCA6	0.484525	0.353679
NRXN3	0.371344	0.353679
TSPAN1	0.406813	0.353679
GIPC2	0.421478	0.353679
MAF	0.472121	0.353679
ZMYND12	0.470573	0.353679
S100B	0.445907	0.353679
TBX3	0.445809	0.353679
PDLIM3	0.445986	0.353679
BMP2	0.465291	0.353679
C13orf33	0.447375	0.461833
SERPINB4	0.326912	0.461833
NTS	0.300436	0.461833
CDH13	0.476573	0.461833
VNN1	0.414453	0.461833
ZBTB16	0.42201	0.461833
ST6GALNAC2	0.410262	0.461833
PLAT	0.43375	0.461833
ZDHHC11	0.378932	0.461833
MYOM2	0.398993	0.461833
MB	0.440723	0.461833
CH25H	0.399074	0.461833
ITLN2	0.482461	0.461833
CDH22	0.472534	0.461833
LY75	0.470266	0.461833
LGI2	0.430093	0.461833
PRSS35	0.43722	0.461833
KIT	0.41073	0.461833
PROM1	0.270928	0.600514
CA12	0.411566	0.600514
KLRD1	0.491292	0.600514
ACTA2	0.482053	0.600514
PTPN13	0.325653	0.600514
GRIA2	0.437659	0.600514
BIRC3	0.391748	0.600514
NRN1	0.467722	0.600514
TMEM71	0.490148	0.600514
NR4A2	0.465475	0.600514
PAEP	0.352335	0.600514
CD3G	0.475177	0.766792
CRISPLD1	0.399232	0.766792
NXNL2	0.44234	0.766792
PPARGC1A	0.472671	0.766792
OSBPL6	0.468645	0.766792
CSRP2	0.489065	0.766792
KCNJ16	0.343816	0.766792
RPRML	0.49792	0.766792
MKX	0.464527	0.766792
SERPINA5	0.298762	0.766792
HOXA2	0.480462	0.766792
CLDN1	0.441806	0.766792
MEIS2	0.435143	0.766792
SERTAD4	0.455395	0.766792
SYT4	0.494121	0.766792
DNALI1	0.389176	0.766792
CFTR	0.279647	0.766792
CRLF1	0.468706	0.766792
CD200	0.44561	1.002
PART1	0.462471	1.002
CILP	0.416965	1.002
FAM129A	0.481132	1.002
EDN1	0.486021	1.002
C3	0.414952	1.002
UTS2	0.476111	1.002
CTNND2	0.402825	1.002

## Sheet: Diff_DM
The list of differentially methylated genes
Gene_symbol	fold_change	P_value	FDR	Dif
ACTRT2	0.811989	0.000956761	0.00429655	-0.112395
ISG15	1.55089	0.000147898	0.00122093	0.00818375
MRPL20	4.22691	0.000468223	0.00255525	0.0670123
SSU72	1.75647	0.000718617	0.00347672	0.00661813
UBE2J2	1.74838	3.6358e-05	0.000566985	0.00692604
PHF13	0.510532	0.000199671	0.00145615	-0.0599028
UTS2	1.63369	9.70685e-06	0.000383237	0.309828
TNFRSF9	0.731215	0.000373094	0.00217699	-0.117963
RERE	1.94063	2.91199e-06	0.000370557	0.0107487
CA6	0.856222	0.000349434	0.00207944	-0.129305
SLC2A7	0.966996	0.000491355	0.00263849	-0.0321379
SLC2A5	3.23453	0.000367043	0.00215493	0.236204
GPR157	0.460393	1.87092e-05	0.000443402	-0.0434741
SLC25A33	0.800839	5.30338e-06	0.000370557	-0.0951841
NMNAT1	1.49721	0.000388634	0.00223445	0.00657619
UBE4B	0.499231	0.000108008	0.00101533	-0.147696
KIF1B	1.96316	5.02754e-05	0.000644522	0.00737131
DFFA	2.16316	2.44681e-05	0.000483584	0.00706018
SRM	2.34247	9.2104e-05	0.000914134	0.0128768
DHRS3	0.319407	5.19616e-06	0.000370557	-0.0506474
PRDM2	0.956046	0.000859154	0.00396779	-0.0416756
CLCNKA	0.95208	0.000852549	0.00394689	-0.0448338
SDHB	1.72599	0.000124288	0.00109852	0.00493112
PADI2	0.580676	4.028e-05	0.000590912	-0.0143392
PADI3	0.808955	0.00114831	0.00492925	-0.172748
KLHDC7A	0.56544	6.8525e-05	0.000773248	-0.211649
KIAA0090	0.88993	0.000316562	0.00195219	-0.0507555
MRTO4	0.88993	0.000316562	0.00195219	-0.0507555
AKR7A2	1.47023	0.000431913	0.00240906	0.00562783
NBL1	0.695338	0.000324497	0.00198606	-0.151722
TMCO4	1.66793	3.10018e-05	0.000533119	0.0068003
PLA2G5	0.910512	0.000169762	0.00131557	-0.080604
PINK1	1.35045	0.000935019	0.00423905	0.0058185
USP48	1.43755	0.000949462	0.00426883	0.00489533
C1QC	0.764348	7.10439e-05	0.000782928	-0.128203
C1QB	0.646524	0.000217335	0.00153769	-0.2788
HNRNPR	1.55239	7.94949e-06	0.00037086	0.00465963
HMGCL	0.556562	2.54064e-06	0.000370557	-0.218162
FUCA1	1.86113	0.000594962	0.00301964	0.0139628
IL28RA	0.549912	0.000110898	0.00102975	-0.0765726
GRHL3	0.78372	0.00104849	0.00460852	-0.00762303
C1orf135	0.458293	1.4824e-05	0.000412607	-0.069868
STMN1	0.778304	6.72975e-05	0.000766882	-0.105644
SFN	0.401734	5.24951e-06	0.000370557	-0.487759
FGR	0.967679	0.000343743	0.0020574	-0.0307609
TAF12	1.52376	3.95383e-05	0.000589141	0.00499575
EPB41	0.42677	1.1042e-05	0.000383237	-0.0171304
TINAGL1	0.681637	0.00064895	0.00322182	-0.0291018
PTP4A2	1.95351	0.00080761	0.00380382	0.00848835
CCDC28B	1.4338	8.20225e-05	0.000851179	0.00915798
IQCC	1.49902	9.80063e-05	0.000950344	0.00872482
MARCKSL1	0.709268	0.000250774	0.00167536	-0.124772
RBBP4	0.824748	0.000277221	0.0017921	-0.0713242
YARS	1.54738	5.41003e-05	0.000669433	0.0123062
S100PBP	1.54738	5.41003e-05	0.000669433	0.0123062
TRIM62	1.41202	4.50153e-05	0.000615931	0.0041317
ZMYM6	2.05199	0.000421544	0.00237332	0.00556196
TFAP2E	0.351691	2.18191e-05	0.0004593	-0.269034
PSMB2	0.341829	1.75312e-06	0.000370557	-0.202147
EIF2C4	0.585378	7.43158e-05	0.000802667	-0.110132
EIF2C1	2.15067	3.47676e-06	0.000370557	0.0132223
SF3A3	1.47649	0.000576389	0.00296235	0.0171837
BMP8A	0.536956	0.000154428	0.0012477	-0.0879495
NT5C1A	1.90814	7.2336e-05	0.00079104	0.14079
ZMPSTE24	1.37558	0.000281875	0.00181087	0.00851691
SCMH1	0.575515	3.6699e-05	0.00056841	-0.201687
EDN2	0.590218	6.43332e-06	0.000370557	-0.221347
LEPRE1	1.69013	0.00022104	0.00155137	0.0151202
C1orf50	1.69013	0.00022104	0.00155137	0.0151202
SLC2A1	2.28854	0.000284229	0.00181473	0.0108692
C1orf210	0.531923	0.000158475	0.00126336	-0.155773
ELOVL1	0.476967	0.000382347	0.00221396	-0.136808
PTPRF	0.881793	0.000511442	0.00271434	-0.0504962
IPO13	1.73131	2.61518e-05	0.000494538	0.00556484
SLC6A9	1.39109	0.000758948	0.00363172	0.00445322
TMEM53	1.537	0.0011141	0.00482424	0.00431636
HPDL	2.44811	3.95383e-05	0.000589141	0.0102966
POMGNT1	1.72445	1.37095e-05	0.000401791	0.00430941
MKNK1	1.31311	0.000401498	0.00228762	0.0089047
PDZK1IP1	0.934279	0.000168311	0.00130967	-0.0614549
TAL1	3.48651	1.08257e-05	0.000383237	0.245048
EPS15	1.48227	0.000935019	0.00423905	0.0161509
SLC1A7	0.931546	0.000332618	0.00201411	-0.0663406
C1orf123	1.44395	0.000180254	0.00136618	0.00311174
DMRTB1	0.990191	1.41177e-05	0.000401791	-0.00973499
YIPF1	2.0616	0.000594962	0.00301964	0.0473265
MRPL37	1.65814	0.00099404	0.00442729	0.00849574
ACOT11	1.3327	0.000306264	0.00191567	0.170478
TTC22	0.521633	0.000696474	0.00339702	-0.0266439
BSND	0.838734	5.46819e-06	0.000370557	-0.158901
PRKAA2	0.536394	0.00010706	0.00100892	-0.0376366
JUN	1.53188	2.07979e-05	0.000455315	0.00763586
DOCK7	0.891695	0.000222915	0.00155685	-0.0979237
ANGPTL3	0.891695	0.000222915	0.00155685	-0.0979237
CACHD1	0.500563	2.31075e-05	0.000471426	-0.119015
LEPR	1.78493	0.000230563	0.00158786	0.00558683
LEPROT	1.78493	0.000230563	0.00158786	0.00558683
TCTEX1D1	2.94381	0.00097897	0.00437558	0.350268
INSL5	0.924234	0.000259315	0.00171531	-0.0715281
SLC35D1	1.79668	3.07114e-05	0.000532143	0.00575658
SERBP1	1.61955	9.45912e-05	0.000934745	0.00705587
LRRC7	0.862791	0.000206568	0.00148552	-0.130309
CTH	1.94823	0.000553932	0.00288867	0.0124655
MCOLN3	0.562977	0.000203092	0.00147261	-0.0200987
BCL10	0.963222	0.00116578	0.00498168	-0.0362848
LMO4	1.73964	4.23211e-06	0.000370557	0.0107435
TGFBR3	0.568596	0.0002101	0.00149767	-0.0479927
EVI5	0.807486	0.00100166	0.0044525	-0.140215
GCLM	1.65949	4.46014e-05	0.0006147	0.0228277
SLC44A3	0.529869	6.49046e-05	0.000753184	-0.0426805
HIAT1	1.51138	7.49871e-05	0.000806855	0.00451869
VCAM1	1.81558	0.000659242	0.00326438	0.226782
DPH5	1.60825	1.39804e-05	0.000401791	0.00540691
AMY2B	0.960086	0.000764878	0.00365396	-0.0379833
GPSM2	1.72886	5.69558e-06	0.000370557	0.00376178
KIAA1324	6.47195	0.000274921	0.00178636	0.101651
SARS	0.44376	3.5353e-05	0.000557422	-0.0991637
CYB561D1	0.510708	0.000125379	0.00110388	-0.107804
AMPD2	1.51634	0.000270375	0.00176387	0.00884438
GSTM5	1.15913	0.000240469	0.00163141	0.124865
AHCYL1	2.25988	8.87444e-06	0.000383237	0.00648959
ALX3	1.04927	4.80166e-05	0.000632663	0.0443392
KCNA10	0.943242	0.000268128	0.00175524	-0.0541544
ADORA3	0.598344	4.21926e-05	0.000603417	-0.223808
WNT2B	1.37062	0.000713021	0.00345258	0.00327285
FAM19A3	0.864028	3.73901e-05	0.000573651	-0.0840205
LRIG2	1.52572	6.79086e-05	0.000769992	0.00967885
MAGI3	1.67071	6.60908e-05	0.000761516	0.0049412
RSBN1	1.50062	0.000487427	0.00262234	0.00552079
SYCP1	1.38774	0.000964111	0.00432274	0.197694
WARS2	1.41457	0.000284229	0.00181473	0.00310013
PHGDH	0.633296	0.000446109	0.00246769	-0.025425
HMGCS2	0.769495	0.00041476	0.0023444	-0.141653
ACP6	1.88064	6.14657e-05	0.000722857	0.00721646
POLR3GL	1.70458	0.000852549	0.00394689	0.00713978
PRKAB2	1.65183	3.06824e-06	0.000370557	0.00827405
ADAMTSL4	0.53366	0.000141628	0.00118813	-0.0304706
MCL1	2.02957	4.50153e-05	0.000615931	0.00930362
ENSA	0.749364	7.49871e-05	0.000806855	-0.0943623
CTSK	1.35317	7.16872e-05	0.000786969	0.210321
SEMA6C	1.74833	4.10319e-06	0.000370557	0.00656181
PSMD4	1.41826	0.000332618	0.00201411	0.00491788
SELENBP1	0.505704	0.00029628	0.00187589	-0.159238
SNX27	1.69076	0.000147898	0.00122093	0.00426554
CRNN	0.621002	0.00013327	0.00114157	-0.323834
LCE3E	0.368601	2.82108e-05	0.000513023	-0.397402
LCE2B	0.566196	0.000261492	0.0017237	-0.314713
LCE1C	0.432727	6.03583e-05	0.000711303	-0.201375
IVL	0.569553	0.000398246	0.00227478	-0.302779
S100A8	0.283435	2.88167e-06	0.000370557	-0.294094
S100A2	0.2532	4.36491e-06	0.000370557	-0.132449
S100A14	0.518544	0.00021918	0.00154307	-0.206965
S100A13	0.546268	6.8525e-05	0.000773248	-0.1456
S100A1	0.509401	6.3163e-05	0.000738242	-0.259201
RPS27	1.43179	0.000215505	0.00152664	0.00667041
IL6R	1.74057	5.92697e-05	0.00070284	0.0064171
PYGO2	1.49869	1.96326e-05	0.00045151	0.00543029
FLAD1	1.42623	3.84499e-05	0.000582842	0.00472596
EFNA3	1.64806	8.35025e-05	0.000859486	0.157887
MUC1	0.588036	0.000367043	0.00215493	-0.049085
CLK2	1.61113	0.000879258	0.00404587	0.0136202
HCN3	1.49311	0.000319187	0.00196412	0.00423512
YY1AP1	1.49776	0.000358137	0.00211574	0.00366413
DAP3	1.49776	0.000358137	0.00211574	0.00366413
RXFP4	0.567009	0.000483529	0.00261	-0.0940667
ARHGEF2	1.71299	7.04574e-06	0.00037086	0.018127
BGLAP	0.956577	0.000464468	0.00253962	-0.0379585
HAPLN2	0.310002	1.21865e-05	0.000393005	-0.183773
PRCC	1.40705	0.00112256	0.00484798	0.00623825
FCRL4	0.710855	0.000776868	0.00369727	-0.234821
FCRL3	0.572932	0.000585607	0.00299083	-0.344569
FCRL1	0.460426	0.00046074	0.00252409	-0.208147
KIRREL	0.53886	3.34216e-05	0.000546654	-0.164541
CD1C	0.671553	0.000174186	0.00133531	-0.300654
CD1B	0.47879	0.000137988	0.00116966	-0.431201
CD1E	0.536931	2.61518e-05	0.000494538	-0.341063
MNDA	0.455966	0.000137988	0.00116966	-0.490496
FCER1A	0.373328	4.4191e-05	0.0006147	-0.524878
OR10J1	0.243258	4.18872e-06	0.000370557	-0.350526
APCS	0.570537	0.000145359	0.00120434	-0.349598
CRP	0.688921	6.66916e-05	0.0007638	-0.288379
SLAMF8	0.872503	0.000288994	0.00183794	-0.109517
ATP1A4	0.942079	2.87492e-05	0.000516216	-0.0521883
PEA15	0.919106	2.2029e-05	0.0004593	-0.0386576
DEDD	1.65542	5.03921e-06	0.000370557	0.00500232
FCGR3A	0.550446	0.00100933	0.00446914	-0.307916
UAP1	1.52281	0.00021918	0.00154307	0.00326592
UCK2	1.88368	1.1042e-05	0.000383237	0.011083
BRP44	1.60042	4.67078e-05	0.000626292	0.00745393
SFT2D2	1.5407	5.21546e-05	0.000656779	0.00376802
SELL	0.509839	0.000495313	0.00265348	-0.226736
TNFSF4	7.61173	9.62845e-05	0.000945731	0.358797
PRDX6	1.56925	8.50077e-05	0.000868696	0.00588313
CACYBP	1.88466	4.62791e-05	0.000622009	0.187927
PAPPA2	0.487226	5.56045e-05	0.000680647	-0.229339
FAM20B	0.544588	0.000388634	0.00223445	-0.378513
XPR1	1.66236	2.95751e-05	0.000522799	0.00352658
DHX9	1.64565	0.000226708	0.00157369	0.00601831
FAM129A	0.71295	0.000189729	0.00140892	-0.124268
TPR	1.33874	0.000155766	0.00125141	0.00735679
C1orf27	1.33874	0.000155766	0.00125141	0.00735679
GLRX2	0.842665	0.000949462	0.00426883	-0.115892
CACNA1S	0.745776	3.37364e-05	0.000547867	-0.139449
PKP1	2.14705	0.000257155	0.00170399	0.184501
LAD1	0.452496	0.000115879	0.00105787	-0.0708667
TNNI1	0.795484	2.07979e-05	0.000455315	-0.165041
CSRP1	1.62753	0.00051555	0.00272978	0.00576544
TIMM17A	1.51518	2.79453e-05	0.000511461	0.00666329
ARL8A	1.58308	2.21498e-06	0.000370557	0.0053845
PPP1R12B	1.38059	0.000268128	0.00175524	0.005496
KLHL12	1.66581	0.000189729	0.00140892	0.00416676
CHI3L1	0.58118	0.000211888	0.00150288	-0.121472
BTG2	1.508	0.000134435	0.00114982	0.0037074
OPTC	0.979192	0.000404776	0.00230169	-0.0199367
SNRPE	1.56865	0.000303739	0.00190406	0.00519916
NUAK2	1.54499	0.000252885	0.0016855	0.00519071
CTSE	0.90559	5.45974e-05	0.000673387	-0.0900438
IKBKE	0.494372	9.80063e-05	0.000950344	-0.0687934
CD55	1.60502	6.72975e-05	0.000766882	0.0111447
LAMB3	0.525022	5.69558e-06	0.000370557	-0.249417
HSD11B1	0.943533	0.000123206	0.00109406	-0.0540928
TRAF5	1.57083	3.46977e-05	0.000553995	0.00360596
PPP2R5A	0.424061	4.69047e-06	0.000370557	-0.0506566
ANGEL2	1.45319	7.91365e-05	0.000828786	0.0071697
RPS6KC1	0.533899	0.000391813	0.00224705	-0.0566399
PTPN14	1.70407	1.13741e-05	0.000387672	0.00493503
GPATCH2	0.770874	0.000142862	0.00119146	-0.0682261
SPATA17	0.770874	0.000142862	0.00119146	-0.0682261
DUSP10	1.40187	0.000130969	0.00112951	0.00675334
C1orf65	0.401632	0.000172699	0.00132838	-0.230901
FBXO28	1.56308	0.000628811	0.00313827	0.0145037
DEGS1	0.312936	4.88681e-06	0.000370557	-0.143995
TMEM63A	1.5609	2.61518e-05	0.000494538	0.00768877
LEFTY2	1.87723	3.80935e-05	0.000579755	0.318891
H3F3A	1.74461	8.27463e-06	0.00037086	0.00735902
ACBD3	1.82318	3.18891e-05	0.000537019	0.0161657
MIXL1	0.721607	0.000942215	0.00425473	-0.102094
PARP1	1.48506	0.000464468	0.00253962	0.0044201
ITPKB	2.38792	1.21865e-05	0.000393005	0.0202838
JMJD4	1.72844	2.04024e-05	0.000455315	0.00734462
WNT3A	1.94592	0.00100166	0.0044525	0.0146108
ARF1	2.34357	3.70009e-06	0.000370557	0.00773051
FAM89A	5.02224	0.00054518	0.00285086	0.0917122
KCNK1	1.82672	0.000553932	0.00288867	0.00739715
IRF2BP2	1.7589	0.000567306	0.00293156	0.0115279
B3GALNT2	1.65507	1.3576e-05	0.000401791	0.00503393
EDARADD	0.749271	0.000949462	0.00426883	-0.213965
MTR	1.54139	0.00106455	0.00465216	0.00294152
ZP4	0.693548	0.000664445	0.00328158	-0.277588
AKT3	0.750963	0.000609256	0.003073	-0.146409
TFB2M	0.373863	1.05089e-05	0.000383237	-0.107909
C1orf150	0.627557	0.000103348	0.000983707	-0.308173
ACP1	0.496431	1.34437e-05	0.000401791	-0.120826
TPO	0.776079	6.17779e-06	0.000370557	-0.210694
ADI1	1.70019	2.95751e-05	0.000522799	0.00380446
RNASEH1	1.44098	0.000129833	0.00112739	0.00403409
RPS7	1.66002	0.000457041	0.00250866	0.00798781
COLEC11	1.22546	0.000128705	0.00112017	0.145037
RRM2	0.663695	0.000558357	0.00290509	-0.145085
HPCAL1	0.567486	0.000674966	0.00331342	-0.306399
ODC1	1.75646	4.46014e-05	0.0006147	0.00585855
C2orf50	0.677632	0.000424974	0.00238555	-0.0201216
MATN3	2.16913	4.23211e-06	0.000370557	0.0083774
LAPTM4A	1.57859	3.5685e-05	0.000561103	0.00547217
RHOB	1.73295	0.000335367	0.00202322	0.00976887
HS1BP3	1.47861	0.000136794	0.00116474	0.004497
TP53I3	1.53797	0.000332618	0.00201411	0.00469107
POMC	0.547997	0.000121069	0.00108268	-0.221136
DNMT3A	0.688817	1.33126e-05	0.000401791	-0.128238
KIF3C	1.55176	0.000770852	0.00367478	0.00977564
C2orf18	0.789451	0.000435422	0.00242152	-0.100221
MAPRE3	1.29091	0.000826594	0.00386445	0.154485
EMILIN1	1.39242	1.45375e-05	0.000407624	0.201455
C2orf28	0.679882	0.000713021	0.00345258	-0.0337424
CAD	0.530876	4.21926e-05	0.000603417	-0.0728267
GTF3C2	1.34712	0.000633791	0.00315758	0.00369712
KRTCAP3	0.673211	0.000270375	0.00176387	-0.157127
LTBP1	1.51876	3.51306e-06	0.000370557	0.0152981
HEATR5B	2.08403	4.84605e-05	0.000634108	0.026241
CCDC75	2.08403	4.84605e-05	0.000634108	0.026241
EIF2AK2	1.83614	1.20671e-05	0.000393005	0.00410198
KCNG3	2.53421	7.2336e-05	0.00079104	0.186599
PLEKHH2	0.960756	0.000208327	0.00149251	-0.0372746
SIX2	1.90236	0.000964111	0.00432274	0.00492788
SRBD1	0.447547	5.56045e-05	0.000680647	-0.101164
CALM2	1.69881	0.00042843	0.00239551	0.00820329
MSH2	1.5043	0.000168311	0.00130967	0.00850063
STON1	0.955509	0.000206568	0.00148552	-0.0409695
FSHR	0.475126	6.60908e-05	0.000761516	-0.390089
NRXN1	0.639278	3.19901e-06	0.000370557	-0.287036
PSME4	1.80228	6.90501e-06	0.000370786	0.00453366
FANCL	1.445	0.000475818	0.00257693	0.00720901
XPO1	1.73819	9.14402e-06	0.000383237	0.00849957
SLC1A4	1.84781	0.000293833	0.00186558	0.00867272
ETAA1	5.68206	1.88905e-05	0.000443402	0.0266021
PPP3R1	2.07925	0.000226708	0.00157369	0.00506446
ANTXR1	1.59268	6.66916e-05	0.0007638	0.00702503
GFPT1	0.510368	0.000224804	0.00156333	-0.12386
FAM136A	3.71018	0.000238457	0.00162162	0.00730727
ATP6V1B1	0.861865	0.000183361	0.00138055	-0.101602
TEX261	1.53458	2.2029e-05	0.0004593	0.00866339
NAT8	4.94524	2.2029e-05	0.0004593	0.236144
MTHFD2	1.90906	4.028e-05	0.000590912	0.0102557
DCTN1	1.25451	0.000457041	0.00250866	0.157845
PCGF1	1.4448	0.0002101	0.00149767	0.0105442
REG1B	0.860064	0.000118967	0.00107401	-0.130474
REG3A	0.711105	0.000367043	0.00215493	-0.251131
TCF7L1	4.61888	6.24075e-06	0.000370557	0.0271067
VAMP8	0.788496	0.000833013	0.00388648	-0.111088
VAMP5	1.84732	0.000222915	0.00155685	0.303169
ATOH8	2.33987	2.88167e-06	0.000370557	0.0107721
C2orf51	0.958879	0.00114831	0.00492925	-0.0383597
TEKT4	0.688413	0.000920779	0.00418951	-0.200302
TRIM43	0.759112	0.000376155	0.00219372	-0.211924
ADRA2B	1.36908	1.38443e-05	0.000401791	0.222735
STARD7	1.50523	2.92973e-05	0.000521126	0.00468154
NCAPH	0.331916	2.26233e-06	0.000370557	-0.204995
ARID5A	2.29984	0.000118967	0.00107401	0.0150838
ANKRD39	1.88408	6.24075e-06	0.000370557	0.00571783
INPP4A	0.926414	6.36851e-06	0.000370557	-0.0689783
LIPT1	1.96582	0.000927874	0.00421337	0.0159465
MRPL30	0.857254	0.000208327	0.00149251	-0.047192
REV1	1.8455	0.000142862	0.00119146	0.00562207
LONRF2	1.22642	0.000540852	0.00283213	0.141645
NPAS2	1.41419	0.000204823	0.00148045	0.0326292
RPL31	0.466316	0.000669686	0.0032946	-0.13313
RNF149	1.3907	0.000110898	0.00102975	0.0029285
MAP4K4	1.84745	1.92961e-06	0.000370557	0.0100185
IL1RL2	0.544763	0.000141628	0.00118813	-0.11432
IL18RAP	0.59933	0.000222915	0.00155685	-0.280165
SLC9A2	0.346163	2.07979e-05	0.000455315	-0.139916
GPR45	0.908638	0.000168311	0.00130967	-0.0872331
TGFBRAP1	1.76597	1.08257e-05	0.000383237	0.0156507
C2orf49	1.43959	0.000379239	0.00220493	0.00389058
FHL2	3.75391	0.000186519	0.00139601	0.36465
SULT1C2	0.664067	0.000316562	0.00195219	-0.169419
LIMS1	1.73782	2.88167e-06	0.000370557	0.347807
SEPT10	0.374045	7.04061e-05	0.000781192	-0.454955
NPHP1	1.92093	2.18191e-05	0.0004593	0.00827359
ANAPC1	1.41944	0.000149183	0.00122621	0.00237493
TTL	1.4431	3.85656e-06	0.000370557	0.0112433
SLC20A1	1.50423	0.000609256	0.003073	0.00336765
PAX8	0.565647	1.33126e-05	0.000401791	-0.293385
FOXD4L1	1.39861	5.45974e-05	0.000673387	0.189065
DBI	1.46325	9.62845e-05	0.000945731	0.00368463
TMEM177	0.533443	0.000263687	0.00173616	-0.0790703
PTPN4	1.45307	0.000398246	0.00227478	0.00509899
RALB	2.02205	3.6699e-05	0.00056841	0.00599445
POLR2D	0.271044	3.06824e-06	0.000370557	-0.242423
CCDC115	1.88841	0.000519689	0.00274914	0.00474435
FAM123C	1.35443	0.000457041	0.00250866	0.104894
PLEKHB2	1.81435	0.000250774	0.00167536	0.00981394
GPR39	0.653321	0.000346578	0.00206676	-0.0787693
YSK4	0.859591	0.000956761	0.00429655	-0.126502
ARHGAP15	0.584261	4.71402e-05	0.000628389	-0.295127
GTDC1	0.887456	7.48458e-06	0.00037086	-0.0986894
TNFAIP6	0.918771	0.000151784	0.00123776	-0.076532
CACNB4	2.24903	0.000242498	0.00163639	0.0163329
NR4A2	1.78966	0.000332618	0.00201411	0.0067388
MARCH7	1.50091	0.000162622	0.00128206	0.00363431
LY75	0.460471	0.000468223	0.00255525	-0.173123
ITGB6	0.563639	0.000618962	0.00310545	-0.192112
SCN9A	0.804685	0.000795181	0.0037624	-0.184942
G6PC2	0.621158	0.000628811	0.00313827	-0.297739
BBS5	1.56517	0.000228628	0.00158027	0.00602947
CYBRD1	1.96813	2.51766e-05	0.000490772	0.00487758
ITGA6	1.69226	0.000175685	0.00134138	0.00484352
HOXD12	5.50883	0.000234479	0.00160319	0.342718
HOXD10	2.28768	0.000332618	0.00201411	0.26993
FRZB	3.98514	0.000741413	0.00356881	0.123808
DUSP19	1.62	0.000128705	0.00112017	0.0112384
ZC3H15	1.41889	0.000758948	0.00363172	0.00393235
ASNSD1	1.34327	0.000747216	0.00359371	0.00440724
INPP1	2.10514	0.000438958	0.00243761	0.0119931
OBFC2A	1.61452	0.000191353	0.0014182	0.00668303
COQ10B	1.62856	0.000234479	0.00160319	0.0046851
RFTN2	2.90378	6.43191e-05	0.000749446	0.215636
PLCL1	0.854439	0.000232513	0.00159646	-0.134745
C2orf47	0.454727	2.03492e-06	0.000370557	-0.268007
BZW1	1.48476	0.00010706	0.00100892	0.00310367
CLK1	1.42678	0.000228628	0.00158027	0.00254948
CFLAR	0.432478	6.97503e-06	0.00037086	-0.230522
CASP8	0.283284	3.44082e-06	0.000370557	-0.295614
TRAK2	1.5621	0.00042843	0.00239551	0.00594957
FZD7	1.63386	4.18033e-05	0.000601629	0.0186236
ABI2	1.62234	5.07391e-05	0.000648276	0.00511658
CTLA4	0.69259	1.61809e-05	0.000416751	-0.292437
CPO	0.83437	0.000327184	0.00199606	-0.146914
CREB1	0.603525	0.000343743	0.0020574	-0.0214894
CCNYL1	1.51595	4.1035e-05	0.000596605	0.00363168
CRYGD	1.31938	0.000129833	0.00112739	0.174746
CRYGC	0.861162	2.18191e-05	0.0004593	-0.123621
CRYGB	0.97755	0.000113862	0.00105041	-0.0217879
ATIC	0.548015	8.35025e-05	0.000859486	-0.0218597
IGFBP2	0.479524	5.21546e-05	0.000656779	-0.0302088
TNP1	0.866649	0.000110898	0.00102975	-0.127595
CRYBA2	2.56138	0.000142862	0.00119146	0.00835788
FEV	1.94647	9.88781e-05	0.000953115	0.121393
GMPPA	1.5903	0.000111878	0.00103631	0.00447046
CHPF	1.71776	3.70009e-06	0.000370557	0.00569349
OBSL1	1.65068	0.000540852	0.00283213	0.00481589
INHA	1.65068	0.000540852	0.00283213	0.00481589
SLC4A3	1.51242	0.000140405	0.00118135	0.00387573
PAX3	2.3415	6.91467e-05	0.000773248	0.205578
CCDC140	2.3415	6.91467e-05	0.000773248	0.205578
SGPP2	0.570122	2.18191e-05	0.0004593	-0.0855848
ACSL3	1.86704	3.37364e-05	0.000547867	0.00617018
SERPINE2	0.253037	3.91723e-05	0.000588308	-0.222555
CAB39	0.68645	0.000585607	0.00299083	-0.140474
ARMC9	1.63761	5.76717e-05	0.000694012	0.00484016
NCL	0.503487	4.4191e-05	0.0006147	-0.206954
NPPC	1.68046	0.000449726	0.00248408	0.00615287
ALPPL2	0.857589	1.1042e-05	0.000383237	-0.123514
ALPI	0.982932	7.56641e-05	0.000812603	-0.0168866
DGKD	1.75558	0.000158475	0.00126336	0.0110836
SH3BP4	1.74938	1.31827e-05	0.000401791	0.0059999
MLPH	0.52986	0.000277221	0.0017921	-0.0712702
HDAC4	1.73333	0.000211888	0.00150288	0.00478668
KIF1A	1.80437	9.9017e-06	0.000383237	0.0314093
PDCD1	0.468323	1.87092e-05	0.000443402	-0.155474
CNTN4	0.686788	0.000118967	0.00107401	-0.185253
SETMAR	1.96601	0.000599692	0.00303552	0.00919142
SUMF1	0.521639	0.000418139	0.00235765	-0.127782
ARL8B	1.68646	0.000213689	0.00151472	0.00862869
C3orf32	0.940629	9.71418e-05	0.000950053	-0.0557492
SRGAP3	1.60169	1.21865e-05	0.000393005	0.00551843
CPNE9	1.40952	0.000108964	0.00102094	0.109536
TTLL3	0.757592	6.20266e-05	0.0007272	-0.218416
CIDEC	0.887032	6.91467e-05	0.000773248	-0.098777
JAGN1	1.53809	0.000142862	0.00119146	0.00431861
IL17RE	0.873969	1.60245e-05	0.000416751	-0.0451462
CRELD1	1.45772	0.000770852	0.00367478	0.00611338
TMEM111	1.60383	0.000171225	0.00132151	0.00817781
VHL	0.534105	1.4824e-05	0.000412607	-0.418493
RPL32	1.56857	0.000169762	0.00131557	0.00521888
HDAC11	0.793622	0.00042843	0.00239551	-0.0424159
SLC6A6	1.86795	1.00005e-05	0.000383237	0.00992294
C3orf19	1.60452	0.00032989	0.00200399	0.00689427
CAPN7	1.56903	0.000379239	0.00220493	0.00397957
UBE2E2	1.76964	6.97737e-05	0.000776446	0.00965181
UBE2E1	0.911884	0.000261492	0.0017237	-0.041569
NKIRAS1	1.56734	0.000250774	0.00167536	0.00393105
RPL15	1.56734	0.000250774	0.00167536	0.00393105
NR1D2	1.68984	3.07114e-05	0.000532143	0.00584062
NEK10	0.941286	0.000105189	0.00099623	-0.0565036
EOMES	4.2444	0.000123206	0.00109406	0.227623
DYNC1LI1	2.04647	6.8525e-05	0.000773248	0.014821
CRTAP	1.43352	0.000150478	0.00122975	0.00473482
FBXL2	1.57717	0.000599692	0.00303552	0.00554474
GOLGA4	1.80124	0.000191353	0.0014182	0.0199604
SLC22A13	0.971736	0.000226708	0.00157369	-0.0260821
XYLB	0.76606	4.64258e-06	0.000370557	-0.153816
ZNF619	1.57207	7.91366e-05	0.000828786	0.00609015
ZNF621	0.647898	0.00112256	0.00484798	-0.0238038
HHATL	0.536128	9.80381e-06	0.000383237	-0.237365
SNRK	0.621362	0.000343743	0.0020574	-0.134168
C3orf23	1.32658	0.000735652	0.00354258	0.00394603
ZDHHC3	0.633154	0.000669686	0.0032946	-0.109718
EXOSC7	0.633154	0.000669686	0.0032946	-0.109718
XCR1	0.834368	0.000609256	0.003073	-0.153504
CCR3	0.796881	0.000495313	0.00265348	-0.157228
ALS2CL	1.84315	0.000355214	0.00210722	0.00508541
CCDC12	1.76883	3.01381e-05	0.000529464	0.00562143
SCAP	1.50162	0.00022104	0.00155137	0.00380855
SMARCC1	1.86177	0.000385478	0.00222192	0.00936649
DHX30	1.35769	4.936e-05	0.000638539	0.0129127
CDC25A	1.76953	1.16008e-05	0.000393005	0.00690691
CAMP	0.886131	0.000230563	0.00158786	-0.109681
CCDC51	1.60253	0.000335367	0.00202322	0.00449773
CCDC72	1.60253	0.000335367	0.00202322	0.00449773
PFKFB4	1.69103	5.03921e-06	0.000370557	0.00452757
DALRD3	0.451352	7.33547e-06	0.00037086	-0.0739991
IMPDH2	1.57107	4.18033e-05	0.000601629	0.00350651
AMT	1.94133	7.43158e-05	0.000802667	0.346166
NICN1	1.91505	6.79086e-05	0.000769992	0.17563
TRAIP	1.38462	0.000718617	0.00347672	0.0050266
MST1R	0.684497	0.000892901	0.00408881	-0.222254
MON1A	1.70207	5.19616e-06	0.000370557	0.00394393
RBM6	1.28401	0.00108907	0.00473746	0.00593553
RBM5	0.446268	2.18191e-05	0.0004593	-0.0315286
SEMA3F	0.25485	3.73863e-06	0.000370557	-0.0547505
SEMA3B	0.878148	0.000144105	0.00119832	-0.0741677
IFRD2	1.65669	5.76717e-05	0.000694012	0.00467603
TMEM115	2.37683	2.87492e-05	0.000516216	0.0102842
TEX264	0.498136	4.98157e-05	0.000640794	-0.217226
RRP9	0.507245	2.59465e-06	0.000370557	-0.176283
PARP3	0.507245	2.59465e-06	0.000370557	-0.176283
TLR9	0.727197	2.35996e-06	0.000370557	-0.242531
TWF2	0.847995	0.00113109	0.00487185	-0.0642651
TMEM110	1.92517	1.37095e-05	0.000401791	0.00431566
PRKCD	1.37911	0.000446109	0.00246769	0.00983197
ACOX2	2.51007	0.000222915	0.00155685	0.313661
FAM3D	0.952229	4.71402e-05	0.000628389	-0.0441255
FHIT	0.937836	0.00113109	0.00487185	-0.00899718
CADPS	3.33456	1.88905e-05	0.000443402	0.297012
MAGI1	1.6717	3.95383e-05	0.000589141	0.00356161
FOXP1	1.49186	9.62845e-05	0.000945731	0.00492267
HTR1F	0.937604	7.36503e-05	0.000798509	-0.0589234
PROS1	1.49836	0.000324497	0.00198606	0.00368894
COL8A1	1.59263	0.000879258	0.00404587	0.00815496
GPR128	0.64376	0.000346578	0.00206676	-0.311202
ZBTB11	1.65238	0.000140405	0.00118135	0.00696472
BBX	1.92466	4.98157e-05	0.000640794	0.00717978
DPPA2	0.734234	0.0004993	0.00266981	-0.236022
MORC1	0.95581	3.5353e-05	0.000557422	-0.0433428
ZBED2	0.564767	0.000164027	0.00128956	-0.117174
C3orf52	0.756872	0.000585607	0.00299083	-0.0280468
BOC	2.11198	2.82108e-05	0.000513023	0.00798002
DRD3	0.537643	0.000964111	0.00432274	-0.11458
UPK1B	0.558635	0.000184934	0.00138871	-0.123072
GSK3B	2.83311	0.000404776	0.00230169	0.00685467
KPNA1	0.4543	5.30338e-06	0.000370557	-0.0258117
PARP9	0.845833	0.000411407	0.00233008	-0.0995904
DTX3L	0.845833	0.000411407	0.00233008	-0.0995904
SEMA5B	1.40596	0.000590267	0.00300653	0.00370435
SEC22A	1.33741	0.000920779	0.00418951	0.0104884
KALRN	0.534946	0.000298747	0.00188836	-0.191928
ITGB5	0.561693	0.000446109	0.00246769	-0.0224694
ZNF148	1.666	0.000127587	0.00111727	0.012088
SNX4	0.740238	4.93712e-06	0.000370557	-0.240325
CHST13	0.400253	2.95751e-05	0.000522799	-0.167947
CHCHD6	2.17599	0.000175685	0.00134138	0.0110052
ABTB1	0.512089	5.66292e-05	0.000690961	-0.0864209
MGLL	3.87707	3.12949e-05	0.000533326	0.0272269
RUVBL1	1.57425	0.000181801	0.001377	0.00501484
GATA2	0.454112	5.66292e-05	0.000690961	-0.24059
RPN1	1.67172	1.08257e-05	0.000383237	0.00621278
RAB7A	1.5349	4.06558e-05	0.000593367	0.00517664
ACAD9	1.55392	0.000664445	0.00328158	0.00502625
C3orf37	2.06658	1.54131e-05	0.000416751	0.0270102
H1FX	1.97918	3.93715e-06	0.000370557	0.0069697
MBD4	1.34588	2.76821e-05	0.0005091	0.00529225
IFT122	1.34588	2.76821e-05	0.0005091	0.00529225
TRH	3.68233	5.71482e-05	0.000694012	0.498096
AMOTL2	1.57221	2.76821e-05	0.0005091	0.0129475
PCCB	1.58514	8.42519e-05	0.000864854	0.00517335
TMEM22	0.708798	0.000346578	0.00206676	-0.00966713
IL20RB	0.936713	0.000358137	0.00211574	-0.0602085
SOX14	2.99868	1.30541e-05	0.000401791	0.228615
CLDN18	0.743978	0.000576389	0.00296235	-0.244542
A4GNT	1.2515	0.000964111	0.00432274	0.158882
ATP1B3	2.60121	4.84605e-05	0.000634108	0.00914696
GK5	1.58056	3.10018e-05	0.000533119	0.004662
XRN1	1.86205	1.64982e-05	0.00041923	0.00824825
C3orf58	1.62506	2.87492e-05	0.000516216	0.00788933
PLSCR2	0.912287	0.000839478	0.00390066	-0.0819909
ZIC1	2.62181	0.000401499	0.00228762	0.324199
GPR87	0.551846	0.000669686	0.0032946	-0.161814
P2RY12	1.8251	0.000206568	0.00148552	0.22575
AADACL2	0.808818	0.000121069	0.00108268	-0.168361
AADAC	0.933891	3.26638e-06	0.000370557	-0.0649512
SHOX2	0.438	8.65385e-05	0.000880388	-0.089585
SERPINI1	0.427555	1.4824e-05	0.000412607	-0.0621017
GOLIM4	2.18896	0.000833013	0.00388648	0.00643905
MYNN	1.38473	0.000140405	0.00118135	0.00939143
GHSR	2.61819	0.000154428	0.0012477	0.228202
MRPL47	1.41087	0.000833013	0.00388648	0.00670412
NDUFB5	1.41087	0.000833013	0.00388648	0.00670412
USP13	1.9411	0.000401499	0.00228762	0.00497066
TTC14	2.84186	2.09985e-05	0.000456195	0.023446
ATP11B	1.76686	1.20671e-05	0.000393005	0.00859357
DVL3	1.94533	5.19616e-06	0.000370557	0.00958462
HTR3D	0.370108	1.08257e-05	0.000383237	-0.242772
PARL	1.48302	0.000246604	0.00166016	0.0116139
MAGEF1	1.78178	0.000274921	0.00178636	0.00654762
TMEM41A	0.95252	0.0010565	0.00463117	-0.0254954
IGF2BP2	0.596503	0.000168311	0.00130967	-0.054361
FETUB	0.803338	0.000189729	0.00140892	-0.180175
ADIPOQ	0.611159	3.37364e-05	0.000547867	-0.299188
ST6GAL1	1.70343	9.42142e-06	0.000383237	0.017223
RPL39L	0.40201	3.15907e-05	0.000535959	-0.10314
MASP1	1.27916	0.00112256	0.00484798	0.12423
CLDN16	0.336645	3.16583e-06	0.000370557	-0.492087
TMEM44	1.44203	0.000113862	0.00105041	0.00277195
TM4SF19	0.587131	0.000145359	0.00120434	-0.37853
LOC152217	2.15868	1.11516e-05	0.000383535	0.0115223
NCBP2	2.15868	1.11516e-05	0.000383535	0.0115223
IQCG	0.407536	5.99255e-06	0.000370557	-0.203415
DGKQ	1.76047	0.000303739	0.00190406	0.0148544
GAK	0.591127	0.000149183	0.00122621	-0.0859352
TMEM175	0.591127	0.000149183	0.00122621	-0.0859352
ZNF721	1.91758	0.000758948	0.00363172	0.0123707
TMEM129	0.502311	1.88905e-05	0.000443402	-0.16422
TACC3	0.502311	1.88905e-05	0.000443402	-0.16422
WHSC1	0.799385	0.000532292	0.00279761	-0.171822
WHSC2	1.47301	0.0011141	0.00482424	0.00341393
MXD4	1.80565	2.02073e-05	0.000453727	0.00782346
D4S234E	2.29469	0.000222915	0.00155685	0.0156602
MRFAP1L1	1.48164	6.91467e-05	0.000773248	0.0046307
ACOX3	1.45612	0.000301234	0.00189881	0.00497003
DRD5	1.59675	0.000332618	0.00201411	0.193971
SLC2A9	0.911483	0.000206568	0.00148552	-0.0829349
HS3ST1	2.27636	0.000576389	0.00296235	0.0127124
NKX3-2	3.89954	1.80005e-05	0.000436924	0.265947
PROM1	0.977054	0.000949462	0.00426883	-0.0220547
ANAPC4	0.533311	0.000401499	0.00228762	-0.0495237
TBC1D19	1.97873	3.7043e-05	0.000571406	0.0141403
STIM2	1.65018	1.71505e-05	0.000425362	0.00773667
PCDH7	1.84261	0.000155766	0.00125141	0.00843854
C4orf19	0.81543	6.91467e-05	0.000773248	-0.108454
PGM2	1.88315	2.05992e-05	0.000455315	0.00589411
PTTG2	0.898698	1.1042e-05	0.000383237	-0.0951058
TLR10	2.38199	0.000130969	0.00112951	0.0263571
TMEM156	0.444459	2.0014e-05	0.000453727	-0.318707
UGDH	2.54344	0.00023646	0.00161189	0.0263157
APBB2	1.81832	3.95383e-05	0.000589141	0.0070138
TMEM33	1.89076	0.000391813	0.00224705	0.0136518
ATP10D	1.97098	7.16872e-05	0.000786969	0.0283806
OCIAD2	0.623451	0.00051555	0.00272978	-0.0105128
GSX2	0.301087	3.16583e-06	0.000370557	-0.045252
UGT2B4	0.741423	3.95383e-05	0.000589141	-0.227345
CSN1S1	0.702374	5.12068e-05	0.000651328	-0.240575
HTN1	0.812525	9.54343e-05	0.000941442	-0.168277
ODAM	0.724093	0.000562815	0.00291496	-0.223806
MUC7	0.696843	0.000118967	0.00107401	-0.224077
AMTN	0.694691	0.000487427	0.00262234	-0.237913
RUFY3	1.33458	3.18891e-05	0.000537019	0.175304
DCK	1.62212	7.11713e-06	0.00037086	0.0054896
NPFFR2	0.653743	0.000306264	0.00191567	-0.222622
PF4	0.450638	0.00029628	0.00187589	-0.253862
PPBPL2	0.846204	0.000158475	0.00126336	-0.137244
G3BP2	2.03446	0.000211888	0.00150288	0.00969779
SDAD1	0.954079	0.00019464	0.00143138	-0.0441075
ART3	0.900889	0.000272639	0.00177558	-0.0885652
CXCL11	0.863401	0.000618962	0.00310545	-0.124986
NUP54	1.71724	0.000150478	0.00122975	0.00729253
CXCL13	0.656295	0.000388634	0.00223445	-0.250511
GK2	0.602572	8.02961e-06	0.00037086	-0.344127
PRKG2	0.766054	0.0011057	0.00479332	-0.20859
SEC31A	1.77467	0.000120014	0.00107918	0.0131253
THAP9	1.5205	1.51158e-05	0.00041365	0.0036218
LIN54	1.93237	0.000240469	0.00163141	0.01869
PLAC8	1.28134	0.000424974	0.00238555	0.136273
MRPS18C	0.591672	0.000438958	0.00243761	-0.0904046
CDS1	2.07245	0.000729932	0.00352249	0.0113335
SLC10A6	0.754342	2.69066e-05	0.00050462	-0.234502
AFF1	1.45602	2.40063e-05	0.000478612	0.00802466
SPARCL1	5.79747	3.03636e-06	0.000370557	0.501926
SPP1	0.5024	0.000174186	0.00133531	-0.147936
TIGD2	0.851176	0.000255011	0.00169571	-0.128796
MMRN1	0.751301	0.000155766	0.00125141	-0.191621
GRID2	2.42782	0.000206568	0.00148552	0.0445248
PDHA2	0.896646	9.2104e-05	0.000914134	-0.100125
RAP1GDS1	1.76166	7.79153e-06	0.00037086	0.0112909
METAP1	0.952228	6.97737e-05	0.000776446	-0.0453307
C4orf17	0.821665	0.000590267	0.00300653	-0.1118
RG9MTD2	1.86503	0.000590267	0.00300653	0.019067
MTTP	1.86503	0.000590267	0.00300653	0.019067
DAPP1	0.466043	0.000130969	0.00112951	-0.410231
PPP3CA	2.44807	4.78768e-06	0.000370557	0.0101757
MANBA	1.51913	0.000986479	0.00440395	0.00447095
UBE2D3	1.75988	1.00005e-05	0.000383237	0.00391301
CISD2	1.75988	1.00005e-05	0.000383237	0.00391301
CENPE	1.49106	4.62791e-05	0.000622009	0.00400796
CXXC4	1.40019	0.000335367	0.00202322	0.00396439
PPA2	1.45224	0.000321832	0.00197506	0.00934366
INTS12	1.69544	2.87492e-05	0.000516216	0.00610548
GSTCD	1.69544	2.87492e-05	0.000516216	0.00610548
RPL34	1.95422	0.00051555	0.00272978	0.0320703
ENPEP	6.21404	0.000112866	0.00104376	0.348672
UGT8	0.926324	6.83565e-06	0.000370557	-0.069972
SEC24D	1.99322	0.00054954	0.00287102	0.0137418
FABP2	0.783352	0.00046074	0.00252409	-0.15427
PRDM5	1.5787	0.000238457	0.00162162	0.00693404
TNIP3	0.730075	1.54131e-05	0.000416751	-0.247074
TMEM155	0.929167	0.000431913	0.00240906	-0.0344408
EXOSC9	1.81326	0.000311373	0.00193487	0.0131813
IL21	0.601173	0.00051555	0.00272978	-0.21087
BBS12	1.82093	3.28004e-05	0.000541158	0.0127371
FGF2	3.69258	5.36075e-05	0.00066696	0.109405
SPRY1	2.15794	0.000165444	0.00129622	0.037798
SCLT1	0.515552	2.56598e-05	0.000493968	-0.0853618
C4orf33	0.515552	2.56598e-05	0.000493968	-0.0853618
NDUFC1	1.58585	0.00042843	0.00239551	0.0105114
SETD7	1.69386	3.602e-05	0.000563258	0.0056789
MGST2	1.8782	3.99075e-05	0.000590912	0.00685547
ELMOD2	1.47276	0.00107267	0.00468043	0.0066334
IL15	1.61585	1.43963e-05	0.000406669	0.00613052
USP38	1.70291	1.94445e-05	0.00044809	0.00408409
GAB1	0.617392	0.000208327	0.00149251	-0.0812874
GYPB	0.894156	1.39804e-05	0.000401791	-0.0972255
OTUD4	0.9739	0.0011057	0.00479332	-0.0249306
SMAD1	2.07636	0.000238457	0.00162162	0.0374362
LRBA	1.10086	1.85296e-05	0.000443402	0.0421918
MAB21L2	1.09845	2.40063e-05	0.000478612	0.0805989
TIGD4	1.64211	1.58695e-05	0.000416751	0.00531482
ARFIP1	1.64211	1.58695e-05	0.000416751	0.00531482
KIAA0922	1.55362	1.30541e-05	0.000401791	0.0045563
GUCY1A3	0.882802	4.25853e-05	0.000604477	-0.0570472
ETFDH	1.39796	0.000346578	0.00206676	0.00316023
TKTL2	0.888829	3.4054e-05	0.000549108	-0.10693
MARCH1	0.399658	0.000155766	0.00125141	-0.0985838
ANP32C	0.399658	0.000155766	0.00125141	-0.0985838
TRIM60	0.970955	1.21865e-05	0.000393005	-0.0279681
CLCN3	1.81432	0.000599692	0.00303552	0.021729
GALNT7	0.360308	2.97355e-06	0.000370557	-0.0622611
SAP30	1.62478	4.21926e-05	0.000603417	0.00498899
SCRG1	1.75888	0.000479659	0.00259527	0.300582
HAND2	3.99738	0.000112866	0.00104376	0.221393
HPGD	1.8789	0.0011057	0.00479332	0.012768
GPM6A	2.7974	0.000633791	0.00315758	0.0206017
SPATA4	1.78937	1.49692e-05	0.000413615	0.0137065
C4orf38	1.68167	0.000154428	0.0012477	0.00425825
WWC2	1.68167	0.000154428	0.0012477	0.00425825
ING2	1.36739	0.00113967	0.00489954	0.00376404
MLF1IP	1.47995	0.000346578	0.00206676	0.00343056
LRP2BP	0.893092	4.06558e-05	0.000593367	-0.0993864
TLR3	2.3425	0.000487427	0.00262234	0.0468626
FRG1	0.737344	0.000277221	0.0017921	-0.151985
TRIML1	0.583798	5.07391e-05	0.000648276	-0.363711
ZDHHC11	0.556503	0.000633791	0.00315758	-0.277895
SLC6A18	0.644388	0.00029628	0.00187589	-0.234018
TERT	1.27436	7.29903e-05	0.000795902	0.0940723
SLC6A3	2.94717	0.000277221	0.0017921	0.175111
TRIO	2.22742	0.000125379	0.00110388	0.0156759
ANKH	2.56243	1.59219e-06	0.000370557	0.0154682
UGT3A1	3.35191	0.000826594	0.00386445	0.151296
FYB	0.516951	1.68213e-05	0.000421792	-0.393484
TTC33	0.479694	3.12949e-05	0.000533326	-0.055937
PRKAA1	1.95886	7.87013e-06	0.00037086	0.00438739
RPL37	1.77566	0.00109735	0.00476622	0.00539322
C5orf28	1.64124	7.43158e-05	0.000802667	0.269021
ESM1	0.512817	0.000224804	0.00156333	-0.161517
DEPDC1B	1.43392	8.65385e-05	0.000880388	0.00387195
ERCC8	1.61842	0.00032989	0.00200399	0.00859347
CD180	0.929283	7.84302e-05	0.000825948	-0.0653617
CARTPT	2.39153	0.000183361	0.00138055	0.177941
MAP1B	1.85338	0.000724254	0.00350102	0.00833466
BTF3	1.75598	2.31075e-05	0.000471426	0.0066643
COL4A3BP	1.53373	0.000674966	0.00331342	0.0107645
POLK	1.53373	0.000674966	0.00331342	0.0107645
JMY	0.910285	7.84302e-05	0.000825948	-0.083653
HOMER1	1.33764	0.000585607	0.00299083	0.00807784
PAPD4	2.42582	4.84605e-05	0.000634108	0.018468
DHFR	0.814553	0.000137988	0.00116966	-0.0793349
MSH3	0.814553	0.000137988	0.00116966	-0.0793349
VCAN	2.32931	0.000886055	0.00406728	0.0257427
CCNH	2.01777	0.000188118	0.00140244	0.0171862
POLR3G	1.77359	0.00099404	0.00442729	0.00695071
ANKRD32	1.43954	0.000491355	0.00263849	0.00454513
SPATA9	0.77704	0.00100933	0.00446914	-0.186941
RHOBTB3	1.81026	0.000151784	0.00123776	0.00672098
LNPEP	1.9135	0.000155766	0.00125141	0.019496
C5orf30	1.69851	0.000879258	0.00404587	0.00765465
STARD4	1.59967	7.04061e-05	0.000781192	0.00482015
TSSK1B	0.920043	0.000211888	0.00150288	-0.0745548
TMED7	1.81985	4.75765e-05	0.000631985	0.00748946
CDO1	2.71146	9.62845e-05	0.000945731	0.341391
DMXL1	1.51029	0.000935019	0.00423905	0.00825695
TNFAIP8	0.609233	3.85656e-06	0.000370557	-0.192175
CSNK1G3	1.91129	0.000685641	0.00334993	0.00612516
PRRC1	0.511396	0.00064386	0.00320074	-0.0460049
SLC12A2	1.43981	0.000680284	0.00333091	0.00867931
LYRM7	1.70987	1.05089e-05	0.000383237	0.00460943
ACSL6	2.73703	5.71482e-05	0.000694012	0.158544
GDF9	0.920487	0.000523859	0.00276349	-0.0738397
UQCRQ	0.874534	0.000789032	0.00373797	-0.0403033
ZCCHC10	1.56421	2.33291e-05	0.000471721	0.00423265
HSPA4	1.51816	1.6659e-05	0.000420501	0.00682927
H2AFY	3.24683	0.00045337	0.00249814	0.419017
NEUROG1	4.2284	7.84302e-05	0.000825948	0.179787
HSPA9	1.37194	4.46014e-05	0.0006147	0.00428922
SIL1	0.980344	5.03921e-06	0.000370557	-0.0191109
DNAJC18	1.50484	0.000364052	0.0021429	0.0147274
TMEM173	6.10163	9.12887e-05	0.000913208	0.151143
ANKHD1	1.45927	0.000321832	0.00197506	0.00369558
IK	1.61578	0.000892901	0.00408881	0.00539068
NDUFA2	1.61578	0.000892901	0.00408881	0.00539068
PCDHA1	1.86831	0.000701949	0.00341349	0.121579
PCDHA3	1.86831	0.000701949	0.00341349	0.121579
PCDHA5	1.86831	0.000701949	0.00341349	0.121579
PCDHA9	1.86831	0.000701949	0.00341349	0.121579
PCDHB16	2.37774	6.43332e-06	0.000370557	0.370261
PCDHB8	2.37774	6.43332e-06	0.000370557	0.370261
SLC25A2	0.983337	9.88781e-05	0.000953115	-0.0164534
PCDHGA3	1.6363	0.000162622	0.00128206	0.161568
PCDHGB1	1.6363	0.000162622	0.00128206	0.161568
PCDHGB2	1.6363	0.000162622	0.00128206	0.161568
PCDHGA5	1.6363	0.000162622	0.00128206	0.161568
PCDHGB3	1.6363	0.000162622	0.00128206	0.161568
PCDHGA7	1.6363	0.000162622	0.00128206	0.161568
PCDHGA8	1.50053	0.000303739	0.00190406	0.147895
PCDHGA9	1.50053	0.000303739	0.00190406	0.147895
PCDHGB6	1.50053	0.000303739	0.00190406	0.147895
PCDHGB7	1.50053	0.000303739	0.00190406	0.147895
PCDHGC5	0.955491	0.000122133	0.00108878	-0.0410544
SPRY4	1.34005	0.000457041	0.00250866	0.0157559
ARHGAP26	1.2921	5.76717e-05	0.000694012	0.00938095
TCERG1	1.65402	8.69895e-06	0.00038088	0.00645574
SPINK7	0.702239	2.49383e-05	0.000489479	-0.258301
CSNK1A1	1.69822	0.000150478	0.00122975	0.00499003
TIGD6	1.62792	2.1405e-05	0.0004593	0.00625584
TCOF1	1.46656	0.000177195	0.00135019	0.00462873
GPX3	0.748362	0.000244543	0.00164726	-0.0512258
TNIP1	1.83306	0.000475818	0.00257693	0.00678713
SLC36A3	0.834674	0.000130969	0.00112951	-0.14702
FAT2	0.9676	8.12918e-05	0.000844367	-0.0315419
NMUR2	0.519943	7.70354e-05	0.000817308	-0.395587
GRIA1	2.90579	0.000411407	0.00233008	0.038314
HAVCR2	0.597846	0.00100933	0.00446914	-0.241087
MED7	1.40245	0.000259315	0.00171531	0.00533827
FAM71B	0.918707	0.000899797	0.00411047	-0.0791633
ITK	0.602485	0.000159846	0.00127251	-0.250491
CYFIP2	0.955593	0.000747216	0.00359371	-0.0331547
ADAM19	1.74782	4.62791e-05	0.000622009	0.0130996
LSM11	1.44844	0.000311373	0.00193487	0.00620457
EBF1	0.736496	0.000149183	0.00122621	-0.0261842
CCNJL	1.64592	7.98489e-05	0.000834711	0.00655035
GABRA6	0.612319	0.000288994	0.00183794	-0.308595
MAT2B	2.90458	0.000839478	0.00390066	0.0641654
FOXI1	0.708312	3.73863e-06	0.000370557	-0.205306
FGF18	0.538581	5.92697e-05	0.00070284	-0.165111
DUSP1	0.404603	2.28878e-05	0.000469469	-0.0363271
STC2	0.686258	0.000168311	0.00130967	-0.299296
CPEB4	3.90719	3.51306e-06	0.000370557	0.241274
HRH2	0.962979	1.88897e-06	0.000370557	-0.0367926
C5orf25	1.77062	2.87492e-05	0.000516216	0.00732443
RNF44	1.51512	0.000127587	0.00111727	0.00566942
GPRIN1	1.58884	0.000343743	0.0020574	0.00417468
HK3	0.771231	0.000284229	0.00181473	-0.201769
ZNF346	1.77221	3.31096e-05	0.000543895	0.00685547
NSD1	1.8593	1.21865e-05	0.000393005	0.00753053
LMAN2	1.50989	3.602e-05	0.000563258	0.0044977
DBN1	1.82196	0.000511442	0.00271434	0.0105591
PDLIM7	1.34363	0.00032989	0.00200399	0.00602248
LTC4S	3.72059	0.00082022	0.00384571	0.245458
SQSTM1	1.56425	0.000839478	0.00390066	0.0137382
CNOT6	0.568103	0.000316562	0.00195219	-0.200562
OR2V2	0.906936	0.000571831	0.00294558	-0.0856461
RREB1	2.83059	0.000395017	0.00226201	0.0103598
EEF1E1	1.65875	3.31096e-05	0.000543895	0.00523192
GFOD1	1.40487	6.97737e-05	0.000776446	0.013779
CD83	0.507317	0.000265899	0.00174567	-0.0177688
GMPR	0.42677	5.12069e-05	0.000651328	-0.0320457
NUP153	1.5927	1.92582e-05	0.000445599	0.00573558
GPLD1	0.941891	0.000562815	0.00291496	-0.0546674
HIST1H2AA	0.94832	0.000370057	0.00216482	-0.0495321
HIST1H2BA	0.94832	0.000370057	0.00216482	-0.0495321
SLC17A2	0.857894	0.000511442	0.00271434	-0.118943
TRIM38	2.6485	0.000654077	0.00324304	0.0495492
HIST1H4A	1.67154	0.000424974	0.00238555	0.0473911
HIST1H1T	0.98601	6.72975e-05	0.000766882	-0.0136355
HIST1H3E	1.5198	2.16111e-05	0.0004593	0.314101
BTN1A1	0.947068	3.73901e-05	0.000573651	-0.0485953
HIST1H2BK	1.48604	0.000920779	0.00418951	0.163377
HIST1H4I	2.92319	0.000284229	0.00181473	0.392276
ZNF184	1.49251	0.000153101	0.00124493	0.00621568
HIST1H2AI	1.38952	0.00097897	0.00437558	0.0179863
ZNF165	0.878564	0.00108084	0.00470886	-0.110895
ZNF193	1.37633	9.80063e-05	0.000950344	0.00357376
TRIM27	1.67195	0.000311373	0.00193487	0.00803036
OR12D3	0.589435	0.00116578	0.00498168	-0.297114
OR12D2	0.580545	4.10319e-06	0.000370557	-0.28183
GABBR1	1.54551	0.000507364	0.00270404	0.00489427
TRIM10	0.978096	0.000158475	0.00126336	-0.0214713
TRIM15	0.582523	1.88897e-06	0.000370557	-0.363319
RPP21	0.536723	0.000230563	0.00158786	-0.15879
NRM	0.452628	0.000201374	0.00146202	-0.234837
FLOT1	1.41719	3.88095e-05	0.000584402	0.00815892
C6orf15	0.875062	1.90919e-06	0.000370557	-0.112477
PSORS1C1	0.712704	1.51158e-05	0.00041365	-0.261256
PSORS1C2	0.772137	2.385e-06	0.000370557	-0.209864
TCF19	0.778367	0.000335367	0.00202322	-0.0939893
POU5F1	0.917999	0.000899797	0.00411047	-0.0738834
AIF1	1.20288	0.000370057	0.00216482	0.107048
BTNL2	0.515747	0.000108008	0.00101533	-0.248928
C6orf48	0.942214	0.000782928	0.00371989	-0.0277252
CFB	0.432096	4.50153e-05	0.000615931	-0.254287
DOM3Z	0.534947	3.99075e-05	0.000590912	-0.285878
HCP5	0.563815	6.3163e-05	0.000738242	-0.0236099
HLA-C	3.8587	0.000892901	0.00408881	0.0407365
HLA-DQA2	0.478014	0.000165444	0.00129622	-0.285278
NOTCH4	1.21418	0.000576389	0.00296235	0.0660507
STK19	0.688455	3.04235e-05	0.000530384	-0.219528
TNF	0.461736	0.000158475	0.00126336	-0.285981
ZBTB12	2.93819	4.84605e-05	0.000634108	0.0112775
HLA-DPB1	0.467634	4.89083e-05	0.000637039	-0.0947273
ITPR3	1.87522	1.55638e-05	0.000416751	0.00895764
FANCE	0.57918	0.000335367	0.00202322	-0.0310371
RPL10A	3.06111	3.97804e-06	0.000370557	0.0176092
TULP1	0.974294	0.000609256	0.003073	-0.0241637
SLC26A8	0.619557	0.000729932	0.00352249	-0.1632
MAPK14	1.6162	8.42519e-05	0.000864854	0.00872745
CPNE5	2.36375	0.00022104	0.00155137	0.180802
PPIL1	1.47497	0.000130969	0.00112951	0.00524784
DNAH8	0.981054	0.000222915	0.00155685	-0.0185762
GLP1R	1.99657	0.00021918	0.00154307	0.0391835
TREM2	0.623739	0.000571831	0.00294558	-0.223543
TREML2	0.694743	2.42361e-05	0.000480669	-0.264206
TRERF1	1.71246	0.000340929	0.00204594	0.00962534
TBCC	1.44277	0.000140405	0.00118135	0.00672514
KIAA0240	1.15635	5.76717e-05	0.000694012	0.110028
SLC22A7	0.910772	5.26347e-05	0.000661362	-0.081515
GTPBP2	1.71224	0.000594962	0.00301964	0.00588501
MAD2L1BP	1.71224	0.000594962	0.00301964	0.00588501
SLC29A1	0.562236	0.000571831	0.00294558	-0.0812746
RCAN2	0.951833	3.46977e-05	0.000553995	-0.0461889
CYP39A1	1.71275	3.16583e-06	0.000370557	0.00682106
SLC25A27	1.71275	3.16583e-06	0.000370557	0.00682106
MEP1A	0.864556	0.000103348	0.000983707	-0.127507
TNFRSF21	1.76849	0.000594962	0.00301964	0.0133321
CRISP1	0.805826	5.12069e-05	0.000651328	-0.184596
TFAP2B	2.55857	7.10439e-05	0.000782928	0.239387
IL17A	0.727329	5.16787e-05	0.000655134	-0.249555
IL17F	0.877333	9.80063e-05	0.000950344	-0.114342
MCM3	1.53521	0.000145359	0.00120434	0.012219
TRAM2	1.88177	3.12949e-05	0.000533326	0.00417111
GCM1	0.902158	0.00099404	0.00442729	-0.0902993
RAB23	1.9271	8.65385e-05	0.000880388	0.00825249
LMBRD1	1.7363	1.04053e-05	0.000383237	0.0047913
COL12A1	7.4602	0.000949462	0.00426883	0.0701519
PHIP	1.4411	0.000137988	0.00116966	0.00526126
HMGN3	0.577188	0.000189729	0.00140892	-0.0582804
LCA5	1.61575	0.000680284	0.00333091	0.00439808
ELOVL4	0.505478	1.41177e-05	0.000401791	-0.03218
TPBG	1.80564	0.000669686	0.0032946	0.0108486
PGM3	1.71212	0.000949462	0.00426883	0.00832468
RWDD2A	1.71212	0.000949462	0.00426883	0.00832468
KIAA1009	1.81723	0.00046074	0.00252409	0.00717014
CGA	0.834507	7.49871e-05	0.000806855	-0.155784
CNR1	0.731749	8.96786e-05	0.000902653	-0.227196
PNRC1	1.76555	1.61809e-05	0.000416751	0.00589133
CASP8AP2	2.26437	3.4054e-05	0.000549108	0.0201612
MAP3K7	2.64828	0.00082022	0.00384571	0.0210064
MANEA	1.81468	0.000475818	0.00257693	0.0108371
COQ3	0.450534	2.51766e-05	0.000490772	-0.241253
SIM1	2.32064	0.000920779	0.00418951	0.232663
ASCC3	1.3368	0.000532292	0.00279761	0.00736605
GRIK2	4.26082	3.28004e-05	0.000541158	0.351215
HACE1	1.41798	0.000186519	0.00139601	0.00718645
POPDC3	0.451443	3.50239e-05	0.00055686	-0.0811798
ATG5	1.49881	4.80166e-05	0.000632663	0.00344415
RTN4IP1	0.866388	1.30541e-05	0.000401791	-0.0616404
QRSL1	0.866388	1.30541e-05	0.000401791	-0.0616404
OSTM1	1.38749	0.000770852	0.00367478	0.00417069
FOXO3	1.78296	3.21901e-05	0.000538109	0.00674378
PPIL6	0.496431	4.37843e-05	0.0006146	-0.0932276
SMPD2	0.496431	4.37843e-05	0.0006146	-0.0932276
DDO	1.90616	0.00114831	0.00492925	0.268584
KIAA1919	1.58404	2.40063e-05	0.000478612	0.00479261
REV3L	1.5563	4.936e-05	0.000638539	0.0113061
MARCKS	1.96878	0.00100933	0.00446914	0.010653
COL10A1	0.88402	0.000457041	0.00250866	-0.0992385
TSPYL4	1.6979	4.028e-05	0.000590912	0.0105052
DSE	3.14397	4.028e-05	0.000590912	0.0620148
KPNA5	1.75943	0.000801373	0.00378384	0.0158648
HSF2	1.60729	0.000321832	0.00197506	0.00494842
FABP7	0.977708	3.44082e-06	0.000370557	-0.0221054
TRDN	0.784516	0.00109735	0.00476622	-0.170049
TPD52L1	1.45053	9.12887e-05	0.000913208	0.00398753
HINT3	1.93324	0.000523859	0.00276349	0.0196304
TRMT11	1.61909	8.96344e-06	0.000383237	0.00405098
PTPRK	1.51423	0.000244543	0.00164726	0.00686197
ENPP3	0.878412	2.0014e-05	0.000453727	-0.110452
CTGF	1.75298	0.000567306	0.00293156	0.013223
TAAR8	0.910998	8.96786e-05	0.000902653	-0.0846227
TAAR2	0.879195	0.00112256	0.00484798	-0.110954
SLC2A12	3.14432	4.71402e-05	0.000628389	0.00762484
BCLAF1	1.62445	0.000713021	0.00345258	0.00399345
KIAA1244	0.862481	0.000449726	0.00248408	-0.11401
PBOV1	0.86949	4.80166e-05	0.000632663	-0.121549
HEBP2	1.78161	2.84788e-05	0.000516216	0.0150899
CCDC28A	1.72511	5.76717e-05	0.000694012	0.00731385
REPS1	1.93199	1.51158e-05	0.00041365	0.00804837
GPR126	0.406486	2.49383e-05	0.000489479	-0.0515713
HIVEP2	0.977115	0.00010706	0.00100892	-0.0225756
EPM2A	2.07277	0.00052806	0.00278307	0.0145222
GRM1	4.21093	0.00112256	0.00484798	0.157798
SASH1	1.48492	0.00115701	0.00495539	0.00423968
RAET1E	0.888262	0.000311373	0.00193487	-0.0692883
ULBP3	1.51492	0.000144105	0.00119832	0.00493841
ZBTB2	1.85911	0.000183361	0.00138055	0.00703643
TFB1M	0.904002	0.00029628	0.00187589	-0.0892379
SYNJ2	1.22993	0.00052806	0.00278307	0.0787652
SERAC1	3.70812	0.000180254	0.00136618	0.0867866
GTF2H5	3.70812	0.000180254	0.00136618	0.0867866
TAGAP	0.593282	0.000685641	0.00334993	-0.126508
WTAP	1.56755	3.84499e-05	0.000582842	0.00407215
LPAL2	0.657946	1.37095e-05	0.000401791	-0.307217
C6orf118	0.951089	0.00041476	0.0023444	-0.0238958
PDE10A	3.03933	0.00080761	0.00380382	0.0447943
UNC93A	0.220916	1.86896e-06	0.000370557	-0.52395
PHF10	1.83476	0.000232513	0.00159646	0.00797997
TCTE3	1.46639	2.71628e-05	0.000506919	0.00380735
C6orf70	1.46639	2.71628e-05	0.000506919	0.00380735
PDCD2	1.29798	0.000801373	0.00378384	0.00479379
PDGFA	1.75367	0.000250774	0.00167536	0.00876784
INTS1	0.579815	0.00023646	0.00161189	-0.246654
TMEM184A	0.611744	0.000234479	0.00160319	-0.133458
KIAA1908	0.630155	0.00021918	0.00154307	-0.0879429
PSMG3	0.630155	0.00021918	0.00154307	-0.0879429
FTSJ2	1.4831	0.000361083	0.00212873	0.0331559
NUDT1	1.4831	0.000361083	0.00212873	0.0331559
RAC1	1.81503	5.56045e-05	0.000680647	0.00819529
ARL4A	0.411976	4.46014e-05	0.0006147	-0.183131
ANKMY2	0.587246	0.000125379	0.00110388	-0.0571649
BZW2	0.587246	0.000125379	0.00110388	-0.0571649
TSPAN13	1.40814	5.87325e-05	0.000700116	0.00926416
AGR2	0.520801	0.000206568	0.00148552	-0.136047
AHR	0.431443	4.58541e-05	0.000619957	-0.157067
FERD3L	9.58542	1.33126e-05	0.000401791	0.338661
ITGB8	1.53237	9.88781e-05	0.000953115	0.00375612
IL6	0.466899	1.28003e-05	0.000401791	-0.047589
CCDC126	2.60614	1.3405e-06	0.000370557	0.0158837
C7orf46	0.84343	1.90735e-05	0.000444034	-0.0554721
OSBPL3	1.8875	1.07191e-05	0.000383237	0.0101904
HOXA7	2.04984	9.2104e-05	0.000914134	0.212428
HOXA9	2.36662	0.000852549	0.00394689	0.365533
ADCYAP1R1	1.99128	9.04803e-05	0.000907513	0.00924751
NEUROD6	0.509788	4.29814e-05	0.000607073	-0.392294
ELMO1	1.60048	7.98489e-05	0.000834711	0.00719807
TXNDC3	0.934355	3.37364e-05	0.000547867	-0.0622518
EPDR1	0.80891	0.00113967	0.00489954	-0.0852184
C7orf25	2.15879	1.88905e-05	0.000443402	0.0126356
C7orf44	1.63509	3.24939e-05	0.000540804	0.00594505
UBE2D4	1.50286	0.000154428	0.0012477	0.00759491
POLD2	1.96108	6.76697e-06	0.000370557	0.00690489
NUDCD3	1.51802	9.12887e-05	0.000913208	0.00687765
OGDH	0.411026	1.98224e-05	0.000453129	-0.368554
IGFBP1	0.672257	0.000839478	0.00390066	-0.0461759
HUS1	1.77825	5.09102e-06	0.000370557	0.00478769
GRB10	0.5978	6.49876e-06	0.000370557	-0.113504
SEPT14	0.57761	6.79086e-05	0.000769992	-0.315196
GBAS	1.82083	9.6108e-06	0.000383237	0.0130781
CHCHD2	1.43152	9.71418e-05	0.000950053	0.00458613
RABGEF1	0.458123	8.69895e-06	0.00038088	-0.509378
SBDS	1.67832	5.58077e-06	0.000370557	0.00519187
POM121	1.50982	0.000483529	0.00261	0.00560828
BAZ1B	2.3146	0.000638807	0.00317979	0.00428449
TBL2	1.70706	1.73174e-05	0.000427637	0.00605151
ABHD11	2.01024	0.000139191	0.00117723	0.00411167
CLDN3	0.56018	0.00113967	0.00489954	-0.0823692
CLDN4	0.640962	2.2029e-05	0.0004593	-0.18231
LAT2	0.408832	9.97572e-05	0.000957535	-0.123055
GTF2I	1.82026	9.80063e-05	0.000950344	0.0106591
YWHAG	1.69339	0.00064386	0.00320074	0.0257659
TMEM60	1.2849	0.000839478	0.00390066	0.00377188
PHTF2	1.2849	0.000839478	0.00390066	0.00377188
MAGI2	2.55602	0.000370057	0.00216482	0.148821
SEMA3A	1.80362	0.000618962	0.00310545	0.019201
GTPBP10	1.41644	0.00100166	0.0044525	0.0127599
FZD1	1.41231	0.00109735	0.00476622	0.013518
CASD1	1.41298	0.00106455	0.00465216	0.00342048
SGCE	0.813851	0.000475818	0.00257693	-0.0840582
PEG10	0.898538	0.000180254	0.00136618	-0.0632208
PPP1R9A	0.606093	7.63658e-06	0.00037086	-0.0889916
ASB4	1.30261	0.000222915	0.00155685	0.161623
TMEM130	1.85799	0.000391813	0.00224705	0.260275
PDAP1	0.56387	0.000248681	0.0016702	-0.0421672
BUD31	0.56387	0.000248681	0.0016702	-0.0421672
AZGP1	0.793965	0.000110898	0.00102975	-0.194187
FBXO24	1.43729	5.03921e-06	0.000370557	0.00724651
ACTL6B	0.589368	0.00115701	0.00495539	-0.142467
GNB2	1.64417	7.94949e-06	0.00037086	0.00819688
MUC17	0.753006	3.4054e-05	0.000549108	-0.215773
PLOD3	0.57996	0.000313958	0.00194667	-0.0544104
ZNHIT1	0.57996	0.000313958	0.00194667	-0.0544104
POLR2J2	1.50638	4.58541e-05	0.000619957	0.00513438
SLC26A4	0.657533	8.05673e-05	0.000839907	-0.153835
IMMP2L	1.19876	0.000654077	0.00324304	0.0476177
LRRN3	1.19624	0.00082022	0.00384571	0.136012
PPP1R3A	0.50768	2.09985e-05	0.000456195	-0.435361
CFTR	5.13161	0.000180254	0.00136618	0.485683
ANKRD7	0.918133	3.43744e-05	0.000551152	-0.0783951
FAM3C	0.310995	2.73455e-06	0.000370557	-0.0966632
AASS	0.868871	0.00104055	0.00458422	-0.122524
CADPS2	0.638831	0.000942215	0.00425473	-0.299263
RNF133	0.638831	0.000942215	0.00425473	-0.299263
TAS2R16	0.601021	0.000242498	0.00163639	-0.360904
SLC13A1	0.734844	1.61809e-05	0.000416751	-0.250487
POT1	0.852783	0.000265899	0.00174567	-0.129762
GRM8	0.606295	5.92697e-05	0.00070284	-0.352261
ZNF800	0.410622	2.59047e-05	0.000493968	-0.0829304
ARF5	0.512511	0.000124288	0.00109852	-0.159491
PAX4	0.508118	8.69895e-06	0.00038088	-0.343266
LEP	2.1018	1.71505e-05	0.000425362	0.401356
RBM28	1.81582	0.00101705	0.00449984	0.006369
TNPO3	1.69882	2.35528e-05	0.000475399	0.00386857
NRF1	1.41127	0.000382347	0.00221396	0.00301721
CPA4	0.732806	5.41003e-05	0.000669433	-0.197569
MEST	0.489943	1.07191e-05	0.000383237	-0.281172
PODXL	0.477086	9.71418e-05	0.000950053	-0.0194727
CHCHD3	1.4915	0.000435422	0.00242152	0.00404817
EXOC4	1.318	0.000122133	0.00108878	0.00791804
LRGUK	1.74671	8.65385e-05	0.000880388	0.00414368
DGKI	3.68953	0.000126479	0.00111012	0.232866
AKR1D1	0.876959	0.000316562	0.00195219	-0.112111
ZC3HAV1L	0.616013	0.000401499	0.00228762	-0.0240358
TTC26	1.41583	0.000438958	0.00243761	0.00487186
C7orf55	2.04701	0.000114866	0.00105454	0.0193465
ADCK2	1.75674	0.00019798	0.00144939	0.00996074
TAS2R3	0.968204	0.00106455	0.00465216	-0.0299093
CLEC5A	0.65379	0.0004993	0.00266981	-0.28316
TRPV6	0.687083	5.24951e-06	0.000370557	-0.198816
C7orf34	0.896109	0.000188118	0.00140244	-0.0585801
TMEM139	0.588162	0.000373094	0.00217699	-0.160046
ZYX	2.18733	4.10319e-06	0.000370557	0.00841871
EPHA1	0.353277	1.60934e-06	0.000370557	-0.192645
TPK1	1.60112	0.000654077	0.00324304	0.00561485
PDIA4	1.82751	2.82108e-05	0.000513023	0.00565584
ZNF282	1.58827	8.27463e-06	0.00037086	0.0219309
ABP1	0.520167	0.000288994	0.00183794	-0.318513
NOS3	0.830981	0.00116578	0.00498168	-0.162886
ABCB8	1.50008	8.88836e-05	0.000897827	0.0054301
GALNT11	1.76337	0.000100644	0.000964417	0.0118604
DPP6	0.460476	5.30338e-06	0.000370557	-0.474971
LMBR1	1.7131	0.000137988	0.00116966	0.00517175
ARHGEF10	2.04896	0.000308809	0.00192418	0.0120245
CSMD1	0.437004	9.2104e-05	0.000914134	-0.209144
DEFB1	0.501815	7.49871e-05	0.000806855	-0.148959
DEFA6	0.899746	0.000385478	0.00222192	-0.0930216
PINX1	1.85063	0.000713021	0.00345258	0.00904211
BLK	0.81633	7.43158e-05	0.000802667	-0.166738
FDFT1	1.92892	0.000171225	0.00132151	0.0113757
MTUS1	1.7765	8.96786e-05	0.000902653	0.0161013
NAT2	0.951369	0.000464468	0.00253962	-0.0455269
ATP6V1B2	1.89285	0.000114866	0.00105454	0.00836922
GFRA2	0.947895	4.29814e-05	0.000607073	-0.0500275
POLR3D	0.493527	5.21546e-05	0.000656779	-0.0715827
PPP3CC	1.7019	5.99255e-06	0.000370557	0.00478177
PDLIM2	0.480668	0.000203092	0.00147261	-0.0653826
RHOBTB2	1.62959	3.6699e-05	0.00056841	0.00715015
TNFRSF10A	0.458378	3.54973e-06	0.000370557	-0.259368
STC1	2.93782	4.14174e-05	0.000600632	0.114467
ADAMDEC1	0.860275	8.80953e-05	0.000891446	-0.125559
ADAM7	0.556356	1.92581e-05	0.000445599	-0.319139
NEFM	4.38023	0.000576389	0.00296235	0.32714
GNRH1	0.849012	7.84302e-05	0.000825948	-0.136522
DPYSL2	1.59342	0.000166871	0.00130471	0.00512864
TRIM35	1.57006	5.98117e-05	0.000707057	0.00563229
PTK2B	1.57006	5.98117e-05	0.000707057	0.00563229
EPHX2	1.83523	0.000669686	0.0032946	0.00934176
CCDC25	1.67581	9.32807e-06	0.000383237	0.00534293
INTS9	1.70442	0.000913735	0.00416745	0.00749635
HMBOX1	1.70442	0.000913735	0.00416745	0.00749635
KIF13B	1.60765	9.97572e-05	0.000957535	0.00860681
LEPROTL1	1.70015	6.83565e-06	0.000370557	0.00618056
DCTN6	1.40463	8.27593e-05	0.000857263	0.00389146
RBPMS	1.63814	3.58676e-06	0.000370557	0.00863834
FUT10	1.85153	8.35025e-05	0.000859486	0.0061435
ADAM2	0.925451	6.60908e-05	0.000761516	-0.0694626
CHRNB3	0.897881	0.000879258	0.00404587	-0.0947826
UBE2V2	0.428006	6.69894e-06	0.000370557	-0.240212
SNAI2	1.81839	2.66527e-05	0.000502342	0.0103848
PCMTD1	0.976453	7.70354e-05	0.000817308	-0.022881
LYPLA1	0.812889	0.000379239	0.00220493	-0.0434014
PLAG1	1.55557	4.25853e-05	0.000604477	0.00515083
CHCHD7	1.55557	4.25853e-05	0.000604477	0.00515083
SDCBP	1.90743	3.03636e-06	0.000370557	0.00723423
SULF1	0.658124	0.000562815	0.00291496	-0.0472561
LACTB2	0.529676	1.20671e-05	0.000393005	-0.113654
RDH10	2.46616	3.93715e-06	0.000370557	0.0116024
TCEB1	1.6515	0.000196303	0.00143897	0.0104728
HNF4G	0.607709	0.000801373	0.00378384	-0.345691
PKIA	3.06086	0.00106455	0.00465216	0.0876321
STMN2	2.56184	0.00103266	0.00455299	0.305853
HEY1	1.5495	4.37843e-05	0.0006146	0.00259247
PMP2	0.77882	0.000764878	0.00365396	-0.200038
FABP4	0.787436	0.000865808	0.00399204	-0.182617
ZFAND1	1.54775	0.000567306	0.00293156	0.00512646
CA2	0.547794	4.62791e-05	0.000622009	-0.0238653
WWP1	0.482706	0.000110898	0.00102975	-0.0592745
FAM82B	1.42981	0.000211888	0.00150288	0.00356949
OSGIN2	0.574011	0.000511442	0.00271434	-0.0168874
TMEM67	1.37841	0.000826594	0.00386445	0.00581428
TP53INP1	2.30891	2.4877e-06	0.000370557	0.0118105
C8orf38	0.470116	8.05673e-05	0.000839907	-0.0640802
SDC2	1.695	2.97355e-06	0.000370557	0.0139517
PGCP	0.532971	0.000789032	0.00373797	-0.212912
LAPTM4B	1.58976	4.54329e-05	0.000616458	0.00637898
KLF10	1.46679	0.000270375	0.00176387	0.00731387
CTHRC1	0.665799	0.000106121	0.00100339	-0.146987
ANGPT1	0.421929	0.000102439	0.000979148	-0.197801
TTC35	1.63219	9.2104e-05	0.000914134	0.00474476
KCNV1	1.89123	0.000352313	0.0020911	0.0164732
SNTB1	0.384933	3.16583e-06	0.000370557	-0.377979
FAM83A	0.434976	1.00005e-05	0.000383237	-0.269685
ATAD2	1.96449	0.000268128	0.00175524	0.00781229
FBXO32	1.70242	0.000111878	0.00103631	0.00544118
ANXA13	1.64409	1.12623e-05	0.000385016	0.31485
TMEM65	1.76624	1.64982e-05	0.00041923	0.00554251
TATDN1	1.62911	2.59047e-05	0.000493968	0.00318007
NDUFB9	1.62911	2.59047e-05	0.000493968	0.00318007
ZNF572	0.357645	6.56484e-06	0.000370557	-0.278179
FAM84B	1.27168	0.000685641	0.00334993	0.025549
MYC	1.87995	1.87092e-05	0.000443402	0.00967096
KCNQ3	2.44958	2.87492e-05	0.000516216	0.00695569
ST3GAL1	1.47319	0.000132115	0.00113595	0.00487373
FAM135B	0.526221	6.03583e-05	0.000711303	-0.42426
ARC	0.702006	0.000126479	0.00111012	-0.0725359
CYP11B1	0.600582	6.36851e-06	0.000370557	-0.365661
TOP1MT	0.480887	8.1105e-06	0.00037086	-0.190395
C8orf51	1.52592	0.000491355	0.00263849	0.00347185
RHPN1	1.52592	0.000491355	0.00263849	0.00347185
EEF1D	0.815218	0.000346578	0.00206676	-0.0832359
NAPRT1	0.771363	4.1035e-05	0.000596605	-0.196612
TIGD5	0.701375	0.000472006	0.00256728	-0.0946973
PYCRL	1.48849	0.0010565	0.00463117	0.00881512
TSTA3	0.655097	0.00099404	0.00442729	-0.110446
MAPK15	0.468672	4.32021e-06	0.000370557	-0.238185
PUF60	0.658922	0.000340929	0.00204594	-0.148471
FOXH1	0.807578	0.00013561	0.00115639	-0.177419
KIFC2	0.607051	0.000123206	0.00109406	-0.0428707
VPS28	0.688651	0.000753061	0.00361114	-0.118127
DOCK8	0.898589	0.000664445	0.00328158	-0.0554252
KIAA0020	5.15436	3.5685e-05	0.000561103	0.274513
SLC1A1	1.68561	7.2336e-05	0.00079104	0.00611585
MLANA	0.919349	0.000301234	0.00189881	-0.0747439
TYRP1	0.803822	0.0010565	0.00463117	-0.17376
SLC24A2	0.517729	5.46819e-06	0.000370557	-0.463111
CDKN2A	6.60879	2.41029e-06	0.000370557	0.181301
CDKN2B	1.32849	2.66527e-05	0.000502342	0.104965
PLAA	1.82341	1.88905e-05	0.000443402	0.00504472
IFT74	1.82341	1.88905e-05	0.000443402	0.00504472
NDUFB6	1.82557	0.000274921	0.00178636	0.011541
APTX	1.49703	0.000364052	0.0021429	0.00467425
UBAP1	1.40727	0.000164027	0.00128956	0.00423342
CNTFR	0.432103	0.000370057	0.00216482	-0.136514
CCL21	2.08439	6.43332e-06	0.000370557	0.358088
FANCG	0.499884	0.000418139	0.00235765	-0.210832
TESK1	1.72689	0.00019464	0.00143138	0.00781836
GRHPR	1.7884	9.80381e-06	0.000383237	0.00521081
FRMPD1	1.42503	0.000388634	0.00223445	0.00547943
SHB	0.444322	2.24545e-05	0.000465614	-0.0294264
FAM122A	1.682	0.000101538	0.000972165	0.00574123
FXN	1.6297	1.41177e-05	0.000401791	0.00587264
TJP2	4.04102	0.000110898	0.00102975	0.20433
APBA1	1.75518	6.14657e-05	0.000722857	0.0110788
ANXA1	0.920102	1.78273e-05	0.000434575	-0.075549
UBQLN1	1.60861	8.50077e-05	0.000868696	0.00949941
C9orf64	0.636472	0.000142862	0.00119146	-0.0636458
AGTPBP1	1.78135	2.92973e-05	0.000521126	0.00446192
ISCA1	1.72931	1.01003e-05	0.000383237	0.00455284
GAS1	1.54738	2.05992e-05	0.000455315	0.0105821
GADD45G	1.46193	2.02073e-05	0.000453727	0.0044292
NFIL3	1.52436	0.000274921	0.00178636	0.0038328
C9orf89	0.645372	0.000475818	0.00257693	-0.121929
NINJ1	0.788397	0.000257155	0.00170399	-0.07164
FAM120A	1.58506	0.000228628	0.00158027	0.0117208
FAM120AOS	1.58506	0.000228628	0.00158027	0.0117208
PHF2	2.05057	6.17779e-06	0.000370557	0.00677579
HIATL1	0.964884	0.000382347	0.00221396	-0.0341367
FANCC	0.886572	4.98157e-05	0.000640794	-0.0558854
SLC35D2	1.93218	0.000696474	0.00339702	0.0302409
C9orf156	1.70769	0.000134435	0.00114982	0.0061641
NANS	1.65233	1.71505e-05	0.000425362	0.00611903
TRIM14	1.58147	0.000201374	0.00146202	0.00439157
NR4A3	2.20775	0.000503317	0.00268625	0.00724165
TEX10	1.7586	1.80005e-05	0.000436924	0.00399831
ALDOB	0.642733	0.000316562	0.00195219	-0.234715
PPP3R2	0.576634	4.54329e-05	0.000616458	-0.344632
NIPSNAP3B	2.07639	0.000523859	0.00276349	0.00920623
SLC44A1	1.74785	0.000343743	0.0020574	0.00632083
FSD1L	1.7611	4.4191e-05	0.0006147	0.0056653
TAL2	0.934527	0.000558357	0.00290509	-0.0617467
ACTL7B	0.989272	7.56021e-06	0.00037086	-0.0106731
ACTL7A	0.983152	2.74212e-05	0.00050841	-0.0165121
TXN	1.46322	1.01003e-05	0.000383237	0.00382053
C9orf80	1.79658	0.000199671	0.00145615	0.0102505
ALAD	1.70896	0.000446109	0.00246769	0.00750321
C9orf43	1.55142	1.05089e-05	0.000383237	0.00483881
POLE3	1.55142	1.05089e-05	0.000383237	0.00483881
PAPPA	2.09553	0.000162622	0.00128206	0.0263329
TLR4	0.475204	0.000250774	0.00167536	-0.171987
DAB2IP	0.713479	6.72975e-05	0.000766882	-0.0588912
NDUFA8	1.7373	3.28004e-05	0.000541158	0.0196614
RABGAP1	1.21948	6.56484e-06	0.000370557	0.154506
GPR21	1.21948	6.56484e-06	0.000370557	0.154506
NEK6	0.403468	7.40967e-06	0.00037086	-0.123004
PSMB7	1.6166	0.000184934	0.00138871	0.0102276
NR5A1	0.882273	3.5353e-05	0.000557422	-0.11422
OLFML2A	0.96329	0.000201374	0.00146202	-0.0351009
GOLGA1	1.6149	0.000472006	0.00256728	0.00367399
PPP6C	1.50565	0.000180254	0.00136618	0.00481253
HSPA5	1.56615	4.028e-05	0.000590912	0.00634587
STXBP1	1.54469	0.000696474	0.00339702	0.00854529
FPGS	1.51372	0.000199671	0.00145615	0.00581837
SLC25A25	1.43092	0.000758948	0.00363172	0.00402219
ODF2	0.501349	2.51404e-06	0.000370557	-0.222257
SPTAN1	1.70393	3.04235e-05	0.000530384	0.00720682
FNBP1	1.38261	0.00104849	0.00460852	0.00408409
EXOSC2	1.68183	0.000511442	0.00271434	0.135149
MED27	0.805557	0.000128705	0.00112017	-0.0515575
ABO	3.93059	0.000764878	0.00365396	0.0342319
SURF1	0.806958	0.000162622	0.00128206	-0.173603
SURF2	0.806958	0.000162622	0.00128206	-0.173603
REXO4	0.842122	0.000102439	0.000979148	-0.0984017
BRD3	1.80921	0.000594962	0.00301964	0.0100083
RXRA	1.5695	0.000418139	0.00235765	0.00512353
OLFM1	0.478734	1.78273e-05	0.000434575	-0.24524
CAMSAP1	0.944482	7.91366e-05	0.000828786	-0.0533322
GPSM1	0.932599	0.00013561	0.00115639	-0.0645274
NOTCH1	1.9005	2.05663e-06	0.000370557	0.0147238
TMEM141	1.85979	0.00113109	0.00487185	0.0137175
KIAA1984	0.663788	0.000618962	0.00310545	-0.143787
TRAF2	1.63161	4.028e-05	0.000590912	0.00631173
FBXW5	1.73083	0.00100933	0.00446914	0.00759584
C9orf142	0.541985	0.000120014	0.00107918	-0.0768756
CLIC3	0.270411	1.77193e-06	0.000370557	-0.146164
FUT7	0.909481	0.000165444	0.00129622	-0.082291
ENTPD2	0.488777	3.4054e-05	0.000549108	-0.0903114
ANAPC2	0.771991	6.91467e-05	0.000773248	-0.144208
SSNA1	0.771991	6.91467e-05	0.000773248	-0.144208
NOXA1	0.416812	3.40523e-06	0.000370557	-0.133177
WDR85	2.10338	5.87203e-06	0.000370557	0.00488937
ZMYND19	1.54396	0.000927874	0.00421337	0.00515292
ZMYND11	1.50645	0.000385478	0.00222192	0.00822834
UCN3	0.496281	0.000171225	0.00132151	-0.272232
CALML5	0.944171	3.30058e-06	0.000370557	-0.0549626
RBM17	2.07146	1.30541e-05	0.000401791	0.00363143
GATA3	0.377988	4.80166e-05	0.000632663	-0.0678215
CAMK1D	4.071	1.66188e-06	0.000370557	0.0335058
PHYH	1.64063	5.21546e-05	0.000656779	0.0109409
FAM107B	0.555175	9.70685e-06	0.000383237	-0.390537
SUV39H2	1.88314	2.61518e-05	0.000494538	0.00748357
CUBN	0.852239	0.000382347	0.00221396	-0.136102
SLC39A12	0.475953	0.000257155	0.00170399	-0.381051
PLXDC2	1.74815	0.000483529	0.00261	0.00766568
NEBL	0.560196	0.000859154	0.00396779	-0.128051
BMI1	1.7936	0.000242498	0.00163639	0.00696672
COMMD3	1.67309	2.16111e-05	0.0004593	0.00722276
SPAG6	3.37806	0.00013561	0.00115639	0.39879
ARMC3	0.550581	4.50153e-05	0.000615931	-0.0424377
PTF1A	2.77495	0.000361083	0.00212873	0.155614
ANKRD26	1.29301	0.000782928	0.00371989	0.00417088
YME1L1	1.49981	0.000281875	0.00181087	0.00461456
MASTL	1.49981	0.000281875	0.00181087	0.00461456
MKX	2.65043	0.000146623	0.00121305	0.201536
ZEB1	0.515055	9.71418e-05	0.000950053	-0.0432786
KIF5B	0.568499	7.63468e-05	0.000814557	-0.169579
NRP1	2.23374	0.000623868	0.00312318	0.0173518
FZD8	3.81416	1.39804e-05	0.000401791	0.0177718
ANKRD30A	0.891169	0.000169762	0.00131557	-0.105804
ZNF33B	1.64827	0.000255011	0.00169571	0.00544067
BMS1	0.548342	0.00104849	0.00460852	-0.0631364
ALOX5	0.589458	3.37364e-05	0.000547867	-0.0704766
MAPK8	0.850152	6.66916e-05	0.0007638	-0.137545
CHAT	3.7371	0.000284229	0.00181473	0.113075
SLC18A3	3.7371	0.000284229	0.00181473	0.113075
TIMM23	1.60679	0.000865808	0.00399204	0.0105116
CCDC6	1.55561	9.88781e-05	0.000953115	0.0125518
ANK3	1.22862	7.10439e-05	0.000782928	0.154611
ZNF365	2.48813	7.11713e-06	0.00037086	0.00787977
NRBF2	1.46959	0.000464468	0.00253962	0.00390829
JMJD1C	1.62766	0.000113862	0.00105041	0.0161751
SLC25A16	2.81538	0.000971514	0.00434908	0.0141266
VPS26A	1.57349	3.5353e-05	0.000557422	0.00580029
SUPV3L1	1.51279	0.000199671	0.00145615	0.0042278
HKDC1	0.517377	0.000279539	0.00180299	-0.143522
TACR2	0.9762	7.91366e-05	0.000828786	-0.0232521
C10orf35	0.625941	0.000724254	0.00350102	-0.0319689
COL13A1	0.480304	2.40063e-05	0.000478612	-0.0221218
LRRC20	1.42935	3.50239e-05	0.00055686	0.00409724
NODAL	0.48359	0.000110898	0.00102975	-0.222647
PRF1	0.916963	0.000385478	0.00222192	-0.0694097
UNC5B	2.43408	0.000338138	0.0020367	0.0227243
PSAP	1.41478	0.000523859	0.00276349	0.00278761
CHST3	1.24137	3.19901e-06	0.000370557	0.0915121
SPOCK2	0.76708	0.00042843	0.00239551	-0.111567
DDIT4	1.39831	5.3119e-05	0.000664513	0.00924477
MRPS16	1.36058	0.00032989	0.00200399	0.00395466
USP54	1.22852	7.48458e-06	0.00037086	0.166519
CAMK2G	2.40225	0.000188118	0.00140244	0.0240979
PLAU	0.789354	0.000813893	0.00382392	-0.0122271
VCL	1.68779	0.000255011	0.00169571	0.00577812
DUSP13	0.827897	0.000942215	0.00425473	-0.163956
ZNF503	1.46989	0.000580981	0.00298192	0.00801645
ZMIZ1	0.922257	0.00013327	0.00114157	-0.0736581
PPIF	1.51822	5.21546e-05	0.000656779	0.00586824
C10orf99	0.930613	0.000117929	0.00107229	-0.0656561
WAPAL	2.08994	1.38443e-05	0.000401791	0.0128805
LDB3	0.675053	0.000242498	0.00163639	-0.246271
PTEN	1.67271	0.000248681	0.0016702	0.00780672
ACTA2	1.17485	0.000511442	0.00271434	0.0608858
FAS	1.45277	0.000364052	0.0021429	0.003161
LIPA	1.62624	0.00113109	0.00487185	0.0127554
HECTD2	1.47931	0.000590267	0.00300653	0.00392366
BTAF1	1.68055	2.51766e-05	0.000490772	0.0060143
CPEB3	1.76687	0.000277221	0.0017921	0.0118837
MARCH5	1.76687	0.000277221	0.0017921	0.0118837
CYP26C1	1.34611	8.35788e-06	0.000371664	0.20556
RBP4	0.290506	1.38443e-05	0.000401791	-0.161486
PDE6C	0.833789	0.000124288	0.00109852	-0.143106
PLCE1	0.834343	8.1105e-06	0.00037086	-0.155062
DNTT	0.720139	0.00104849	0.00460852	-0.249047
TM9SF3	1.82686	8.27463e-06	0.00037086	0.0123472
EXOSC1	1.53635	0.000865808	0.00399204	0.00471126
ZDHHC16	1.53635	0.000865808	0.00399204	0.00471126
ANKRD2	0.967097	3.66194e-06	0.000370557	-0.0325624
HPS1	0.556936	0.000327184	0.00199606	-0.206324
ABCC2	0.844326	4.46014e-05	0.0006147	-0.143162
MRPL43	0.724849	0.000150478	0.00122975	-0.170555
KAZALD1	0.623956	2.02073e-05	0.000453727	-0.177252
TLX1	1.30881	0.000178718	0.00136089	0.150298
MGEA5	1.84606	1.16008e-05	0.000393005	0.00675782
LDB1	1.51127	9.54343e-05	0.000941442	0.0059271
NOLC1	1.74739	1.58695e-05	0.000416751	0.00580227
GBF1	1.45431	0.0010565	0.00463117	0.00259027
ACTR1A	2.02415	5.41003e-05	0.000669433	0.00929447
TRIM8	2.22852	1.32612e-06	0.000370557	0.0126415
CYP17A1	0.821213	1.55638e-05	0.000416751	-0.169994
TAF5	1.86227	3.99075e-05	0.000590912	0.00935609
USMG5	1.71708	5.14333e-06	0.000370557	0.00714553
PDCD11	1.71708	5.14333e-06	0.000370557	0.00714553
OBFC1	1.47286	0.000201374	0.00146202	0.0027164
COL17A1	0.863373	1.19489e-05	0.000393005	-0.1264
XPNPEP1	0.486479	9.51566e-06	0.000383237	-0.191507
DUSP5	0.429055	5.02754e-05	0.000644522	-0.175744
PDCD4	1.71303	2.33291e-05	0.000471721	0.00500499
ZDHHC6	0.827721	2.56598e-05	0.000493968	-0.0785304
VTI1A	0.827721	2.56598e-05	0.000493968	-0.0785304
HABP2	0.827952	0.000379239	0.00220493	-0.148822
NRAP	0.961384	0.000255011	0.00169571	-0.0374185
DCLRE1A	0.817093	0.000140405	0.00118135	-0.0535923
SLC18A2	3.39644	0.000669686	0.0032946	0.158307
RAB11FIP2	1.62242	1.98224e-05	0.000453129	0.00532665
CASC2	1.62242	1.98224e-05	0.000453129	0.00532665
SFXN4	1.7971	3.47676e-06	0.000370557	0.00991019
GRK5	1.47442	0.000795181	0.0037624	0.00550208
TIAL1	1.46055	8.65385e-05	0.000880388	0.00420537
NSMCE4A	1.97488	5.03921e-06	0.000370557	0.00538955
C10orf88	2.33676	4.73883e-06	0.000370557	0.00848946
CTBP2	1.78885	1.81752e-05	0.000440227	0.00457746
C10orf137	1.70267	0.000986479	0.00440395	0.00396637
CLRN3	0.725337	1.08257e-05	0.000383237	-0.240183
MGMT	0.890229	3.03636e-06	0.000370557	-0.0812378
PPP2R2D	0.946474	0.000335367	0.00202322	-0.0508414
VENTX	0.813607	3.28004e-05	0.000541158	-0.085293
TUBGCP2	0.509451	8.19217e-06	0.00037086	-0.223168
ZNF511	0.509451	8.19217e-06	0.00037086	-0.223168
C10orf125	0.846449	8.73136e-05	0.00088511	-0.077841
ECHS1	1.69632	5.76717e-05	0.000694012	0.00372412
ODF3	0.820427	0.000487427	0.00262234	-0.13332
PKP3	0.636698	3.18891e-05	0.000537019	-0.277133
PTDSS2	2.20602	2.16111e-05	0.0004593	0.0109264
HRAS	0.609511	0.000507364	0.00270404	-0.0484576
LRRC56	0.496004	6.91467e-05	0.000773248	-0.0728002
TALDO1	1.69587	8.12918e-05	0.000844367	0.00435489
SLC25A22	1.35254	0.000108008	0.00101533	0.074866
TSPAN4	0.518335	4.50153e-05	0.000615931	-0.230591
MUC5B	0.524517	1.92582e-05	0.000445599	-0.32525
CTSD	1.88899	6.0537e-06	0.000370557	0.00492176
SYT8	0.739597	0.000536556	0.00281741	-0.156151
CD81	2.36451	1.06135e-05	0.000383237	0.00778012
KCNQ1	0.833456	3.80935e-05	0.000579755	-0.0868258
ART1	0.805935	0.000158475	0.00126336	-0.1784
CHRNA10	1.47296	0.000735652	0.00354258	0.232904
STIM1	2.45425	0.000268128	0.00175524	0.031334
HBG1	0.614493	4.936e-05	0.000638539	-0.357249
HBE1	0.42939	1.34437e-05	0.000401791	-0.485687
OR51B4	0.373125	6.83565e-06	0.000370557	-0.530884
UBQLN3	0.684882	0.000189729	0.00140892	-0.28697
TRIM22	2.22141	4.18033e-05	0.000601629	0.276339
C11orf42	0.942112	7.63468e-05	0.000814557	-0.0559678
ARFIP2	0.708846	0.000204823	0.00148045	-0.129379
FXC1	0.708846	0.000204823	0.00148045	-0.129379
TPP1	1.80315	0.000340929	0.00204594	0.0130553
OR6A2	0.665976	3.15907e-05	0.000535959	-0.288233
OR10A4	0.372622	1.6659e-05	0.000420501	-0.326692
ZNF214	2.78514	0.000270375	0.00176387	0.017542
NLRP14	2.78514	0.000270375	0.00176387	0.017542
CYB5R2	0.733185	0.000149183	0.00122621	-0.153809
OR5P2	0.717106	1.21865e-05	0.000393005	-0.267253
OR5P3	0.751331	4.41005e-06	0.000370557	-0.24274
NLRP10	0.736679	0.000242498	0.00163639	-0.235149
EIF3F	1.54733	3.46977e-05	0.000553995	0.00608719
TUB	0.899178	0.000623868	0.00312318	-0.0930748
STK33	1.56187	0.000306264	0.00191567	0.00441364
RPL27A	1.61037	0.000618962	0.00310545	0.00451382
C11orf16	0.832192	0.000614091	0.00309191	-0.143144
IPO7	1.89708	6.91467e-05	0.000773248	0.0121352
AMPD3	0.818393	6.20266e-05	0.0007272	-0.124564
EIF4G2	1.63049	1.85296e-05	0.000443402	0.00457358
DKK3	0.584583	7.36503e-05	0.000798509	-0.14899
SPON1	0.456811	0.000306264	0.00191567	-0.136073
COPB1	1.40826	8.50077e-05	0.000868696	0.00427278
CALCB	0.696683	0.000164027	0.00128956	-0.151236
PIK3C2A	0.95518	0.000553932	0.00288867	-0.0419181
KCNJ11	0.63033	0.000180254	0.00136618	-0.106847
MYOD1	3.5365	0.000154428	0.0012477	0.109644
MRGPRX4	0.70354	6.97737e-05	0.000776446	-0.231203
LDHA	2.05285	0.000340929	0.00204594	0.0176537
LDHAL6A	1.21128	0.000511442	0.00271434	0.144183
TSG101	1.62848	6.43332e-06	0.000370557	0.00651578
TMEM86A	1.48028	0.000826594	0.00386445	0.00279902
CSRP3	0.731663	4.64258e-06	0.000370557	-0.237659
HTATIP2	0.3537	2.05663e-06	0.000370557	-0.180998
FANCF	1.60095	2.2029e-05	0.0004593	0.0107389
BBOX1	0.475033	0.000111878	0.00103631	-0.170386
CCDC34	1.52506	0.000540852	0.00283213	0.00834814
MPPED2	0.973992	4.4191e-05	0.0006147	-0.0249909
EIF3M	1.48857	0.000571831	0.00294558	0.00370268
PRRG4	0.41632	1.24286e-05	0.00039968	-0.0629236
SLC1A2	0.296484	9.23561e-06	0.000383237	-0.136391
COMMD9	0.97517	0.000899797	0.00411047	-0.0121656
ALKBH3	2.08322	0.000186519	0.00139601	0.0103928
TSPAN18	0.931448	0.000558357	0.00290509	-0.0648753
CHST1	1.87447	0.000316562	0.00195219	0.00609576
SLC35C1	0.545969	8.35788e-06	0.000371664	-0.22676
PHF21A	1.65984	0.000184934	0.00138871	0.0143978
ARHGAP1	1.49628	0.000115879	0.00105787	0.00481237
ZNF408	1.49628	0.000115879	0.00105787	0.00481237
ACP2	1.50321	0.000166871	0.00130471	0.00334677
SLC39A13	1.50846	0.00115701	0.00495539	0.00508114
FOLH1	0.49343	0.000114866	0.00105454	-0.133625
OR5I1	0.436985	7.71368e-06	0.00037086	-0.501497
PRG3	0.446682	2.2029e-05	0.0004593	-0.479372
UBE2L6	1.9613	5.50987e-05	0.000678102	0.00514792
STX3	1.44166	0.000279539	0.00180299	0.00627852
MS4A3	0.28724	6.90501e-06	0.000370786	-0.556711
MS4A2	0.522394	9.2104e-05	0.000914134	-0.324544
MS4A6A	0.576275	0.000764878	0.00365396	-0.305822
MS4A6E	0.505637	0.000142862	0.00119146	-0.395868
MS4A7	0.262881	3.19901e-06	0.000370557	-0.15233
MS4A5	0.542909	6.3163e-05	0.000738242	-0.409241
MS4A1	0.498337	9.97572e-05	0.000957535	-0.420315
MS4A8B	0.462055	1.87092e-05	0.000443402	-0.334688
CCDC86	0.564788	0.000795181	0.0037624	-0.119792
TMEM109	1.54347	0.000261492	0.0017237	0.00295615
DDB1	0.758479	1.18317e-05	0.000393005	-0.08759
DAK	0.758479	1.18317e-05	0.000393005	-0.08759
CYBASC3	0.576827	5.76717e-05	0.000694012	-0.10558
TMEM138	0.576827	5.76717e-05	0.000694012	-0.10558
FTH1	0.376675	3.44082e-06	0.000370557	-0.0629118
SCGB1D1	0.619415	0.000361083	0.00212873	-0.187952
SCGB1D2	0.445792	0.000120014	0.00107918	-0.135894
SCGB2A2	0.815262	0.000585607	0.00299083	-0.154438
ASRGL1	0.608225	0.000418139	0.00235765	-0.0387127
NXF1	1.43445	0.000115879	0.00105787	0.0110913
CHRM1	0.52516	3.24939e-05	0.000540804	-0.164921
LGALS12	3.60384	3.18891e-05	0.000537019	0.326566
PLCB3	1.73302	6.60908e-05	0.000761516	0.00689522
ESRRA	0.50031	8.78627e-06	0.00038323	-0.10073
MAP4K2	0.809881	0.00021918	0.00154307	-0.127822
MEN1	0.885373	0.000268128	0.00175524	-0.0582865
CAPN1	1.5923	0.000165444	0.00129622	0.00657311
CDCA5	0.495469	0.000265899	0.00174567	-0.055054
CFL1	1.53899	2.79453e-05	0.000511461	0.0043316
EHD1	1.5223	1.39804e-05	0.000401791	0.00578751
FIBP	1.59627	4.18033e-05	0.000601629	0.00611421
MUS81	1.64007	1.54131e-05	0.000416751	0.00390188
RELA	0.644051	9.88781e-05	0.000953115	-0.0951085
RNASEH2C	2.79762	8.05673e-05	0.000839907	0.0105836
SCYL1	1.69786	0.000288994	0.00183794	0.0118133
ZFPL1	0.495469	0.000265899	0.00174567	-0.055054
CST6	0.516652	6.54952e-05	0.000758491	-0.109539
B3GNT1	1.45239	0.00106455	0.00465216	0.00321578
SLC29A2	1.58094	3.31096e-05	0.000543895	0.00277304
RBM14	0.982639	0.000886055	0.00406728	-0.00828773
RBM4	1.68216	2.49383e-05	0.000489479	0.00481054
SPTBN2	0.799613	5.81998e-05	0.000695222	-0.162398
C11orf80	2.14004	1.61809e-05	0.000416751	0.00697306
PC	1.15521	0.000204823	0.00148045	0.0813071
RCE1	2.00422	7.33547e-06	0.00037086	0.00525582
LRFN4	0.91515	3.81686e-06	0.000370557	-0.0425711
AIP	0.226869	1.64418e-06	0.000370557	-0.210668
GSTP1	0.65477	0.000319187	0.00196412	-0.0635952
GAL	0.715125	0.00100166	0.0044525	-0.12043
MTL5	0.643165	0.000669686	0.0032946	-0.0462536
CPT1A	0.530688	0.00104055	0.00458422	-0.0570526
ORAOV1	1.49103	0.00116578	0.00498168	0.00316954
PPFIA1	1.41009	0.00097897	0.00437558	0.00336463
NADSYN1	1.96436	2.16111e-05	0.0004593	0.00839838
P2RY2	0.628969	0.000169762	0.00131557	-0.143676
UCP3	0.882946	1.39804e-05	0.000401791	-0.101988
P4HA3	0.708537	0.000839478	0.00390066	-0.115742
MYO7A	0.964868	0.000382347	0.00221396	-0.0169037
GDPD4	0.475846	2.07979e-05	0.000455315	-0.46289
AQP11	1.37027	0.000421544	0.00237332	0.00885382
CLNS1A	1.46589	0.00106455	0.00465216	0.00441492
RSF1	0.763785	0.000942215	0.00425473	-0.0698125
C11orf67	0.763785	0.000942215	0.00425473	-0.0698125
ANKRD42	1.62095	0.00101705	0.00449984	0.0058589
CREBZF	1.41165	0.00100166	0.0044525	0.00998319
ME3	2.08988	0.000327184	0.00199606	0.0194484
CTSC	1.3568	0.000801373	0.00378384	0.00383287
GRM5	0.76406	5.45974e-05	0.000673387	-0.21538
C11orf54	0.694295	0.000175685	0.00134138	-0.0909628
MMP1	0.959733	0.000892901	0.00408881	-0.0385525
MMP3	0.930509	7.10439e-05	0.000782928	-0.0653974
PDGFD	0.654791	0.000713021	0.00345258	-0.0232545
CASP5	0.908615	0.000161229	0.00127994	-0.0857503
CWF19L2	0.97816	0.00103266	0.00455299	-0.0212817
ALKBH8	1.68961	0.00104849	0.00460852	0.0123205
POU2AF1	0.48032	0.000379239	0.00220493	-0.375892
TIMM8B	0.925826	0.000609256	0.003073	-0.0350694
SDHD	0.925826	0.000609256	0.003073	-0.0350694
IL18	0.453274	0.000177195	0.00135019	-0.122853
PTS	1.7138	3.24939e-05	0.000540804	0.00742164
NCAM1	1.77687	0.000782928	0.00371989	0.00818847
ZW10	1.67604	0.000562815	0.00291496	0.00915261
APOA5	1.28394	4.4191e-05	0.0006147	0.172929
APOA1	0.827291	0.000263687	0.00173616	-0.124385
FXYD2	0.8978	4.54329e-05	0.000616458	-0.0882361
RPS25	1.68324	7.10439e-05	0.000782928	0.0127291
TRAPPC4	1.68324	7.10439e-05	0.000782928	0.0127291
USP2	0.542033	0.000382347	0.00221396	-0.0418284
TRIM29	0.797477	9.32807e-06	0.000383237	-0.195555
TECTA	0.903758	4.50153e-05	0.000615931	-0.0890756
SCN3B	1.41215	6.66916e-05	0.0007638	0.0163567
OR8B8	0.719741	0.000272639	0.00177558	-0.250456
TBRG1	1.5086	0.000201374	0.00146202	0.00449915
NRGN	1.55507	0.000707465	0.00343591	0.0048429
CHEK1	1.77963	0.00064895	0.00322182	0.0325584
KCNJ1	0.927078	0.000128705	0.00112017	-0.0683062
C11orf45	1.60363	0.00080761	0.00380382	0.00516868
ADAMTS15	1.82318	1.77193e-06	0.000370557	0.011524
SLC6A12	0.577313	0.000487427	0.00262234	-0.0696262
SLC6A13	0.562315	0.000776868	0.00369727	-0.102101
ERC1	1.58295	0.00108084	0.00470886	0.00471582
ADIPOR2	2.13595	4.98157e-05	0.000640794	0.0082597
WNT5B	0.969152	0.000208327	0.00149251	-0.0295558
FGF6	0.729615	0.00064895	0.00322182	-0.219074
KCNA1	3.05733	5.87325e-05	0.000700116	0.29638
PLEKHG6	0.980131	0.000324497	0.00198606	-0.00994706
SCNN1A	0.621719	0.000340929	0.00204594	-0.129465
ZNF384	1.7775	7.18921e-06	0.00037086	0.00435098
CDCA3	0.823142	0.000313958	0.00194667	-0.082449
TPI1	1.56812	2.02073e-05	0.000453727	0.00415526
PTPN6	0.594743	0.000103348	0.000983707	-0.171197
MFAP5	0.605045	0.00100933	0.00446914	-0.185273
CLEC2D	0.849974	1.3576e-05	0.000401791	-0.136533
CD69	0.422851	1.06135e-05	0.000383237	-0.490356
CLEC7A	0.643827	5.02754e-05	0.000644522	-0.297828
PRB4	0.820194	0.0011057	0.00479332	-0.115508
DUSP16	2.34535	1.86896e-06	0.000370557	0.0115304
CDKN1B	1.80414	1.4929e-06	0.000370557	0.00855312
GPRC5A	0.502246	7.56021e-06	0.00037086	-0.0465009
ARHGDIB	0.46864	0.000511442	0.00271434	-0.216417
PDE6H	0.962807	0.000562815	0.00291496	-0.0353832
PLCZ1	0.602856	0.000118967	0.00107401	-0.342448
CAPZA3	0.602856	0.000118967	0.00107401	-0.342448
ETNK1	1.44435	0.000140405	0.00118135	0.00435585
ARNTL2	0.431663	2.59047e-05	0.000493968	-0.0475201
DDX11	1.3056	0.000776868	0.00369727	0.00279842
FAM60A	1.45477	0.000367043	0.00215493	0.00589923
BICD1	3.23475	4.71402e-05	0.000628389	0.0140254
SLC2A13	0.490489	0.00019299	0.00142662	-0.131353
PDZRN4	0.55878	0.000446109	0.00246769	-0.364251
YAF2	2.79256	4.45565e-06	0.000370557	0.0135914
PUS7L	0.667229	8.27463e-06	0.00037086	-0.111482
IRAK4	0.667229	8.27463e-06	0.00037086	-0.111482
PFKM	0.504681	7.70354e-05	0.000817308	-0.166709
H1FNT	0.955864	6.69894e-06	0.000370557	-0.0431043
ZNF641	2.04106	0.000421544	0.00237332	0.0338563
ANP32D	0.903809	4.14574e-06	0.000370557	-0.0937376
C12orf54	0.838588	0.0010565	0.00463117	-0.151916
CACNB3	2.12197	6.17779e-06	0.000370557	0.00738888
RHEBL1	1.47028	1.39804e-05	0.000401791	0.00404295
AQP5	0.428345	7.56641e-05	0.000812603	-0.171637
LETMD1	1.38143	0.000340929	0.00204594	0.00308883
C12orf44	1.43999	0.0010565	0.00463117	0.00317759
KRT81	1.39859	5.24951e-06	0.000370557	0.24259
KRT6B	0.907742	2.92973e-05	0.000521126	-0.0890542
KRT75	0.912893	2.98553e-05	0.000526119	-0.0812169
KRT6A	0.854376	0.000124288	0.00109852	-0.10073
KRT5	0.579568	0.00019464	0.00143138	-0.189262
KRT73	0.897977	2.22408e-05	0.000462868	-0.0947732
KRT77	0.88094	0.00041476	0.0023444	-0.111713
KRT4	0.80431	3.4054e-05	0.000549108	-0.165207
KRT8	0.575662	0.000129833	0.00112739	-0.161512
EIF4B	1.4997	7.84302e-05	0.000825948	0.00403496
ESPL1	0.609572	8.19217e-06	0.00037086	-0.155263
PCBP2	1.77306	0.000261492	0.0017237	0.00777016
CALCOCO1	1.58629	0.000826594	0.00386445	0.00642867
COPZ1	2.08188	3.43744e-05	0.000551152	0.00709543
NCKAP1L	0.756621	0.000424974	0.00238555	-0.195988
MUCL1	0.725326	0.000108964	0.00102094	-0.257258
DNAJC14	0.387362	5.932e-06	0.000370557	-0.0603007
RPS26	1.52869	4.06558e-05	0.000593367	0.00669588
MYL6	1.42581	0.000628811	0.00313827	0.00425019
MARS	0.905511	0.000196303	0.00143897	-0.0644641
DDIT3	1.67637	0.00019464	0.00143138	0.00601563
PIP4K2C	0.466746	3.89665e-06	0.000370557	-0.0282284
CTDSP2	0.525952	0.000234479	0.00160319	-0.0417727
C12orf61	1.85934	3.21901e-05	0.000538109	0.00699532
TMEM5	1.52508	0.0001169	0.00106463	0.00331856
GNS	0.445832	0.000303739	0.00190406	-0.174315
HMGA2	0.547126	9.80063e-05	0.000950344	-0.0297386
DYRK2	0.820317	0.00114831	0.00492925	-0.153435
IL26	0.912694	0.000927874	0.00421337	-0.0813752
RAP1B	1.45673	0.00013327	0.00114157	0.00310159
MDM2	1.61592	0.000435422	0.00242152	0.00890096
CCT2	1.51883	0.000183361	0.00138055	0.00414474
TMEM19	0.439021	2.05992e-05	0.000455315	-0.268287
RAB21	1.68571	1.34437e-05	0.000401791	0.00584415
GLIPR1L2	1.96164	0.000813893	0.00382392	0.108172
E2F7	1.37531	0.000770852	0.00367478	0.00446771
TMTC2	1.55945	4.936e-05	0.000638539	0.00463079
KITLG	2.25597	4.89083e-05	0.000637039	0.00936205
ATP2B1	0.962823	0.000886055	0.00406728	-0.0353243
C12orf12	0.987212	2.10073e-06	0.000370557	-0.012722
UBE2N	1.89633	1.90735e-05	0.000444034	0.00419203
NTN4	1.60787	3.7043e-05	0.000571406	0.00580443
AMDHD1	0.740293	0.000540852	0.00283213	-0.0893304
HAL	0.870028	4.25853e-05	0.000604477	-0.125227
SLC25A3	1.52679	0.00045337	0.00249814	0.00579391
SYCP3	0.991568	1.71505e-05	0.000425362	-0.00832481
IGF1	1.69754	0.000240469	0.00163141	0.269578
TDG	0.731915	0.00029628	0.00187589	-0.0835314
NFYB	0.500531	0.000136794	0.00116474	-0.0443147
APPL2	2.0599	1.33126e-05	0.000401791	0.00720214
RIC8B	1.80659	2.49383e-05	0.000489479	0.00438489
SELPLG	0.535212	3.80935e-05	0.000579755	-0.283394
MMAB	1.73733	0.000680284	0.00333091	0.0188245
MVK	1.73733	0.000680284	0.00333091	0.0188245
C12orf34	2.81737	0.000199671	0.00145615	0.410874
MGC14436	2.81737	0.000199671	0.00145615	0.410874
GIT2	1.53558	0.000118967	0.00107401	0.00446602
ANKRD13A	2.79581	7.84302e-05	0.000825948	0.0120425
VPS29	0.515992	0.000158475	0.00126336	-0.147707
RAD9B	0.515992	0.000158475	0.00126336	-0.147707
PPP1CC	0.456265	4.25853e-05	0.000604477	-0.226274
BRAP	1.71564	0.000172699	0.00132838	0.00572192
ACAD10	1.71564	0.000172699	0.00132838	0.00572192
ALDH2	0.346816	1.5716e-05	0.000416751	-0.117669
TMEM116	0.530069	3.21901e-05	0.000538109	-0.132485
ERP29	0.530069	3.21901e-05	0.000538109	-0.132485
TRAFD1	1.52803	0.000558357	0.00290509	0.0142555
IQCD	1.58562	0.000408079	0.00231468	0.0043798
TPCN1	1.58562	0.000408079	0.00231468	0.0043798
SDS	0.632061	0.000753061	0.00361114	-0.0551219
TBX5	4.12654	1.68213e-05	0.000421792	0.360012
RFC5	1.2979	0.000475818	0.00257693	0.00510602
RNF10	2.06563	0.000175685	0.00134138	0.00386084
POP5	1.32078	0.000252885	0.0016855	0.00400427
P2RX4	0.92059	0.000623868	0.00312318	-0.0752828
ANAPC5	1.48117	3.34216e-05	0.000546654	0.00702889
DIABLO	1.95272	2.28637e-06	0.000370557	0.0064265
VPS33A	0.314674	4.32021e-06	0.000370557	-0.149167
ABCB9	1.46799	7.29903e-05	0.000795902	0.00689292
C12orf65	1.62119	8.12918e-05	0.000844367	0.00836303
TMED2	1.47296	0.00044252	0.0024538	0.00448967
SCARB1	0.760227	4.06558e-05	0.000593367	-0.0897827
BRI3BP	1.82423	0.000157115	0.00126135	0.0114
SLC15A4	1.97706	2.94262e-06	0.000370557	0.0119227
TMEM132D	4.30188	0.000713021	0.00345258	0.183261
RIMBP2	0.705976	1.64982e-05	0.00041923	-0.252907
PUS1	1.60417	0.000153101	0.00124493	0.010836
GOLGA3	1.65834	4.837e-06	0.000370557	0.00504891
POLE	1.57619	0.000472006	0.00256728	0.00427516
PXMP2	1.57619	0.000472006	0.00256728	0.00427516
ZNF84	1.91471	0.000115879	0.00105787	0.0135015
MPHOSPH8	1.4095	0.000184934	0.00138871	0.00598858
GJB2	0.544594	0.00113109	0.00487185	-0.101864
SGCG	1.05184	0.000789032	0.00373797	0.0431039
TNFRSF19	2.12632	0.0004993	0.00266981	0.0601399
CENPJ	1.7644	0.000303739	0.00190406	0.00938367
MTMR6	0.697371	2.74212e-05	0.00050841	-0.135822
ATP8A2	3.31624	7.63468e-05	0.000814557	0.414673
GPR12	0.770316	0.000196303	0.00143897	-0.110644
LNX2	1.15657	0.000144105	0.00119832	0.0426164
POLR1D	2.81095	2.05992e-05	0.000455315	0.0197439
PAN3	0.931531	7.16872e-05	0.000786969	-0.0655786
B3GALTL	0.555457	0.000265899	0.00174567	-0.0956729
SOHLH2	0.937891	0.000507364	0.00270404	-0.0575382
SPG20	2.10582	0.000852549	0.00394689	0.0106325
RFXAP	1.4463	0.000523859	0.00276349	0.00354688
SMAD9	0.940306	0.000257155	0.00170399	-0.0563432
UFM1	1.7867	4.84605e-05	0.000634108	0.00926139
KBTBD7	1.5359	9.80063e-05	0.000950344	0.00326632
MTRF1	2.21667	8.35025e-05	0.000859486	0.036147
DGKH	1.96198	0.000319187	0.00196412	0.0157851
AKAP11	1.62825	7.91366e-05	0.000828786	0.0102995
DNAJC15	0.847041	1.3576e-05	0.000401791	-0.139268
ENOX1	0.913254	0.000599692	0.00303552	-0.079042
ZC3H13	1.84422	0.00054954	0.00287102	0.00938976
LCP1	0.78884	0.000475818	0.00257693	-0.183107
SUCLA2	1.64097	3.95383e-05	0.000589141	0.00861697
NUDT15	0.766012	0.000532292	0.00279761	-0.0540676
ITM2B	1.45621	5.81998e-05	0.000695222	0.00405295
CYSLTR2	0.831285	7.36503e-05	0.000798509	-0.151504
CDADC1	1.58814	2.74212e-05	0.00050841	0.00840354
CAB39L	2.2229	0.000503317	0.00268625	0.0790841
EBPL	2.01346	2.02073e-05	0.000453727	0.00717148
GUCY1B2	0.376047	3.73901e-05	0.000573651	-0.403864
CCDC70	0.903976	0.000398246	0.00227478	-0.0876361
ALG11	0.943487	0.000175685	0.00134138	-0.0288015
UTP14C	0.949602	5.81998e-05	0.000695222	-0.048403
VPS36	1.55627	0.000141628	0.00118813	0.00611378
OLFM4	0.595441	0.000942215	0.00425473	-0.241801
PCDH17	3.30963	0.000183361	0.00138055	0.0269107
TDRD3	0.924207	0.000142862	0.00119146	-0.0718526
TBC1D4	1.54902	0.000487427	0.00262234	0.0100838
SLITRK5	2.61692	0.000495313	0.00265348	0.0244314
RNF113B	0.984509	6.20266e-05	0.0007272	-0.0153023
GPR18	0.958938	0.0004993	0.00266981	-0.0378698
TM9SF2	1.33221	2.56598e-05	0.000493968	0.00663833
TMTC4	0.956064	0.000495313	0.00265348	-0.0406264
COL4A1	1.60654	0.000562815	0.00291496	0.0541553
COL4A2	1.60654	0.000562815	0.00291496	0.0541553
CARS2	2.44852	3.5353e-05	0.000557422	0.00896407
SOX1	3.40139	0.000633791	0.00315758	0.333606
TUBGCP3	0.198277	0.000789032	0.00373797	-0.0441156
PCID2	1.40726	0.000128705	0.00112017	0.00535067
CUL4A	1.40726	0.000128705	0.00112017	0.00535067
UPF3A	0.620689	0.00113109	0.00487185	-0.058979
RNASE8	0.902041	0.000680284	0.00333091	-0.0886236
ZNF219	1.40651	0.00032989	0.00200399	0.00922652
CHD8	1.98363	0.000899797	0.00411047	0.0136552
DAD1	1.50733	1.71505e-05	0.000425362	0.00328652
C14orf93	0.353446	1.42564e-05	0.000403718	-0.191677
CDH24	0.709441	0.000261492	0.0017237	-0.220329
SLC22A17	2.22501	0.000224804	0.00156333	0.00648531
PSME1	0.729341	0.00115701	0.00495539	-0.0466166
TM9SF1	1.51847	5.56045e-05	0.000680647	0.00463219
STRN3	0.620222	0.000852549	0.00394689	-0.0380364
AP4S1	0.620222	0.000852549	0.00394689	-0.0380364
C14orf126	0.870152	0.000395017	0.00226201	-0.0346996
EAPP	0.637741	6.91467e-05	0.000773248	-0.161691
BAZ1A	1.68343	0.000370057	0.00216482	0.0210676
PPP2R3C	1.44929	0.000277221	0.0017921	0.00501198
KIAA0391	1.44929	0.000277221	0.0017921	0.00501198
SEC23A	1.37633	0.00100933	0.00446914	0.00542359
FKBP3	2.051	0.000234479	0.00160319	0.0170955
FANCM	2.051	0.000234479	0.00160319	0.0170955
KLHDC1	1.53468	0.000859154	0.00396779	0.0111262
L2HGDH	1.57028	0.000224804	0.00156333	0.00528104
ATP5S	1.57028	0.000224804	0.00156333	0.00528104
PYGL	2.54931	6.8525e-05	0.000773248	0.00788967
C14orf166	2.11049	2.28878e-05	0.000469469	0.0160262
CDKN3	0.715697	0.000899797	0.00411047	-0.00793777
CGRRF1	1.26909	0.000352313	0.0020911	0.00362759
WDHD1	1.62578	0.000385478	0.00222192	0.00599936
SOCS4	1.62578	0.000385478	0.00222192	0.00599936
LGALS3	1.75043	0.000839478	0.00390066	0.00649371
KTN1	0.307084	5.99255e-06	0.000370557	-0.114161
OTX2	2.55382	0.000707465	0.00343591	0.331715
TIMM9	2.26116	0.000457041	0.00250866	0.045891
KIAA0586	2.26116	0.000457041	0.00250866	0.045891
DAAM1	1.49201	2.42361e-05	0.000480669	0.00308793
C14orf149	1.99544	1.12623e-05	0.000385016	0.00573627
SIX6	11.0252	0.000886055	0.00406728	0.16277
SNAPC1	2.34804	0.000224804	0.00156333	0.0243514
KCNH5	0.500796	2.74212e-05	0.00050841	-0.371901
WDR89	1.6073	0.000154428	0.0012477	0.00551357
ZBTB25	1.80653	2.51404e-06	0.000370557	0.00837091
ZBTB1	1.80653	2.51404e-06	0.000370557	0.00837091
C14orf162	0.602121	0.000346578	0.00206676	-0.298769
SYNJ2BP	2.03768	0.00116578	0.00498168	0.0155479
ADAM21	0.674334	0.000259315	0.00171531	-0.281688
MED6	1.57232	0.000495313	0.00265348	0.00749615
MAP3K9	1.58296	0.000183361	0.00138055	0.00495763
ACOT2	0.454159	2.59047e-05	0.000493968	-0.280028
ZNF410	1.8427	0.000169762	0.00131557	0.00806239
COQ6	2.01265	0.000942215	0.00425473	0.00660318
ALDH6A1	1.46851	0.00042843	0.00239551	0.00442601
KIAA0317	0.95932	0.00107267	0.00468043	-0.0138208
FCF1	0.95932	0.00107267	0.00468043	-0.0138208
FOS	1.59783	7.63468e-05	0.000814557	0.00473499
JDP2	0.939314	0.000782928	0.00371989	-0.0571274
BATF	0.634949	0.0011141	0.00482424	-0.249575
FLVCR2	0.44379	0.000120014	0.00107918	-0.153145
C14orf1	2.04063	5.46819e-06	0.000370557	0.00361008
TTLL5	2.04063	5.46819e-06	0.000370557	0.00361008
VASH1	1.75492	3.12949e-05	0.000533326	0.00451205
NGB	1.49034	0.000701949	0.00341349	0.221037
POMT2	1.45062	0.000373094	0.00217699	0.00612715
GSTZ1	1.45062	0.000373094	0.00217699	0.00612715
ALKBH1	1.53296	3.12949e-05	0.000533326	0.0051326
GTF2A1	1.64126	2.98553e-05	0.000526119	0.00476009
GALC	0.584891	0.000150478	0.00122975	-0.124255
GPR65	0.744548	0.000183361	0.00138055	-0.199478
TTC8	2.11572	2.1405e-05	0.0004593	0.00694754
C14orf102	0.544957	0.000395017	0.00226201	-0.020341
ATXN3	2.11087	4.18033e-05	0.000601629	0.00546609
ITPK1	1.52109	0.000540852	0.00283213	0.00803363
C14orf142	1.69035	5.98117e-05	0.000707057	0.00823442
BTBD7	0.637679	0.000971514	0.00434908	-0.0649959
PRIMA1	0.553939	0.000327184	0.00199606	-0.0532201
SERPINA10	0.700932	0.00054518	0.00285086	-0.213711
SERPINA6	0.641496	0.0002101	0.00149767	-0.212709
SERPINA4	1.75928	5.16787e-05	0.000655134	0.361464
SERPINA3	3.22181	1.25513e-05	0.000401361	0.373055
C14orf49	0.771807	7.18921e-06	0.00037086	-0.198832
GLRX5	1.7301	0.00013327	0.00114157	0.00843506
TCL1B	0.729707	1.37095e-05	0.000401791	-0.236124
CYP46A1	1.95882	5.76717e-05	0.000694012	0.011699
DIO3	3.37924	0.000942215	0.00425473	0.327604
ANKRD9	0.587721	0.000159846	0.00127251	-0.102058
EIF5	1.84921	0.000431913	0.00240906	0.00937165
C14orf2	1.62489	7.63468e-05	0.000814557	0.00313698
SIVA1	1.97395	0.000234479	0.00160319	0.0045118
AKT1	1.42826	5.61146e-05	0.000686153	0.0287044
CRIP2	1.72046	7.79153e-06	0.00037086	0.00444048
NIPA1	1.60505	0.000217335	0.00153769	0.00922717
MKRN3	0.637953	2.33291e-05	0.000471721	-0.288077
UBE3A	2.07742	0.000171225	0.00132151	0.0197808
GABRA5	0.744238	3.28004e-05	0.000541158	-0.228049
OCA2	0.508895	1.34437e-05	0.000401791	-0.057593
CHRM5	0.681547	9.88781e-05	0.000953115	-0.0975254
C15orf24	0.763956	4.46014e-05	0.0006147	-0.115427
PGBD4	0.763956	4.46014e-05	0.0006147	-0.115427
SLC12A6	2.10604	0.000250774	0.00167536	0.0620249
BMF	1.69441	6.43332e-06	0.000370557	0.00390716
CASC5	1.62085	0.000358137	0.00211574	0.00540943
RAD51	1.57968	1.29266e-05	0.000401791	0.00695885
CHAC1	0.816628	1.19489e-05	0.000393005	-0.0829457
NDUFAF1	0.467907	4.21926e-05	0.000603417	-0.220385
RPAP1	1.61746	5.36075e-05	0.00066696	0.00367468
CAPN3	0.971783	5.50987e-05	0.000678102	-0.0269712
SNAP23	1.90601	0.000130969	0.00112951	0.0427868
LRRC57	0.914787	0.000147898	0.00122093	-0.0277703
UBR1	1.97166	0.000404776	0.00230169	0.013736
CATSPER2	0.88625	0.000338138	0.0020367	-0.106194
SPG11	0.449122	2.0014e-05	0.000453727	-0.0292896
B2M	1.59586	4.89083e-05	0.000637039	0.00435531
C15orf43	0.959153	0.000257155	0.00170399	-0.0396687
SORD	0.257641	4.14574e-06	0.000370557	-0.198504
SHF	1.68649	0.000196303	0.00143897	0.0048157
SLC28A2	0.899274	0.000126479	0.00111012	-0.0917129
SLC24A5	0.899736	0.000826594	0.00386445	-0.0919573
DTWD1	1.79884	0.000130969	0.00112951	0.0168824
GLDN	0.971956	0.000920779	0.00418951	-0.0266769
DMXL2	1.62533	0.000971514	0.00434908	0.00772081
TMOD3	0.666074	0.000701949	0.00341349	-0.0780197
BCL2L10	0.933056	0.000154428	0.0012477	-0.0627019
ONECUT1	1.58572	0.000913735	0.00416745	0.00447041
RAB27A	1.61899	0.00019464	0.00143138	0.0131637
SLTM	1.76028	1.1042e-05	0.000383237	0.00316958
VPS13C	1.73815	9.04803e-05	0.000907513	0.012439
TLN2	0.973407	2.37785e-05	0.000478612	-0.0260072
CA12	2.09449	0.000707465	0.00343591	0.014424
HERC1	0.645839	0.000729932	0.00352249	-0.0483356
FAM96A	1.68777	1.58695e-05	0.000416751	0.00725905
CSNK1G1	1.48867	1.5716e-05	0.000416751	0.0034783
DPP8	0.290333	4.27594e-06	0.000370557	-0.0424011
MEGF11	10.4282	0.000151784	0.00123776	0.345766
PIAS1	1.93046	1.74858e-05	0.000430862	0.0133757
FEM1B	1.57329	2.76821e-05	0.0005091	0.00646596
CORO2B	0.976813	3.88095e-05	0.000584402	-0.022926
KIF23	1.8328	4.1035e-05	0.000596605	0.00490233
UACA	1.56725	0.00019464	0.00143138	0.0139927
THSD4	0.8933	0.000232513	0.00159646	-0.100335
MYO9A	1.46435	0.000628811	0.00313827	0.00439497
SENP8	1.46435	0.000628811	0.00313827	0.00439497
PKM2	1.57966	6.83565e-06	0.000370557	0.0180126
HEXA	1.69577	2.16111e-05	0.0004593	0.00452836
NEO1	1.78075	1.26753e-05	0.000401791	0.0207912
TBC1D21	0.708112	0.000664445	0.00328158	-0.0449334
STOML1	1.84771	1.42564e-05	0.000403718	0.00497519
LMAN1L	1.20987	0.000188118	0.00140244	0.145123
SNUPN	1.78477	0.000121069	0.00108268	0.0146488
IMP3	1.61904	9.80063e-05	0.000950344	0.00509758
NRG4	2.41264	0.000128705	0.00112017	0.136319
ETFA	1.92772	0.000553932	0.00288867	0.0106536
ACSBG1	0.929567	0.000121069	0.00108268	-0.0663538
DNAJA4	0.892157	1.86896e-06	0.000370557	-0.104998
IREB2	1.59771	0.000313958	0.00194667	0.00320159
CHRNB4	0.424157	2.69066e-05	0.00050462	-0.086332
BCL2A1	0.882155	0.000431913	0.00240906	-0.113644
ZFAND6	1.45845	0.0002101	0.00149767	0.0053641
ARNT2	0.386566	2.24545e-05	0.000465614	-0.0231667
KIAA1199	0.820301	0.000536556	0.00281741	-0.0777599
BTBD1	1.63515	0.000674966	0.00331342	0.00617094
SEC11A	1.58468	1.00005e-05	0.000383237	0.00719889
PDE8A	2.25642	0.000109927	0.00102827	0.0102618
KLHL25	1.67799	1.33126e-05	0.000401791	0.00778262
MRPL46	1.37708	0.000385478	0.00222192	0.00487612
MRPS11	1.37708	0.000385478	0.00222192	0.00487612
ISG20	0.41684	0.000128705	0.00112017	-0.365087
RHCG	0.499367	2.44681e-05	0.000483584	-0.0281469
MESP1	0.763235	0.000188118	0.00140244	-0.114646
ANPEP	0.818488	7.04061e-05	0.000781192	-0.170432
MAN2A2	0.810694	0.000281875	0.00181087	-0.0884369
VPS33B	1.71228	4.936e-05	0.000638539	0.00801538
C15orf32	0.945978	0.000618962	0.00310545	-0.0511251
CHD2	0.886612	0.000580981	0.00298192	-0.105646
SPATA8	0.796862	0.00106455	0.00465216	-0.155094
IGF1R	2.00215	0.00103266	0.00455299	0.0169224
LRRC28	1.65035	9.80063e-05	0.000950344	0.00494761
LYSMD4	0.629089	0.000479659	0.00259527	-0.167578
ADAMTS17	0.533741	2.26702e-05	0.00046838	-0.0806174
PCSK6	0.841194	0.000145359	0.00120434	-0.153308
DECR2	1.64653	0.000562815	0.00291496	0.00473263
LUC7L	0.492816	3.10018e-05	0.000533119	-0.226718
POLR3K	0.943308	0.00021918	0.00154307	-0.0368033
RAB40C	1.64638	1.34437e-05	0.000401791	0.0052691
RHOT2	1.63117	6.79086e-05	0.000769992	0.128657
MSLN	0.696458	0.000349434	0.00207944	-0.160252
TPSD1	0.4577	0.000228628	0.00158027	-0.330818
UNKL	0.619904	8.27463e-06	0.00037086	-0.112546
IFT140	1.16163	0.000108964	0.00102094	0.107677
HAGH	0.582021	0.000150478	0.00122975	-0.0348702
FAHD1	0.582021	0.000150478	0.00122975	-0.0348702
RNF151	0.390093	1.49692e-05	0.000413615	-0.241749
RPS2	0.390093	1.49692e-05	0.000413615	-0.241749
NTHL1	1.75192	9.04803e-05	0.000907513	0.0114286
RNPS1	1.44632	0.00023646	0.00161189	0.0032781
ABCA3	0.311334	2.79453e-05	0.000511461	-0.0434882
KCTD5	1.66937	0.000123206	0.00109406	0.00795052
PRSS27	0.673285	0.000562815	0.00291496	-0.152435
PRSS21	0.677956	0.000813893	0.00382392	-0.199341
FLYWCH2	1.74529	4.80166e-05	0.000632663	0.00817654
KREMEN2	1.39312	0.00046074	0.00252409	0.0086671
HCFC1R1	0.531501	1.06135e-05	0.000383237	-0.159124
THOC6	0.531501	1.06135e-05	0.000383237	-0.159124
ZNF213	1.97646	7.48458e-06	0.00037086	0.00439676
[truncated: 666 more rows]
