# Supplementary material for: ICan: An Integrated Co-Alteration Network to Identify Ovarian Cancer-Related Genes
Source: PLoS One. 2015 Mar 24;10(3):e0116095. doi: 10.1371/journal.pone.0116095 (PMC4372216; doi:10.1371/journal.pone.0116095)
Supplement: S4 Table — (XLSX) [file pone.0116095.s004.xlsx]

## Sheet: ALL_modules
Cluster	Nodes	Edges	Node.IDs	p-value(Shapiro-Wilk)	p-value(FDR)	CCA	GE(gene expression)	CN(copy number)	DM(DNA methylation)
M1	119	3551	RBM5, PRPF6, CKAP5, CDC20, PRPF4, POLR2H, POLR2K, POLR2I, NDE1, POLR2D, MAPRE1, PCBP2, PHF5A, PAPOLA, HNRNPU, PCBP1, PABPN1, GTF2F2, CSTF1, SF3B4, TXNL4A, SNRPB2, SF3B3, SF3B2, AURKB, SF3B14, SF3B1, SF3A3, BUB3, SF3A2, BUB1B, SF3A1, YBX1, SPC25, ZWINT, ZW10, RCC2, SRRM1, RANGAP1, POLR2E, PMF1, SNRPB, U2AF2, SGOL1, XPO1, SEC13, RPS27, U2AF1, MAD2L1, PLK1, NHP2L1, RNPS1, HNRNPA0, RBM8A, HNRNPA2B1, …	2.57e-43	3.53e-41	0.787501	0.183339	0.0963288	0.31771
M2	55	1485	CDC23, CDC26, CDC16, FZR1, CDC27, PSMA4, PSMA1, PSMB2, PSMB3, PSMB10, PSMD8, PSMD1, PSMB5, ANAPC4, ANAPC2, ANAPC11, ANAPC1, ANAPC10, ANAPC5, PSMC2, PSME1, PSMC3, PSME2, PSMB7, PSME3, PSMC1, PSME4, UBE2D1, PSMC6, SKP2, PSMC4, UBE2C, UBE2E1, PSMC5, PSMD13, PSMD14, PSMD11, PSMD12, PSMD4, PSMD6, PSMD2, PSMD3, PSMB4, PSMB6, PSMB9, PSMA3, PSMA2, PSMB1, PSMD7, PSMD5, PSMA7, PSMB8, PSMD9, PSMA6, PSMA5	1.69e-24	1.16e-22	0.731586	0.157986	0.0930311	0.272571
M3	43	903	RPL36, RPL35A, PABPC1, RPL4, EIF4G1, RPL3L, RPL6, RPL9, RPS19, RPL29, RPL5, ETF1, EIF4A3, RPS10, RPLP0, RPS21, RPSA, CASC3, RPS2, RPS3, PPP2CA, RPS9, RPLP1, RPS5, SMG1, RPL13, SMG5, RPL14, RPLP2, SMG6, SMG7, RPL12, UPF1, PPP2R2A, RPL34, RPL35, RPL28, RPL3, RPL22, PPP2R1A, RPL27A, RPL18, RPL18A	5.69e-09	9.75e-08	0.733643	0.24011	0.0818391	0.319193
M4	39	741	YWHAE, TUBA4A, CSNK1E, TUBGCP6, CSNK1D, PRKACA, CEP76, TUBGCP3, CEP72, TUBGCP2, CEP70, TUBGCP5, CEP63, TUBGCP4, FGFR1OP, DYNLL1, DYNC1H1, DCTN3, DCTN2, PCM1, PCNT, PLK4, NEDD1, NEK2, YWHAG, ODF2, HSP90AA1, SSNA1, CEP290, TUBA1A, CEP57, TUBB, CENPJ, TUBG1, CEP250, AKAP9, CDK5RAP2, SFI1, ACTR1A	1.45e-20	6.61e-19	0.703563	0.124612	0.0904327	0.250784
M5	33	528	NDUFA4, NDUFA3, NDUFA2, NDUFA12, NDUFA5, NDUFV2, NDUFAB1, NDUFA9, NDUFB9, NDUFA8, NDUFS6, NDUFV1, NDUFA7, NDUFS8, NDUFA11, NDUFA10, NDUFA13, NDUFC1, NDUFC2, NDUFB10, NDUFS2, NDUFS3, NDUFS4, NDUFS5, NDUFB1, NDUFS1, NDUFB2, NDUFS7, NDUFB3, NDUFB5, NDUFB6, NDUFB7, NDUFB8	6.93e-07	8.63e-06	0.677975	0.187583	0.0737578	0.233912
M6	33	528	MED17, MED18, MED16, MED8, MED6, MED23, MED13L, MED15, MED1, MED27, MED29, MED24, HDAC3, MED26, EP300, MED21, MED22, MED19, MED20, NCOA3, MED9, MED7, NCOR2, NCOA2, MED4, NCOR1, MED31, MED30, CCNC, CDK8, RXRA, PRIC285, PPARGC1A	7.52e-14	2.06e-12	0.689986	0.145333	0.103509	0.221402
M7	20	190	NIPSNAP1, ACTN4, ACTB, PIPOX, ACTG2, ACADVL, KRT8, LMNA, KRT1, KRT18, HSPA9, HSPD1, SET, HSPA5, XRCC5, CTNNB1, GBAS, C1QBP, CDH1, ANP32B	7.87e-08	1.2e-06	0.720959	0.117569	0.111312	0.230535
M8	33	279	EPRS, FANCF, TOPBP1, UBE2T, FANCE, ATR, CPSF6, CHEK1, DHX30, FANCG, FANCL, ARID1A, CHTF18, FANCC, FANCA, RAD9A, FANCD2, CAD, THRAP3, RAD17, NEDD4, RPAP3, RFC2, WBP2, RFC4, RFC3, RPA2, RFC5, HES1, POLR3A, RPAP2, HUS1, ATRIP	1.9e-10	4.34e-09	0.727208	0.166618	0.0838746	0.278371
M9	35	294	EIF3K, AARS, EIF4A1, ALDOA, EIF4H, EIF4B, ACTG1, ACTN1, EIF3B, SPTAN1, EIF3A, TCP1, TPM3, EIF3D, EIF3I, EIF3G, MYH9, EIF2S1, MTHFD1, PKM2, NANS, PSAT1, PRKDC, EIF3J, EIF3E, EIF5, GAPDH, EIF2S2, EIF3M, EIF3F, HSP90AB1, GNAI2, MDH1, HSPH1, EIF4A2	2.52e-14	8.62e-13	0.777729	0.131315	0.0753518	0.272376
M10	28	232	TAF4, TAF10, RAD23A, TAF9, MNAT1, GTF2H4, TBP, GTF2H3, RAD23B, GTF2H1, TAF12, MSH6, ADRM1, TCEB1, DCLRE1B, GTF2E2, GTF2E1, GTF2A2, GTF2A1, GTF2B, PELO, CCNH, TAF5, NAP1L1, CDK7, TAF13, ERCC2, TAF11	3.6e-09	7.04e-08	0.792438	0.12607	0.0904644	0.352276
M11	17	136	PDCD2, NFKBIB, RASAL2, CD3EAP, REL, RELA, NFKB2, NFKB1, IKBKB, CHUK, CUL1, POLR1D, MCC, IQGAP2, LRPPRC, POLR1B, MTIF2	1.4e-05	0.000127208	0.691854	0.0940936	0.0946487	0.199113
M12	16	120	RPN1, INS, RPN2, SRP54, SRP68, DDOST, SEC61G, SRPR, SRP9, SRP72, SSR1, SRPRB, SEC61B, SSR3, SSR2, TRAM1	4.4e-07	6.03e-06	0.719281	0.147596	0.11086	0.289057
M13	16	120	NUPL2, NUP153, AAAS, NUP93, NUP155, NUP88, NUP62, RAE1, NXF1, NUP214, NUP210, NUP205, NUP188, NUP54, TPR, NUP35	8.61e-07	9.83e-06	0.66198	0.138089	0.0793397	0.201243
M14	15	105	GBP2, EGR1, ADAR, XAF1, IFIT2, IFIT1, IFI6, IFI35, IFITM3, IFITM2, IFITM1, IFIT3, STAT2, ISG20, ISG15	0.00355279	0.015701	0.600832	0.44036	0.138041	0.243514
M15	13	78	FAM98A, TSR1, HELZ, LRPAP1, ARID1B, MCAT, MEIS1, ATXN2L, ASCC3, ATXN2, OGDH, RLF, CLK3	0.000893224	0.00489487	0.677549	0.100373	0.103741	0.171426
M16	12	66	ATP5A1, ATP5D, ATP5C1, ATP5L, ATP5F1, ATP5B, ATP5O, ATP5E, ATP5I, ATP5H, ATP5J, ATP5G1	0.234881	0.338724	0.679194	0.199075	0.0753391	0.252148
M17	11	55	WHSC2, TCEB2, SSRP1, CCNT2, CDK9, TCEA1, RDBP, SUPT16H, CTDP1, TCEB3, ELL	1.49e-05	0.000127208	0.830024	0.110127	0.0769723	0.274556
M18	11	55	CCT3, CCT2, CCT6A, CCT4, CCT5, CCT8, CCT7, PFDN6, PFDN2, PFDN5, PFDN1	0.0172153	0.0495462	0.698738	0.145902	0.132355	0.345567
M19	10	41	IL27, IL27RA, LCK, STAT5A, IL6ST, IL12B, STAT1, EBI3, IL12A, IL12RB2	4.74e-05	0.000343637	0.423405	0.125623	0.0797366	0.116305
M20	9	36	CNOT2, CNOT10, TNKS1BP1, CNOT4, CNOT3, CNOT1, RQCD1, C2orf29, PAIP1	1.11e-06	1.17e-05	0.776042	0.125342	0.0679084	0.336868
M21	28	116	CD28, XRN1, ATM, DMC1, DCP1A, DIS3, B2M, H2AFX, CD8B, PRKCQ, EXOSC1, MDM2, EXOSC7, MSH5, EXOSC2, EXOSC5, MSH4, BRCA2, ZFP36, HIST3H3, HLA-A, RAD51, EXOSC4, CDK4, EXOSC9, AKT1, EXOSC6, TNPO1	4.46e-05	0.000343637	0.659708	0.122512	0.0856087	0.237536
M22	8	28	LSM5, DDX6, LSM6, LSM4, EDC4, LSM3, EDC3, LSM1	0.0474453	0.10148	0.840586	0.113206	0.0578535	0.514502
M23	8	28	YEATS4, ACTR6, VPS72, RUVBL2, ACTL6A, SRCAP, ZNHIT1, DMAP1	0.068596	0.136198	0.705511	0.153863	0.0791401	0.26177
M24	7	21	SNAPC5, SNAPC4, SNAPC3, ZNF143, SNAPC2, SNAPC1, BRF2	0.0177908	0.0495462	0.46551	0.147917	0.0358732	0.0871367
M25	7	21	GTF3C2, GTF3C3, GTF3C1, GTF3A, GTF3C4, BRF1, GTF3C5	0.00732041	0.026496	0.612843	0.118121	0.0936316	0.138179
M26	7	21	FADD, TRAF1, BIRC3, TNF, MAP3K5, TRADD, CRADD	0.0357675	0.0844852	0.612719	0.17876	0.0691313	0.321316
M27	7	21	CHD4, MBD2, PRMT5, GATAD2B, WDR77, GATAD2A, MTA2	0.0251126	0.0625532	0.580948	0.146213	0.0658764	0.193358
M28	7	21	RARS, QARS, DARS, EEF1E1, IARS, KARS, MARS	0.00715106	0.026496	0.702214	0.142314	0.0604733	0.21248
M29	7	21	UQCRC2, UQCRQ, UQCRC1, UQCRB, UQCRH, CYC1, UQCRFS1	0.227286	0.331257	0.656529	0.16293	0.074453	0.20366
M30	7	21	COX6B1, COX6A1, COX5B, COX4I1, COX7A2L, COX5A, COX8A	0.201468	0.301487	0.792495	0.223355	0.0956118	0.461984
M31	7	21	APOC2, APOA4, APOB, APOE, APOA1, APOC3, APOA2	0.0174594	0.0495462	0.550348	0.318544	0.255627	0.224916
M32	7	21	COPB2, COPA, COPB1, COPZ1, ARFGAP1, COPE, ARCN1	4.77e-05	0.000343637	0.884567	0.110292	0.110211	0.374488
M33	21	67	BARD1, TRRAP, E2F1, TOP2A, RBBP8, RAD50, RBL1, SUPT3H, MDC1, CTBP1, TAF2, TAF6L, CDC25A, TAF5L, RNF8, TP53BP1, LIN37, RBL2, MRE11A, LIN9, LIN54	0.000263462	0.00171878	0.800813	0.153895	0.0931925	0.290272
M34	7	20	GRAP2, PTPN6, CD247, CD3G, VAV1, CD3E, CD3D	0.787706	0.817543	0.51235	0.413605	0.192091	0.303824
M35	8	23	ACVR1B, ACVR1, ACVR2B, INHBA, ACVR2A, INHBB, INHBC, FKBP1A	0.000363395	0.00216457	0.548191	0.113029	0.182769	0.165087
M36	13	38	POLD4, POLD3, POLD2, MCM6, MCM7, POLD1, PCNA, DBF4, MCM4, MCM3, RFC1, CDC7, POLE	0.761217	0.802205	0.780645	0.288983	0.105898	0.298095
M37	6	15	TAF1C, UBTF, TTF1, TAF1A, PTRF, POLR1C	0.268676	0.37777	0.70254	0.119674	0.1522	0.184733
M38	6	15	NFKBIA, RELB, MAP3K8, GTF2I, TNIP2, GLG1	0.00644678	0.0262582	0.806493	0.119604	0.0776008	0.368589
M39	13	36	TLN1, CSF2, VCL, PDGFRB, LMOD1, SORBS1, ITGB5, CBLB, ITGA1, SORBS3, CALD1, SOS1, PTPN11	0.0168321	0.0495462	0.643128	0.250047	0.0712356	0.222997
M40	6	15	HSPE1, ETFB, FHIT, FDXR, ALDH2, MDH2	0.0033012	0.0150755	0.811153	0.0734665	0.0689922	0.209337
M41	6	15	TINF2, ACD, TERF2IP, TERF2, POT1, TERF1	0.112506	0.201894	0.64798	0.126349	0.193652	0.195195
M42	6	15	GNB5, RGS9, GNAT1, RGS9BP, PDE6A, PDE6B	0.413112	0.504054	0.567553	0.0531668	0.0686705	0.148869
M43	6	15	C9, C8G, C8A, C7, C5, C6	0.00734926	0.026496	0.474207	0.174446	0.246723	0.242561
M44	6	15	ATP6V1D, ATP6V1F, ATP6V0B, ATP6V1H, ATP6V0C, ATP6V1A	0.0297177	0.0727023	0.681127	0.13566	0.0723556	0.204053
M45	11	26	NF2, ZRANB2, WASF2, NCKAP1, ABL1, HSPA1L, BAIAP2, ABI1, CYFIP2, HSPA8, HADHA	0.00286932	0.013555	0.752485	0.102112	0.065788	0.376705
M46	5	10	SNUPN, DDX20, GEMIN5, GEMIN6, GEMIN7	0.0915345	0.171784	0.82909	0.0918267	0.0473658	0.176237
M47	5	10	ERCC6, ERCC8, ERCC5, ERCC4, ERCC1	0.678803	0.743968	0.89085	0.079833	0.055652	0.299743
M48	5	10	POLR3B, LZTS1, POLR3D, POLR3E, POLR3F	0.127212	0.223436	0.68303	0.121074	0.172137	0.192109
M49	5	10	RBBP4, RUVBL1, RSF1, ITGB3BP, SMARCA5	0.00794439	0.0279072	0.73558	0.125805	0.0776819	0.278854
M50	5	10	PRIM1, PRIM2, POLA2, MCM2, CDC6	0.0304719	0.0732394	0.71864	0.380635	0.118698	0.23788
M51	5	10	STAG3, SMC1B, SYCP2, SYCP3, STAG1	0.0742811	0.145379	0.54522	0.144782	0.0858517	0.0819223
M52	5	10	EIF2B2, EIF2B3, EIF2B5, EIF2B4, EIF2B1	0.58533	0.662729	0.64095	0.16094	0.0636337	0.154491
M53	5	10	TOMM20, TOMM70A, TOMM22, VDAC1, TOMM40	0.0413781	0.0926843	0.64723	0.148312	0.0958973	0.273778
M54	5	10	PDHX, PDK1, DLD, DLAT, PDHB	0.1775	0.279511	0.75637	0.187336	0.0462864	0.401573
M55	9	18	DLG4, ACTN2, FZD5, WNT3A, RASGRF1, APC, RASGRF2, LRP6, NEFL	0.00244123	0.0119446	0.443011	0.113421	0.085415	0.158949
M56	44	94	CFLAR, DAZAP1, PRPF40A, VAMP2, PSEN2, CALM1, ITGA4, SH3GL2, CRK, STXBP4, EXOC3, JAG2, JAK1, RELN, NOTCH2, MAP3K11, MAP2K4, NOTCH1, PIN1, LRP8, PLEKHA5, EXOC4, PRKAR1B, STX4, AP2B1, PRKAR1A, EXOC2, UBAP2L, SF1, EPS15, EXOC5, APBB1, EXOC6, PRKACB, AP2S1, GAS7, ESR2, SMARCE1, EXOC7, SLC2A4, UBAP2, ARHGEF2, SPG20, LNPEP	1.58e-06	1.55e-05	0.739671	0.12753	0.0831032	0.283982
M57	14	28	TFPT, FZD2, ACTR5, VPS37A, WNT5A, SNF8, VPS37B, YES1, MCRS1, VPS36, DVL2, VPS28, ROR2, VPS25	0.036882	0.0852511	0.630539	0.11665	0.120562	0.178737
M58	9	17	SSPN, BLOC1S1, CNO, SGCG, SGCD, PLDN, DTNA, SGCB, DTNBP1	0.00651663	0.0262582	0.529582	0.0918829	0.0510722	0.16665
M59	4	6	XPC, DDB2, DDB1, XPA	0.00948926	0.031708	0.784583	0.143869	0.138726	0.231552
M60	4	6	TIPIN, YWHAZ, CLSPN, TIMELESS	0.0489098	0.101525	0.62555	0.186785	0.0749214	0.158582
M61	4	6	FANCM, TOP3A, BLM, RMI1	0.390259	0.490221	0.7049	0.155434	0.0376375	0.303314
M62	4	6	ARRB2, GLI1, SMO, SUFU	0.394916	0.490221	0.8271	0.184621	0.0988579	0.446314
M63	4	6	MALT1, PDPK1, BCL10, CARD11	0.000102826	0.000704359	0.5737	0.0545105	0.0676361	0.0892235
M64	4	6	TNFRSF10B, CASP10, TNFRSF10A, TNFSF10	0.172239	0.274381	0.554783	0.255119	0.212979	0.193861
M65	4	6	NCSTN, PSENEN, APH1B, PSEN1	0.287107	0.389443	0.5082	0.0783149	0.0645529	0.136678
M66	4	6	CXXC1, WDR5, WDR82, SETD1A	0.684348	0.744093	0.675083	0.165223	0.0667586	0.261606
M67	4	6	RAD18, HLTF, UBE2V2, UBE2B	0.044698	0.0972004	0.56135	0.159037	0.0600041	0.160609
M68	4	6	VWF, GP5, GP1BA, GP1BB	0.142778	0.238543	0.400067	0.0477731	0.0886856	0.16159
M69	4	6	DNAJC5, SYT1, SLC32A1, RAB3A	0.0419447	0.0926843	0.405983	0.0905889	0.221355	0.0468237
M70	4	6	PER3, PER1, CRY1, PER2	0.275643	0.37777	0.53505	0.111836	0.101993	0.119794
M71	4	6	PIGT, GPAA1, PIGS, PIGK	0.000354295	0.00216457	0.918317	0.151786	0.0562155	0.540675
M72	4	6	HSP90B1, PDIA4, HYOU1, TG	0.0839787	0.162043	0.698533	0.14923	0.079307	0.15699
M73	4	6	EEF1B2, GFM1, VARS, EEF1D	0.351322	0.461979	0.4519	0.0690984	0.0868631	0.106307
M74	8	14	COL11A1, CRP, COL2A1, C1S, COL11A2, C1QC, C1QA, C1QB	0.0190969	0.050313	0.509829	0.358787	0.249362	0.293959
M75	4	6	STX5, GOSR1, FMO1, BET1	0.298154	0.396574	0.564567	0.136573	0.0866035	0.39193
M76	4	6	SMC2, SMC4, NCAPH, NCAPD2	0.501597	0.58734	0.615717	0.424954	0.0747396	0.3786
M77	4	6	APBA1, LIN7A, KCNJ4, LIN7C	0.169842	0.273745	0.552317	0.115759	0.0415446	0.195302
M78	4	6	MRVI1, PRKG1, ITPR1, CNN1	0.189499	0.291701	0.5137	0.305908	0.055069	0.145376
M79	4	6	SEC11A, SPCS1, SPCS2, SEC11C	0.0183931	0.0495462	0.857067	0.224849	0.0528462	0.545694
M80	4	6	PIK3C3, ZFYVE20, PIK3R4, TLR9	0.928773	0.942532	0.63295	0.0685449	0.0972056	0.263554
M81	4	6	KCNJ3, KCNJ9, KCNJ5, KCNJ6	0.774635	0.810115	0.366133	0.0998342	0.0741535	0.0703649
M82	4	6	EIF2C2, TARBP2, DICER1, PRKRA	0.00206378	0.0104718	0.908417	0.116518	0.0389898	0.512172
M83	4	6	NEU1, GLB1, CTSA, GALNS	0.266463	0.37777	0.5074	0.168632	0.0509826	0.0500573
M84	19	35	PTAFR, GGA3, NFATC1, SP100, MYB, CLTB, MT2A, IFI30, MAPK9, PRKD1, PPP3CC, FOS, VAV2, CLTA, PPP3CA, JUND, KDELR1, PPP3CB, CIITA	0.000561749	0.00320665	0.659994	0.200757	0.0615134	0.227236
M85	9	14	ARPC1B, ELP4, ELP3, ACTR3, CDKN2B, ELP2, IKBKAP, ARPC3, ARPC5	0.00432886	0.0185329	0.600279	0.173312	0.08966	0.340351
M86	4	5	IRS1, INSR, GRB14, HRAS	0.104893	0.191605	0.57304	0.111325	0.115425	0.27914
M87	13	20	SLC9A3R2, RDX, TRPC3, SLC9A3R1, TRPC4, ICAM2, RNF5, TRPC1, UBE2J1, SPN, DERL1, PLCB1, CFTR	0.00874826	0.0299628	0.4683	0.133702	0.0581482	0.178277
M88	9	13	SFPQ, EEF1G, SYCP1, PFKL, UBE2I, SKI, HSPA2, SKIL, SNW1	0.0670783	0.136198	0.742592	0.100866	0.0671744	0.198274
M89	10	14	SDHC, DFFA, KPNA1, SDHD, ABCA1, SDHA, SDHB, LIMK1, CASP3, DFFB	0.274266	0.37777	0.757007	0.204367	0.104329	0.261103
M90	3	3	LCP2, HLA-DRA, CD4	0.367436	0.470455	0.635467	0.597605	0.0401547	0.105338
M91	3	3	MPP6, SKIV2L2, EXOSC10	0.913401	0.940871	0.915933	0.0947463	0.0575282	0.184996
M92	3	3	CCND2, SUPT7L, MAX	0.0861259	0.163878	0.741667	0.0489013	0.0355012	0.272706
M93	3	3	E2F4, MYBL2, CCNA2	0.95886	0.96591	0.832567	0.294524	0.114073	0.359084
M94	3	3	VTN, VEGFA, ROCK1	0.101764	0.188401	0.690933	0.0882165	0.20417	0.220742
M95	3	3	FGA, FGB, FGG	0.145992	0.240975	0.721967	0.741917	1	0.450332
M96	3	3	CUL5, WSB1, RBX1	0.415753	0.504054	0.9214	0.104098	0.127385	0.520569
M97	3	3	LIG4, XRCC4, XRCC6	0.291696	0.391787	0.626667	0.184905	0.077454	0.342704
M98	3	3	SAP30, SAP18, SIN3A	0.466433	0.550874	0.9277	0.0548457	0.0436865	0.474677
M99	3	3	LSM11, LSM10, ZNF473	0.740303	0.786213	0.865567	0.0601749	0.0543861	0.524311
M100	3	3	TGFBR2, MAP3K7, TGFBR1	0.920686	0.941299	0.588667	0.135586	0.035834	0.120094
M101	3	3	KIT, STAT5B, EPOR	0.701724	0.756978	0.5161	0.0572061	0.0583562	0.229462
M102	3	3	STT3A, TUSC3, DAD1	0.0679189	0.136198	0.8564	0.0620593	0.0150888	0.309105
M103	3	3	PRKAB1, PRKAG1, PRKAA1	0.113473	0.201894	0.8741	0.126818	0.166352	0.373969
M104	3	3	DIABLO, TNFSF14, LTBR	0.987138	0.987138	0.354867	0.161195	0.106403	0.0869
M105	3	3	PBX1, PKNOX1, MYOD1	0.00687011	0.026496	0.6298	0.139902	0.0413712	0.17799
M106	3	3	SUGT1, PDRG1, PIH1D1	0.397187	0.490221	0.810967	0.0805738	0.205634	0.231303
M107	3	3	SEPT2, SEPT7, SEPT5	0.0373362	0.0852511	0.628	0.157271	0.105406	0.215585
M108	3	3	TLE2, CUL4A, DTL	0.509745	0.591822	0.7869	0.103736	0.108616	0.379608
M109	3	3	PDS5B, WAPAL, CDCA5	0.0481473	0.10148	0.7561	0.0638505	0.0260257	0.175005
M110	3	3	GORASP1, GOLGA2, RAB1A	0.561019	0.640497	0.824967	0.131349	0.0847522	0.300081
M111	3	3	CHMP5, CHMP6, VPS4A	0.221005	0.325567	0.800033	0.117785	0.0246062	0.0788956
M112	3	3	TBCE, TBCD, TBCC	0.0163248	0.0495462	0.526667	0.0672794	0.127102	0.0785849
M113	3	3	VTI1A, VAMP4, STX16	0.00177371	0.0093461	0.707933	0.0823112	0.157587	0.255936
M114	3	3	FGF19, KLB, FGFR4	0.6008	0.674668	0.4247	0.365105	0.0492552	0.120347
M115	3	3	CRYBB2, CRYGC, CRYAB	0.131641	0.228289	0.3558	0.0512525	0.0229711	0.0770469
M116	3	3	CDH15, CDH9, CDH7	0.724165	0.775083	0.2226	0.145636	0.0563202	0.0795378
M117	3	3	LEO1, CTR9, PAF1	0.162229	0.264588	0.893033	0.12282	0.0931782	0.621564
M118	3	3	DBT, BCKDHA, BCKDHB	0.547503	0.630319	0.759533	0.159225	0.0898816	0.56636
M119	3	3	NPAS2, CLOCK, ARNTL	0.465578	0.550874	0.513733	0.0840779	0.0850604	0.0750833
M120	3	3	GABRB2, GABRA1, GABRG2	0.656438	0.731155	0.8205	0.186809	0.994008	0.199846
M121	3	3	PPFIA3, PPFIA1, PPFIA2	0.356734	0.461979	0.592167	0.0575283	0.0379552	0.121879
M122	3	3	TRAPPC6A, TRAPPC6B, TRAPPC3	0.199022	0.301487	0.840667	0.18788	0.0702767	0.561893
M123	3	3	TIMM44, TIMM23, TIMM17A	0.0184442	0.0495462	0.877567	0.109963	0.0841428	0.413697
M124	3	3	PEX19, PEX10, PEX12	0.202458	0.301487	0.5725	0.137539	0.109799	0.249104
M125	3	3	RCN2, NPTX1, NPTX2	0.136834	0.231435	0.385267	0.0525712	0.0102896	0.131566
M126	3	3	NPY, NPFFR2, NPFF	0.180039	0.280289	0.2921	0.0968301	0.0727101	0.0956184
M127	3	3	IMP3, IPO4, MPHOSPH10	0.0250676	0.0625532	0.788967	0.0388711	0.0119818	0.306115
M128	3	3	HPS3, HPS5, HPS6	0.275744	0.37777	0.858133	0.0664613	0.0475849	0.164201
M129	3	3	FOXP4, FOXP1, FOXP2	0.0135609	0.0442343	0.4622	0.089211	0.0693082	0.116338
M130	3	3	COG5, COG7, COG4	0.0231895	0.0599426	0.619333	0.0551196	0.0946111	0.119702
M131	3	3	CALCA, CALCRL, RAMP1	0.666723	0.736621	0.300667	0.0790683	0.11039	0.164258
M132	14	19	MAPK3, IGF2, CLTC, PACS1, IGFBP5, CAV1, AP1B1, IGFBP3, DUSP4, PRKCG, ADRBK1, IGFBP2, AP1G1, GRIN1	0.357444	0.461979	0.6818	0.18339	0.122875	0.242049
M133	8	10	TK1, RYBP, DNMT3B, E2F3, EZH2, DNMT1, E2F6, E2F7	0.135173	0.231435	0.76497	0.186759	0.0633644	0.202729
M134	6	7	ZHX1, PIGP, ZHX2, PIGH, ZHX3, PIGC	0.016988	0.0495462	0.733557	0.0876852	0.180428	0.175916
M135	6	7	MPP5, SCN5A, SNTA1, INADL, GLS2, CRB3	0.0159708	0.0495462	0.603686	0.110209	0.0606846	0.282685
M136	4	4	SOX10, PAX3, TCF12, SOX8	0.38008	0.482138	0.451375	0.395542	0.0705628	0.15271
M137	4	4	RAB3IP, RAB3D, RPH3AL, RAB8A	0.446946	0.537119	0.5546	0.0626723	0.0648355	0.134011
