# Supplementary material for: ICan: An Integrated Co-Alteration Network to Identify Ovarian Cancer-Related Genes
Source: PLoS One. 2015 Mar 24;10(3):e0116095. doi: 10.1371/journal.pone.0116095 (PMC4372216; doi:10.1371/journal.pone.0116095)
Supplement: S5 Table — Results of different comparisons can be found on different sheets. (XLSX) [file pone.0116095.s005.xlsx]

## Sheet: ICan
RandomWalk-1	RandomWalk-2	RandomWalk-3	RandomWalk-4	RandomWalk-5	label-1	label-2	label-3	label-4	label-5
6.22e-07	6.62e-07	5.99e-07	6.29e-07	5.7e-07	0	0	0	0	0
3.37e-06	3.37e-06	1.07e-06	3.16e-06	3.21e-06	0	0	0	0	0
8.08e-07	3.89e-06	3.9e-06	3.9e-06	8.21e-07	0	0	0	0	0
4.64e-06	4.89e-06	4.8e-06	5.01e-06	4.96e-06	0	0	0	0	0
1.53e-07	1.47e-07	1.44e-07	0.000554974	0.000106622	0	0	0	1	1
7.3e-07	6.91e-07	7.47e-07	1.41e-07	1.5e-07	0	0	0	0	0
1.58e-06	1.35e-06	1.38e-06	8.42e-07	7.08e-07	0	0	0	0	0
1.74e-06	3.25e-07	3.18e-07	1.55e-06	1.87e-06	0	0	0	0	0
1.25e-06	1.34e-06	1.32e-06	1.72e-06	1.77e-06	0	0	0	0	0
1.44e-06	1.21e-06	1.22e-06	1.23e-06	8.73e-07	0	0	0	0	0
4.41e-05	4.33e-05	4.23e-05	1.37e-06	1.23e-06	0	0	0	0	0
1.69e-06	1.54e-06	8.53e-07	4.41e-05	4.45e-05	0	0	0	0	0
2.34e-06	0.000329227	0.000346821	1.16e-06	9.28e-07	0	1	1	0	0
2.8e-06	2.04e-06	1.52e-06	0.000322659	0.000261384	0	0	0	1	1
0.000270939	2.82e-06	2.47e-06	1.74e-06	2.42e-06	0	0	0	0	0
2.02e-05	0.000277314	0.000268179	2.41e-06	2.49e-06	0	0	0	0	0
0	1.8e-05	1.88e-05	0.000281483	0.000300311	0	0	0	0	0
4e-06	0	0	1.37e-05	1.9e-05	0	0	0	0	0
1.33e-06	5.3e-06	5.2e-06	0	0	0	0	0	0	0
1.35e-08	1.21e-06	1.04e-06	5.4e-06	5.16e-06	0	0	0	0	0
0	1.6e-08	1.6e-08	9.21e-07	1.24e-06	0	0	0	0	0
4.97e-05	0	0	1.76e-08	1.56e-08	0	0	0	0	0
7.44e-05	4.97e-05	1.79e-06	0	0	0	0	0	0	0
2.74e-06	8.18e-05	7.25e-05	4.98e-05	4.95e-05	0	0	0	0	0
1.69e-05	2.82e-06	8.2e-07	8.38e-05	8.11e-05	0	0	0	0	0
1.06e-06	8.77e-06	2.44e-05	8.96e-07	2.54e-06	0	0	0	0	0
6.85e-07	8.53e-07	8.22e-07	1.64e-05	1.69e-05	0	0	0	0	0
1.03e-05	8.59e-07	8.92e-07	5.41e-07	9.38e-07	0	0	0	0	0
1.58e-06	1.03e-05	8.82e-06	3.7e-07	8.58e-07	0	0	0	0	0
8.72e-09	1.58e-06	1.57e-06	9.57e-06	8.97e-06	0	0	0	0	0
0	6.62e-09	7.15e-09	1.52e-06	1.52e-06	0	0	0	0	0
8.29e-05	0	0	8.05e-09	6.19e-09	0	0	0	0	0
4.46e-06	6.53e-05	9.61e-05	0	0	0	0	0	0	0
1.73e-05	1.17e-05	1.16e-05	9.39e-05	9.45e-05	0	0	0	0	0
8.93e-06	1.71e-05	1.7e-05	9.88e-06	1.06e-05	0	0	0	0	0
2.38e-06	2.38e-05	2.11e-05	1.46e-05	1.73e-05	0	0	0	0	0
2.86e-06	3.9e-06	4.09e-06	2.19e-05	2.24e-05	0	0	0	0	0
0	3.61e-06	3.36e-06	4.32e-06	2.84e-06	0	0	0	0	0
5.99e-06	0	0	2.95e-06	3.29e-06	0	0	0	0	0
2.14e-05	5.61e-06	5.81e-06	0	0	0	0	0	0	0
6.89e-06	4.3e-05	1.85e-05	1.68e-06	5.77e-06	0	0	0	0	0
1.43e-06	6.81e-06	1.13e-06	4.62e-05	4.21e-05	0	0	0	0	0
3.52e-08	0.0001549	1.25e-06	6.76e-06	6.87e-06	0	1	0	0	0
6.51e-06	1.23e-06	7.27e-08	1.41e-06	1.69e-06	0	0	0	0	0
1.26e-05	6.74e-08	6.43e-06	6.27e-08	7.75e-08	0	0	0	0	0
3.23e-07	6.52e-06	2.29e-05	6.31e-06	7.66e-07	0	0	0	0	0
0.0001095	2.27e-05	2.7e-07	1.76e-05	1.23e-05	0	0	0	0	0
1.38e-06	2.32e-07	6.5e-05	1.86e-07	3.28e-07	0	0	0	0	0
6.03e-05	0.000110586	1.09e-05	0.000112455	0.000108637	0	0	0	0	0
2.69e-07	1.1e-05	5.48e-05	1.09e-05	1.44e-06	0	0	0	0	0
4.05e-05	6.23e-05	2.96e-07	6.24e-05	5.76e-05	1	0	0	0	0
1.3e-06	2.43e-07	1.3e-06	3.01e-07	2.87e-07	0	0	0	0	0
1.78e-05	1.25e-06	1.69e-05	1.52e-06	1.29e-06	0	0	0	0	0
3.99e-07	1.25e-05	4.15e-07	1.57e-05	1.76e-05	0	0	0	0	0
6.36e-05	4.09e-07	5.59e-05	4.26e-07	4.23e-07	0	0	0	0	0
2.12e-05	5.72e-05	2.08e-05	6.3e-05	6.01e-05	0	0	0	0	0
0.000105119	0.000210716	0.000114739	1e-05	2.09e-05	0	1	0	0	0
7.02e-06	2e-05	8e-06	0.000109241	0.000112499	0	0	0	0	0
1.21e-08	9.96e-05	1.24e-08	8.48e-06	5.18e-06	0	0	0	0	1
2.85e-06	8.07e-06	2.87e-06	1.4e-08	5.37e-06	0	0	0	0	0
1.52e-06	1.15e-08	1.8e-06	3.1e-06	1.18e-08	0	0	0	0	0
1.2e-06	2.42e-06	1.1e-06	1.87e-06	2.7e-06	0	0	0	0	0
1.18e-06	1.8e-06	1.26e-06	1.22e-06	1.94e-06	0	0	0	0	0
5.63e-06	8.1e-07	2.08e-05	1.18e-06	1.27e-06	0	0	0	0	0
6.95e-06	1.1e-06	1.3e-05	1.52e-05	1.08e-06	0	0	0	0	0
5.71e-05	1.52e-05	5.61e-05	1.22e-05	2.07e-05	0	0	0	0	0
0.000145342	1.21e-05	0.00015828	5.76e-05	1.27e-05	0	0	0	0	0
6.78e-07	5.71e-05	2.16e-07	0.000112978	5.5e-05	0	0	0	0	0
7.95e-07	0.000142757	8.58e-07	2.63e-07	0.000129623	0	0	0	0	0
1.18e-05	6.39e-07	1.73e-05	9.37e-07	2.08e-07	0	0	0	0	0
1.59e-06	7.41e-07	1.22e-06	1.87e-05	7.24e-07	0	0	0	0	0
3.32e-06	1.02e-05	3.29e-06	1.16e-06	1.86e-05	0	0	0	0	0
1e-06	1.75e-06	9.88e-07	3.34e-06	9.87e-07	0	0	0	0	0
3.68e-05	1.63e-06	6.29e-05	7.07e-07	2.49e-06	0	0	0	0	0
0.000838601	6.33e-07	0.000867295	5.53e-05	9.25e-07	0	0	0	0	0
4.3e-06	6.35e-05	4.33e-06	0.000868802	3.31e-05	0	0	0	0	0
2.02e-05	0.00116888	4.39e-05	4.63e-06	0.00112188	0	0	0	0	0
5.82e-06	4.58e-06	5.77e-06	5.4e-05	4.58e-06	0	0	0	0	0
5.52e-05	5.28e-05	2.51e-05	6.26e-06	2.07e-05	0	0	0	0	0
2.07e-05	4.92e-06	2.37e-05	5.49e-05	5.72e-06	0	0	0	0	0
1.22e-05	2.86e-05	1.24e-05	2.39e-05	3.26e-05	0	0	0	0	0
2.62e-06	1.02e-05	2.46e-06	2.19e-06	2.19e-05	0	0	0	0	0
2.62e-06	1.24e-05	4.44e-05	2.62e-06	1.24e-05	0	0	0	0	0
5.76e-07	2.59e-06	5.3e-05	4.45e-05	2.27e-06	0	0	1	0	0
0.000229449	2.45e-06	5.23e-07	7.86e-07	2.49e-06	1	0	0	0	0
4.94e-08	4.23e-05	8.02e-06	4.83e-08	4.12e-05	0	1	1	0	1
0.000119835	8.01e-07	4.88e-08	6.45e-05	7.63e-07	0	0	0	0	0
1.73e-06	0.000146919	6.31e-05	2.47e-06	4.75e-08	0	1	0	0	0
8.49e-05	4.79e-08	2.35e-06	5.71e-05	0.000113035	0	0	0	0	0
6.57e-05	0.000113095	5.98e-05	6.5e-05	2.02e-06	0	0	0	0	0
6.51e-07	1.78e-06	6.6e-05	6.23e-07	8.75e-05	0	0	0	0	0
5.09e-06	4.08e-05	9.05e-07	5.52e-06	6.57e-05	0	0	0	0	0
4.86e-06	6.6e-05	5.18e-06	4.12e-06	8.11e-07	0	0	0	0	0
0.000268017	9.12e-07	4.58e-06	0.000290571	5e-06	0	0	0	0	0
2.3e-06	5.14e-06	0.000105246	2.76e-06	4.9e-06	0	0	0	0	0
5.46e-06	3.93e-06	3.91e-06	4.97e-06	0.000283248	0	0	0	0	0
0	8.39e-05	0.000615094	0	3.7e-06	0	0	1	0	0
2.39e-05	3.42e-06	5.65e-06	2.64e-06	4.24e-05	0	0	0	0	1
6.71e-07	1.95e-06	0	6.63e-07	4.87e-06	0	0	0	0	0
1.47e-05	0	2.29e-05	1.53e-05	0	0	0	0	0	0
4.27e-07	2.32e-05	8.48e-07	5.73e-07	2.19e-05	0	0	0	0	0
3.38e-07	8.47e-07	1.42e-05	3.16e-07	4.95e-07	0	0	0	0	0
1.61e-06	1.52e-05	5.33e-07	1.41e-06	1.14e-05	0	0	0	0	0
4.06e-06	3.96e-07	2.08e-07	5.33e-07	5.64e-07	0	0	0	0	0
1.04e-06	3.25e-07	1.7e-06	4.83e-07	3.16e-07	0	0	0	0	0
2.52e-06	1.68e-06	5.14e-07	2.93e-06	1.75e-06	0	0	0	0	0
1.76e-05	4.17e-06	1.36e-06	5.82e-06	4.05e-06	0	0	0	0	0
1.07e-05	1.37e-06	2.93e-06	1.03e-05	1.37e-06	0	0	0	0	0
6.79e-07	3.08e-06	1.8e-05	6.75e-07	3.19e-06	0	0	0	0	0
1.33e-06	1.62e-05	1.04e-05	1.68e-06	5.84e-06	0	0	0	0	0
2.8e-06	1.06e-05	7.04e-07	7.72e-06	6.72e-06	0	0	0	0	0
4.28e-07	6.01e-07	1.36e-06	3.98e-07	6.86e-07	0	0	0	0	0
7.59e-05	1.49e-06	8.11e-06	7.2e-05	1.45e-06	0	0	0	0	0
2.59e-06	8.92e-06	3.95e-07	2.51e-06	8.37e-06	0	0	0	0	0
0.000136401	3.41e-07	5.64e-05	0.000185181	3e-07	0	0	0	0	0
6.35e-06	8.13e-05	1.74e-06	5.12e-06	7.39e-05	0	1	0	0	0
2.06e-05	7.26e-05	0.000142976	2.09e-05	1.2e-06	0	0	0	0	0
0.000691032	1.44e-06	6.44e-06	0.000611556	8.4e-05	0	0	0	0	0
1.52e-06	0.00013561	2.09e-05	3.48e-06	6.29e-06	0	0	0	0	0
4.28e-06	5.51e-06	0.000340626	4.59e-06	2.08e-05	0	0	0	0	0
9.74e-06	2.06e-05	3.47e-06	2.24e-06	0.00059608	0	0	0	0	0
3.1e-05	0.000717309	4.43e-06	4.12e-05	2.66e-06	0	0	0	0	0
0.000446019	2.7e-06	1.01e-05	0.000452141	3.47e-06	0	0	0	0	0
7.98e-06	4.61e-06	4.08e-05	6.48e-06	1e-05	0	0	0	0	0
1.9e-05	9.78e-06	0.000455406	4.02e-06	4.11e-05	0	0	0	0	0
1.3e-07	4.13e-05	7.84e-06	1.45e-07	0.000485369	0	0	0	0	0
1.6e-06	0.000545397	1.9e-05	2.51e-06	7.97e-06	0	0	0	0	0
2.96e-07	7.98e-06	1.45e-07	1.71e-07	1.77e-05	0	0	0	0	0
2.79e-06	1.85e-05	2.11e-06	2.14e-05	1.47e-07	0	0	0	1	0
1.2e-06	1.12e-07	2.47e-07	2.69e-06	2.47e-06	0	0	0	0	0
1.42e-06	2.66e-06	2.1e-05	4.59e-06	3e-07	0	0	1	0	0
4.08e-06	2.13e-07	2.73e-06	1.27e-06	2.95e-06	0	0	0	0	0
5.17e-06	2.06e-05	1.13e-06	2.81e-06	4.81e-06	0	1	0	0	0
0.000348562	2.48e-06	1.34e-06	5.08e-06	1.35e-06	0	0	0	0	0
2.68e-06	8.66e-07	2.1e-05	0.000355738	2.19e-05	0	0	0	0	0
9.75e-07	1.48e-06	3.91e-06	2.43e-06	6e-06	0	0	0	0	0
5.14e-06	2.22e-05	0.000352883	1.11e-06	1.28e-05	0	0	0	0	0
4.28e-08	6.04e-06	8.2e-07	5.67e-06	6.58e-07	0	0	0	0	0
8.4e-08	1.23e-05	1.08e-06	4.9e-08	2.66e-07	0	0	0	0	0
0	2.66e-06	8.17e-06	8.39e-08	5.68e-06	0	0	1	0	0
2.09e-07	1.1e-06	1.23e-06	0	4.45e-08	0	0	0	0	0
2.29e-06	4.82e-06	4.76e-08	2.08e-07	2.44e-08	0	0	0	0	0
1.06e-06	4.93e-08	8.37e-08	1.93e-06	0	0	0	0	0	0
7.92e-06	8.45e-08	0	1.05e-06	2.13e-07	0	0	0	0	0
9.81e-06	0	2.12e-07	1.59e-05	1.79e-06	0	0	0	0	0
2.93e-06	1.97e-07	1.95e-06	7.39e-06	1.08e-06	0	0	0	0	0
0.000457461	1.63e-06	1.08e-06	2.59e-06	1.53e-05	0	0	0	0	0
0.000154057	9.99e-07	1.61e-05	0.000368011	1.06e-05	0	0	0	0	0
1.86e-07	1.59e-05	1.15e-05	0.000196375	0.000195595	0	0	0	0	1
1.6e-06	1.04e-05	0.000295787	8.53e-06	3.23e-06	0	0	1	0	0
3.41e-05	0.000285924	3.02e-06	1.65e-06	0.000547895	0	1	0	0	0
1.54e-06	2.84e-06	0.000340925	1.93e-05	0.000169944	0	0	0	0	0
1e-07	0.000263876	0.000195069	1.58e-06	8.54e-06	0	0	0	0	0
7.92e-09	0.000149845	8.56e-06	6.16e-08	1.7e-06	0	0	0	0	0
1.47e-06	1.6e-07	1.8e-06	1.17e-08	1.88e-05	0	0	0	0	0
6.42e-06	1.45e-06	4.57e-05	6.95e-06	1.53e-06	0	0	0	0	0
8.39e-06	4.5e-05	1.63e-06	4.81e-05	5.9e-08	0	0	0	0	0
1.91e-05	1.65e-06	8.69e-08	8.28e-06	2.76e-09	0	0	0	0	0
8.32e-06	1.01e-07	1.17e-08	1.89e-05	7.01e-06	0	0	0	0	0
1.89e-07	1.15e-08	7.77e-06	1.5e-05	4.88e-05	0	0	0	0	0
5.46e-07	7.74e-06	4.88e-05	2.18e-07	7.46e-06	0	0	0	0	0
5.41e-05	4.86e-05	7.64e-06	5.63e-07	1.9e-05	0	0	0	0	0
4.88e-06	8.32e-06	1.94e-05	5.41e-05	1.45e-05	0	0	0	0	0
1.17e-05	1.99e-05	1.59e-05	5.09e-06	1.84e-07	0	0	0	0	0
0.00030409	1.55e-05	1.94e-07	1.38e-05	4.74e-07	0	0	0	0	0
7.89e-09	1.79e-07	5.3e-07	0.000304028	5.37e-05	0	0	0	0	0
4.94e-07	5.24e-07	5.4e-05	9.88e-09	6.52e-05	0	0	0	0	0
1.85e-05	5.2e-05	6.43e-05	3.79e-07	1.01e-05	0	0	0	0	0
2.85e-05	6.55e-05	1.25e-05	1.71e-05	0.000315158	0	0	0	0	0
2.28e-07	1.24e-05	0.000307005	2.83e-05	4.26e-09	0	0	0	0	0
6.35e-07	0.00030286	9.08e-09	2.33e-07	3.77e-07	0	0	0	0	0
1.91e-05	1.04e-08	3.72e-07	6.13e-07	1.89e-05	0	0	0	0	0
3.48e-05	5.18e-07	1.4e-05	6.44e-06	2.86e-05	0	0	0	0	0
1.31e-06	1.85e-05	2.86e-05	3.59e-05	2e-07	0	0	0	0	0
1.18e-06	1.51e-06	2.24e-07	1.33e-06	5.1e-07	0	0	0	0	0
1.16e-05	1.91e-07	6.31e-07	1.19e-06	1.96e-05	0	0	0	0	0
5.47e-05	3.51e-07	1.92e-05	7.91e-06	3.49e-05	0	0	0	0	0
2.5e-08	1.9e-05	3.54e-05	5.45e-05	1.04e-06	0	0	0	0	0
1.71e-06	3.53e-05	1.12e-06	2.61e-08	1.17e-06	0	0	0	0	0
3.53e-05	1.29e-06	1.16e-06	1.76e-06	1.15e-05	0	0	0	0	0
4.99e-05	1.17e-06	1.09e-05	3.66e-05	3.77e-05	0	0	0	0	0
0.000249966	1.14e-05	3.72e-05	4.98e-05	2.19e-08	0	0	0	0	0
1.03e-05	3.93e-05	2.5e-08	0.000160859	1.44e-06	0	0	0	0	0
4.95e-06	2.6e-08	1.56e-06	1.46e-05	3.64e-05	0	0	0	0	0
1.65e-06	1.8e-06	3.59e-05	4.56e-06	4.87e-05	0	0	0	0	0
3.91e-05	3.51e-05	4.96e-05	2.01e-06	0.00024405	0	0	0	0	0
0.000182564	4.99e-05	0.000228421	4.18e-05	1.86e-05	0	0	0	0	0
4.16e-09	0.000237926	6.73e-06	0.000188527	4.87e-06	0	0	0	0	0
0.000179947	1.88e-05	4.67e-06	4.45e-09	2.04e-06	0	0	0	0	0
0.000108792	4.77e-06	1.54e-06	0.000185279	2.17e-05	0	0	0	0	0
2.27e-06	1.92e-06	4.69e-05	0.000108153	0.000119477	0	0	0	0	0
3.73e-06	3e-05	0.00019022	3.32e-06	4.41e-09	0	0	0	0	0
3.91e-08	0.000189781	4.33e-09	3.5e-06	0.000113231	0	0	0	0	0
9.26e-07	4.28e-09	0.000201312	4.23e-08	0.000103734	0	0	0	0	0
3.88e-06	0.000170483	0.000101	1.5e-06	2.56e-06	0	0	0	0	0
1.99e-06	0.000109266	2.14e-06	2.75e-06	4.33e-06	0	0	0	0	0
5.22e-06	2.53e-06	4.66e-06	1.05e-06	3.33e-08	0	0	0	0	0
0.000163907	4.75e-06	3.2e-08	4.95e-06	1.08e-06	0	0	0	0	0
0	3.71e-08	8.38e-07	0.000338138	3.9e-06	0	0	0	0	0
1.79e-05	1.48e-06	3.78e-06	0	1.78e-06	0	0	0	0	0
1.54e-05	3.87e-06	1.79e-06	1.91e-05	5.29e-06	0	0	0	0	0
1.08e-06	1.99e-06	5.32e-06	0.000258814	0.000243559	0	0	0	1	0
9.77e-08	1.88e-06	0.000304811	5.32e-06	0	0	0	0	0	0
1.84e-06	0.000291467	0	1.19e-06	1.59e-05	0	0	0	0	0
8.51e-06	0	1.61e-05	8.95e-08	0.000256134	0	0	0	0	1
0	1.68e-05	0.00026852	2.42e-07	1.33e-05	0	0	1	0	0
2.5e-06	0.000281529	1.52e-05	1.06e-05	1.11e-06	0	1	0	0	0
1.27e-05	1.52e-05	1.13e-06	0	1.05e-07	0	0	0	0	0
7.04e-07	1.15e-06	1.05e-07	9.16e-06	1.79e-06	0	0	0	0	0
7.09e-05	9.48e-08	2.69e-07	2.21e-05	8.89e-06	0	0	0	0	0
5.16e-06	1.83e-06	1.09e-05	6.89e-07	0	1	0	0	0	0
2.95e-05	8.72e-06	0	7.05e-05	9.85e-06	0	0	0	0	0
0.000144208	0	9.6e-06	9.2e-06	2.2e-05	0	0	0	1	0
3.59e-07	9.26e-06	2.23e-05	3.15e-05	7.32e-07	0	0	0	0	0
1.12e-05	1.5e-05	7.04e-07	0.000120433	5.39e-05	0	0	0	0	0
1.67e-05	2.4e-07	1.63e-05	1.34e-06	1.01e-05	0	0	0	0	1
5.62e-05	7.03e-05	3.03e-05	1.28e-05	7.04e-06	0	0	0	0	0
0.000170948	3e-05	0.000148156	1.9e-05	0.000101717	0	0	0	0	0
0.000103112	0.000137575	1.33e-06	5.68e-05	1.35e-06	0	0	0	0	0
1.63e-05	1.35e-06	1.08e-05	0.000461465	1.26e-05	0	0	0	0	0
2.33e-06	1.38e-05	1.73e-05	0.000102262	1.63e-05	0	0	0	0	0
2.62e-06	1.66e-05	3.42e-05	1.22e-05	5.66e-05	0	0	0	0	0
3.03e-06	4.64e-05	0.000630724	1.46e-06	0.000629643	1	0	0	0	0
2.29e-06	0.000460761	0.000104611	2.05e-06	0.000101804	0	0	0	0	0
3.35e-06	0.000101949	1.63e-05	2.11e-06	3.86e-06	0	0	0	0	0
2.15e-08	1.44e-05	2.29e-06	3.44e-06	2.15e-06	0	0	0	0	0
0.000421724	2.24e-06	2.57e-06	1.78e-08	2.1e-06	0	0	0	0	0
0.000376533	2.54e-06	2.31e-06	0.000421965	1.56e-06	0	0	0	0	1
1.17e-05	2.15e-06	3.5e-06	0.000395593	2.2e-06	0	0	0	0	0
7.79e-05	3.89e-06	1.64e-08	1.26e-05	3.59e-06	0	0	0	0	0
7.23e-05	2.18e-08	0.000421283	8.29e-05	1.83e-08	0	0	0	0	0
1.79e-06	0.000419171	0.000395114	7.52e-05	0.00042169	0	0	0	0	0
1.29e-09	0.00039879	1.29e-05	1.79e-06	0.000394137	0	0	0	0	0
0.000129507	1.25e-05	8.27e-05	8.92e-10	3.48e-06	0	0	0	0	0
1.38e-05	8.29e-05	7.23e-05	0.000110597	8.19e-05	0	0	0	0	0
0.000102614	6.21e-05	7.33e-08	3.17e-06	4.43e-05	0	0	0	0	0
3.82e-06	6.04e-08	1.01e-09	9.49e-05	5.93e-08	0	0	0	0	0
1.95e-06	1.18e-09	0.0001304	3.92e-06	1.2e-09	0	0	0	0	0
5.72e-05	0.000115649	1.43e-05	1.81e-06	9.93e-05	0	0	0	0	0
1.79e-06	1.38e-05	8.81e-05	1.17e-06	1.42e-05	0	0	0	0	0
4.01e-06	0.000107456	4.01e-06	1.9e-06	0.000105839	0	0	0	0	0
4.36e-06	5.39e-06	2.13e-06	3.61e-06	5.43e-06	0	0	0	0	0
8.88e-06	1.6e-06	1.11e-06	4.2e-06	1.51e-06	0	0	0	0	0
5.86e-06	5.71e-05	1.39e-06	7.67e-06	5.74e-05	0	0	0	0	0
1.51e-05	1.83e-06	4.12e-06	5.52e-06	1.84e-06	0	0	0	0	0
0.000103252	5.22e-06	4.43e-06	1.49e-05	3.48e-06	0	0	0	0	0
9.33e-06	4.43e-06	8.88e-06	2.11e-06	2.25e-06	0	0	0	0	0
2.8e-07	9.39e-06	5.9e-06	9.02e-06	8.94e-06	0	0	0	0	0
3.23e-05	5.96e-06	1.53e-05	8.08e-07	6.52e-06	0	0	0	0	0
3.55e-07	1.48e-05	0.000102663	4.52e-08	1.51e-05	0	0	0	1	0
1.05e-06	0.000102943	7.66e-06	2.37e-05	0.000102215	0	0	0	0	0
1.97e-06	1.12e-05	9e-07	3.47e-07	8.51e-06	0	0	0	0	0
1.13e-05	8.87e-07	1.78e-05	1.08e-06	8.88e-07	0	0	0	0	0
1.44e-07	3.12e-05	3.68e-07	1.86e-06	2.24e-05	0	0	0	0	0
1.64e-05	3.44e-07	2.03e-06	1.14e-05	3.44e-07	0	0	0	0	0
2.5e-08	1.82e-06	2.33e-06	1.15e-07	1.98e-06	0	0	0	0	0
4.01e-05	2.24e-06	3.9e-06	1.92e-05	1.78e-06	0	0	0	0	0
0	1.18e-05	0.000263068	2.04e-08	9.4e-06	0	0	1	0	0
0	1.18e-07	1.13e-07	4.1e-05	1.16e-07	0	0	0	0	0
4.77e-07	1.75e-05	1.83e-05	0	1.91e-05	0	0	0	0	0
0	2.34e-08	2.51e-08	0	2.58e-08	0	0	0	0	0
1.01e-05	2.06e-05	4.1e-05	4.45e-07	4.02e-05	0	0	0	0	0
2.62e-05	0	0	0	0	0	0	0	0	0
1.98e-08	0	0	9.97e-06	0	0	0	0	0	0
2.21e-06	4.21e-07	4.42e-07	2.48e-05	5.29e-07	0	0	0	0	0
0.000178648	0	0	2.7e-08	0	0	0	0	0	0
5.48e-06	9.88e-06	9.61e-06	2.27e-06	9.41e-06	0	0	0	0	0
1.42e-07	2.43e-05	0.000490138	5.84e-05	2.13e-05	0	0	1	0	0
5.61e-06	1.78e-08	2.56e-05	5.7e-06	2.49e-08	0	0	0	0	0
4.72e-07	1.82e-06	2.58e-08	1.19e-07	2.27e-06	0	0	0	0	0
1.3e-05	0.000183804	2.27e-06	1.24e-05	0.000165605	0	0	0	0	0
3.32e-06	5.67e-06	5.35e-05	5.89e-07	5.45e-06	0	0	0	0	0
4.99e-07	9.98e-08	5.71e-06	4.66e-06	9.77e-08	0	0	0	0	0
0.000570697	5.52e-06	1.52e-07	2.03e-06	1.22e-05	0	0	0	0	0
4.68e-06	0.000222994	1.24e-05	5.11e-07	5.78e-07	0	1	0	0	0
4.1e-06	4.35e-07	5.95e-07	0.000633546	1.26e-05	0	0	0	0	0
6.12e-05	1.33e-05	5e-06	5.18e-06	3.3e-06	0	0	0	0	0
3.21e-05	2.07e-06	3.13e-06	3.04e-06	5.08e-07	0	0	0	0	0
6.37e-07	4.94e-07	5.12e-07	6.19e-05	0.000598999	0	0	0	0	0
3.63e-07	0.000546576	0.000502248	3.18e-05	5.53e-06	0	0	0	0	0
3.15e-05	4.77e-06	5.82e-06	3.67e-07	3.23e-06	0	0	0	0	0
2.58e-05	3.8e-06	2.92e-06	4.19e-07	4.86e-05	0	0	0	0	0
0.000196262	6.02e-05	5.24e-05	5.66e-05	2.85e-05	0	0	0	0	0
1.56e-05	1.53e-05	2.71e-05	2.44e-05	6.46e-07	0	0	0	0	0
1.01e-07	4.58e-07	5.32e-07	0.00019072	3.52e-07	0	0	0	0	0
1.52e-06	3.44e-07	3.71e-07	2.03e-05	3.83e-05	0	0	0	0	0
7.16e-06	3.82e-05	4.6e-05	9.84e-08	2.51e-05	0	0	0	0	0
1.66e-05	2.59e-05	2.58e-05	5.31e-07	0.000194397	0	0	0	0	0
0.000186762	0.000203209	0.000202509	6.62e-06	1.49e-05	1	0	0	0	0
4.57e-05	1.21e-05	1.44e-05	1.46e-05	9.88e-08	0	0	0	0	0
1.8e-06	1.72e-08	1.01e-07	7.01e-05	1.43e-06	0	0	0	0	0
1.72e-06	1.58e-06	4.89e-07	1.85e-06	6.76e-06	0	0	0	0	0
3.41e-07	6.77e-06	6.06e-06	4.83e-07	1.62e-05	0	0	0	0	0
4.53e-05	1.65e-05	1.43e-05	3.62e-07	4.21e-05	0	0	0	0	0
2.17e-07	0.000169365	7.08e-05	2.68e-05	2.09e-06	0	1	0	0	0
5.06e-06	6.79e-05	1.65e-06	1.97e-07	4.45e-07	0	0	0	0	0
8.65e-06	2.05e-06	1.9e-06	4.7e-06	2.97e-07	0	0	0	0	0
8.73e-05	1.76e-06	2.67e-07	2.05e-05	4.42e-05	0	0	0	0	0
2.79e-06	3.12e-07	4.41e-05	4.95e-05	2.14e-07	0	0	0	0	0
6.57e-05	4.59e-05	3.24e-07	3.06e-06	4.94e-06	0	0	0	0	0
4.33e-05	3.14e-07	3.38e-06	6.58e-05	2.05e-05	0	0	0	0	0
3.73e-06	4.78e-06	7.35e-06	2.21e-05	5.82e-05	0	0	0	0	0
2.79e-05	2.07e-05	7.83e-05	3.62e-06	1.82e-06	0	0	0	0	0
5.43e-06	7.53e-05	1.98e-06	4.7e-05	6.58e-05	0	0	0	0	0
0.000199508	3.03e-06	6.57e-05	7.54e-06	4.85e-05	0	0	0	0	0
1.83e-06	7.61e-08	4.03e-05	0.000169977	3.58e-06	0	0	0	0	0
1.79e-05	2.03e-05	3.76e-06	8.23e-06	4.62e-05	0	0	0	0	0
1.29e-06	3.58e-06	4.59e-05	8.31e-06	7.01e-06	0	0	0	0	0
5.14e-07	4.02e-05	4.94e-06	1.28e-06	0.000105969	0	0	0	0	0
3.76e-06	5.23e-06	0.000167969	4.83e-07	8.51e-06	0	0	0	0	0
1.4e-06	0.000114435	9.17e-06	3.72e-06	1.83e-05	1	0	0	0	0
6.09e-07	9.08e-06	2.05e-05	5.97e-07	1.31e-06	0	0	0	0	0
1.09e-06	1.98e-05	1.32e-06	3.07e-07	4.67e-07	0	0	0	0	0
1.26e-09	1.3e-06	5.55e-07	1.32e-09	3.77e-06	0	0	0	0	0
7.9e-07	5.51e-07	3.79e-06	8.14e-07	5.84e-07	0	0	0	0	0
1.06e-06	5.04e-07	9.45e-07	1.05e-06	1.05e-06	0	0	1	0	0
6.58e-06	7.96e-07	6.02e-07	6.92e-06	1.36e-09	0	1	0	0	0
0	5.87e-07	1.06e-06	0	8.02e-07	0	0	0	0	0
4.4e-06	1.02e-06	1.39e-09	4.51e-06	8.76e-07	0	0	0	0	0
9.23e-08	1.21e-09	6.31e-07	9.52e-08	6.54e-06	0	0	0	0	0
9.5e-08	8.21e-07	1.13e-06	9.19e-08	0	0	0	0	0	0
2.57e-05	5.6e-07	7.16e-06	3.18e-05	4.3e-06	0	0	0	0	0
7.46e-07	6.1e-06	0	8.58e-07	9.6e-08	0	0	0	0	0
1.61e-05	0	4.36e-06	8.17e-06	9.54e-08	1	0	0	0	0
1e-05	4.42e-06	1.02e-07	2.28e-05	3.16e-05	0	0	0	0	0
1.88e-05	4.96e-08	9.56e-08	8.98e-07	1.08e-06	0	0	0	0	0
9.27e-07	9.54e-08	2.97e-05	0.000171279	0.000326866	0	0	0	0	1
0.000295828	2.86e-05	1.08e-06	4.86e-07	8.38e-06	0	0	0	0	0
5.27e-07	9.77e-07	1e-05	6.1e-06	1.68e-05	0	0	0	0	0
7.49e-06	1.02e-05	2.33e-05	1.94e-06	8.91e-07	0	0	0	0	0
3e-06	2.37e-05	8.65e-07	1.14e-06	0.000311594	0	0	0	0	0
1.18e-06	9.3e-07	0.000298508	0.000255647	7.14e-07	0	0	0	0	0
0.000168338	0.000136412	4.74e-07	1.73e-05	7.61e-06	0	0	0	0	0
2.57e-05	7.26e-07	7.91e-06	4.98e-07	2.94e-06	0	0	0	0	0
1.93e-07	4.78e-06	3.18e-06	1.35e-05	4.67e-07	0	0	0	0	0
1.37e-05	3.14e-06	1.08e-06	1.19e-05	0.000178017	0	0	0	0	0
2.46e-05	1.15e-06	0.000228411	8.23e-09	2.25e-05	1	0	0	0	0
1.19e-05	0.000196199	2.35e-05	5.96e-05	5.16e-07	0	0	0	0	0
1.06e-08	2.37e-05	5.06e-07	1.94e-07	1.37e-05	0	0	0	0	0
5.66e-05	4.08e-07	1.36e-05	9.24e-06	1.13e-05	0	0	0	0	1
2.89e-07	1.37e-05	7.05e-07	2.3e-05	1.18e-05	0	0	1	0	0
1.38e-05	8.67e-06	1.2e-05	7.96e-05	1.03e-08	0	0	0	0	0
5.9e-06	1.01e-08	1.05e-08	0	4.33e-05	0	0	0	0	0
7.67e-05	4.79e-05	3.4e-05	2.1e-07	1.16e-07	0	0	0	0	0
0	2.72e-07	2.51e-07	3.75e-05	1.38e-05	0	0	0	0	0
2.13e-07	2.06e-05	2.08e-05	4.43e-06	2.03e-05	0	0	0	0	0
3.77e-05	2.17e-05	2.37e-05	9.11e-06	7.96e-05	0	0	0	0	0
5.5e-06	7.67e-05	7.67e-05	2.89e-05	0	0	0	0	0	0
9.34e-06	0	0	1.12e-05	2.12e-07	0	0	0	0	0
2.89e-05	1.52e-07	2.17e-07	3.1e-05	3.79e-05	0	0	0	0	0
9.19e-06	9.52e-06	3.75e-05	6.27e-05	5.64e-06	0	0	0	0	0
3.46e-05	5.74e-06	5.25e-06	0	8.89e-06	0	0	0	0	0
1.62e-05	8.68e-06	9.32e-06	2.08e-05	2.9e-05	0	0	0	0	0
0	3.82e-07	2.91e-05	1.14e-05	1.06e-05	0	0	0	0	0
2.02e-05	9.42e-06	1.13e-05	1.25e-05	3.32e-05	0	0	0	0	0
1.14e-05	3.31e-05	2.96e-05	4.75e-05	2.44e-05	0	0	0	0	0
3.63e-06	6.24e-05	2.49e-05	0.000128592	0	0	0	0	0	0
6.19e-05	0	0	0.000350115	2e-05	1	0	0	0	0
4.75e-05	1.88e-05	1.61e-05	4.67e-06	6.4e-06	0	0	0	0	0
0.000117719	6.75e-06	5.47e-06	1.17e-05	1.22e-05	0	0	0	0	0
0.00035346	1.25e-05	3.62e-06	1.28e-06	5.94e-05	0	0	0	0	1
3.91e-06	2.48e-05	4.85e-05	3.02e-05	4.53e-05	0	0	0	0	0
1.17e-05	0.000140661	0.000108309	2.45e-06	0.000126985	0	0	0	0	0
1.14e-06	0.00036379	0.000363697	2.48e-05	0.000282543	0	0	0	0	0
3.32e-05	5.23e-06	5.04e-06	2.97e-06	5.22e-06	0	0	0	0	0
2.48e-06	7.38e-06	1.25e-05	1.34e-08	1.17e-05	0	0	0	0	0
2.55e-05	1.63e-06	1.44e-06	0.000345245	1.27e-06	0	0	0	1	0
3.09e-06	2.31e-05	3.25e-05	2.91e-05	3.37e-05	0	0	0	0	0
1.35e-08	3.29e-06	3.26e-06	6.53e-06	2.95e-06	0	0	0	0	0
2.97e-05	1.49e-05	2.52e-05	3e-05	2.63e-05	0	0	0	0	0
7.6e-06	2.59e-06	3.4e-06	5.12e-06	3.32e-06	0	0	0	0	0
3.06e-05	7.12e-09	1.43e-08	1.59e-06	1.11e-08	0	0	0	0	0
7.19e-06	2.93e-05	2.54e-05	3.03e-06	6.18e-06	0	0	0	0	0
1.49e-06	7.88e-06	8e-06	1.37e-05	1.68e-05	0	0	0	0	1
5.98e-06	2.96e-05	2.86e-05	0.000232528	8.08e-06	0	0	0	0	0
7.96e-06	6.65e-06	7.13e-06	1.95e-06	1.59e-05	0	0	0	0	0
0.000278522	1.25e-06	1.68e-06	4.68e-08	6.95e-06	0	0	0	0	0
1.94e-06	3.16e-06	5.94e-06	3.71e-05	1.18e-06	0	0	0	0	0
4.54e-08	1.4e-05	7.67e-06	6.51e-07	5.63e-06	0	0	0	0	0
3.89e-05	0.000237313	0.000247424	3.27e-07	1.34e-05	0	0	0	0	0
6.88e-07	2.47e-06	2.31e-06	3.11e-06	0.000245733	0	0	0	0	0
2.46e-07	3.55e-08	4.73e-08	0	1.85e-06	0	0	0	0	0
2.46e-06	3.89e-05	3.86e-05	2.18e-06	4.76e-08	0	0	0	0	0
0	6.51e-07	6.53e-07	5.46e-06	3.74e-05	0	0	0	0	0
3.54e-06	2.79e-07	3.22e-07	0	4.26e-07	0	0	0	0	0
2.88e-06	2.56e-06	2.81e-06	3.47e-07	2.06e-07	0	0	0	0	0
0	0	0	8.03e-06	2.51e-06	0	0	0	0	0
3.38e-07	3.57e-06	3.08e-06	0.000244225	0	0	0	0	0	0
8.04e-06	4.96e-06	5.19e-06	9.82e-07	2.09e-06	0	0	0	0	0
0.000209179	0	0	3.61e-05	3.52e-06	0	0	0	0	0
9.53e-07	3.68e-07	3.94e-07	4.25e-07	0	0	0	0	0	0
4.16e-05	8.05e-06	6.3e-06	4.1e-06	3.4e-07	0	0	0	0	0
4.54e-07	0.000113229	0.000155439	7.3e-05	2.88e-06	0	0	0	0	0
3.88e-06	9.62e-07	3.47e-07	8.51e-06	0.000190583	0	0	0	0	0
5.41e-05	2.89e-05	2.58e-05	0.000172456	9.97e-07	0	0	0	0	0
1.24e-05	4.42e-07	4.58e-07	8.09e-06	2.87e-05	0	0	0	0	0
0.000149256	4.01e-06	4.16e-06	1.84e-05	4.52e-07	0	0	0	0	0
8.1e-06	5.22e-05	6.28e-05	1e-05	4.29e-06	0	0	0	0	0
2.91e-06	1.87e-05	1.87e-05	2.27e-06	6.77e-05	0	0	0	1	0
1e-05	0.000121193	0.000151523	5.81e-08	1.26e-05	0	0	0	0	0
2.14e-06	8.13e-06	8.13e-06	7.01e-06	0.000142686	1	0	0	0	0
2.46e-06	1.87e-05	1.86e-05	4.31e-05	8.17e-06	0	0	0	0	0
7.34e-06	8.59e-06	8.74e-06	2.52e-06	2.56e-06	0	0	0	0	0
4.16e-05	2.45e-06	2.2e-06	0	9.38e-06	0	0	1	0	0
2.66e-06	1.22e-05	8.37e-08	4.16e-06	8.86e-08	0	0	0	0	0
0	3.22e-05	1.81e-05	1.53e-05	7.31e-06	0	0	0	0	0
3.29e-06	2.54e-06	3.58e-05	2.85e-05	3.53e-05	0	0	0	0	0
1.47e-05	0	1.97e-06	1.4e-06	2.59e-06	0	0	0	0	0
2.82e-05	4.07e-06	0	4.04e-08	0	0	0	0	0	0
1.26e-06	1.15e-05	4.1e-06	4.14e-06	2.8e-06	0	0	0	0	0
3.98e-08	2.79e-05	1.12e-05	5.69e-06	1.34e-05	0	0	0	0	0
4.14e-06	1.33e-06	1.76e-05	9.09e-08	2.82e-05	0	0	0	0	0
5.74e-06	6.23e-08	1.26e-06	1.61e-06	1.39e-06	0	0	0	0	0
9.15e-08	4.14e-06	6.09e-08	4.08e-05	4.9e-08	0	0	0	0	0
1.31e-06	3.9e-06	4.14e-06	3.7e-08	4.14e-06	0	0	0	0	0
3.87e-05	8.99e-08	5.16e-06	2.56e-06	5.22e-06	0	0	0	0	0
6.29e-08	1.44e-06	2.55e-08	3.38e-05	7.08e-08	0	0	0	0	0
1.57e-06	4.92e-05	8.94e-07	6.26e-06	1.55e-06	0	0	0	0	0
3.18e-05	5.46e-08	4.51e-05	4.1e-05	4.92e-05	0	0	0	0	0
6.08e-06	2.62e-06	6.62e-08	3.44e-06	6.97e-08	0	0	0	0	0
9.13e-05	3.24e-05	1.88e-06	5.09e-07	2.56e-06	0	0	0	0	0
4.01e-06	0.000374577	3.22e-05	4.08e-09	3.21e-05	0	1	0	0	0
8.65e-07	5.96e-06	0.000626901	1.42e-05	0.000602607	0	0	1	0	1
5.76e-09	5.07e-05	7.4e-06	1.76e-05	7.44e-06	0	0	0	0	0
1.39e-05	4.16e-06	8.12e-05	4.58e-06	6.68e-05	0	0	0	0	0
0.000175188	7.52e-07	3.76e-06	1.35e-06	4.11e-06	1	0	0	0	0
8.05e-06	2.36e-09	9.11e-07	4.69e-05	9.59e-07	0	0	0	0	0
1.63e-05	1.4e-05	2.42e-09	1.56e-06	2.39e-09	0	0	0	0	0
8.45e-07	0.00018541	1.42e-05	1.12e-05	9.14e-06	0	1	0	0	0
4.71e-05	1.73e-05	1.74e-05	1.18e-05	0.000192017	0	0	0	0	1
1.67e-06	4.46e-06	1.64e-05	2.97e-06	8.36e-06	0	0	0	0	0
1.09e-05	1.37e-06	1.01e-06	1.06e-07	1.63e-05	0	0	0	0	0
1.22e-05	4.73e-05	4.6e-05	1.22e-06	1.36e-06	0	0	0	0	0
2.56e-06	1.73e-06	1.06e-06	6.15e-05	4.7e-05	0	0	0	0	0
8.48e-08	1.18e-05	5.81e-06	1.44e-05	1.75e-06	0	0	0	0	0
1.4e-06	1.03e-05	1.19e-05	7.94e-07	6.51e-06	0	0	0	0	0
5.85e-05	2.25e-06	2.47e-06	0.000444046	1.09e-05	0	0	0	0	0
5.25e-06	1.07e-07	1.1e-07	7.58e-07	2.94e-06	0	0	0	0	0
1.05e-06	1.4e-06	1.22e-06	1.32e-06	1.12e-07	0	0	0	0	0
0.000297107	6e-05	5.73e-05	5.56e-06	1.55e-06	0	0	0	0	0
1.76e-06	1.49e-05	1.43e-05	6.49e-05	4.67e-05	0	0	0	0	0
1.38e-06	1.06e-06	1.04e-06	3.13e-05	1.49e-05	0	0	0	0	0
1.47e-06	0.00040285	0.000455772	8e-06	1.01e-06	0	0	0	0	0
6.45e-05	3.09e-06	1.58e-06	1.86e-06	0.000439629	0	0	0	0	0
2.33e-05	1.93e-06	1.92e-06	4.74e-06	1.12e-06	0	0	0	0	0
7.09e-06	5.63e-06	5.37e-06	4.19e-05	1.72e-06	0	0	0	0	0
1.74e-06	5.44e-05	6.05e-05	1.78e-06	5.8e-06	0	0	0	0	0
4.8e-06	3.42e-05	3.63e-05	4.27e-05	5.75e-05	0	0	0	0	0
3.36e-05	7.99e-06	6.97e-06	9.16e-06	3.74e-05	0	0	0	0	0
2.32e-06	5.88e-07	1.79e-06	3.11e-06	7.15e-06	0	0	0	0	0
4.19e-05	3.26e-06	4.92e-06	0.000136191	1.76e-06	0	0	0	1	0
5.61e-06	4.07e-05	4.15e-05	2.68e-05	3.58e-06	0	0	0	0	0
3e-06	1.92e-06	2.38e-06	1.49e-05	4.15e-05	0	0	0	0	0
0.000148274	4.31e-05	3.62e-05	0	1.91e-06	1	0	0	0	0
2.47e-05	8.59e-06	8.87e-06	8.19e-07	3.55e-05	0	0	0	0	0
5.06e-06	2.84e-06	3.27e-06	4.3e-07	7.1e-06	0	0	0	0	0
0	2.68e-05	2.55e-05	0	2.48e-06	0	0	0	0	0
6.57e-07	1.43e-05	1.5e-05	2.18e-05	2.54e-05	0	0	0	0	0
3.67e-07	0	0	1.28e-06	1.48e-05	0	0	0	0	0
0	7.05e-07	5.45e-07	5.09e-08	0	0	0	0	0	0
3.25e-05	3.67e-07	3.7e-07	4.32e-06	8.28e-07	0	0	0	0	0
1.27e-06	0	0	0	3.7e-07	0	0	0	0	0
5.53e-08	2.99e-05	3.22e-05	1.02e-07	0	0	0	0	0	0
4.76e-06	1.05e-06	9.53e-07	1.17e-05	3.15e-05	0	0	0	0	0
0	5.81e-08	5.49e-08	1.83e-05	1.24e-06	0	0	0	0	0
1.09e-07	4.27e-06	4.34e-06	1.51e-06	5.51e-08	0	0	0	0	0
2.44e-05	0	0	1.79e-05	4.4e-06	0	0	0	0	0
1.75e-05	1.35e-08	1.44e-08	1.42e-05	0	0	0	0	0	0
1.51e-06	2.46e-05	2.4e-05	4.97e-06	1.36e-08	0	0	0	0	0
9.08e-06	1.59e-05	1.54e-05	6.28e-06	2.34e-05	0	0	0	0	0
7.02e-06	1.52e-06	1.49e-06	5e-06	1.79e-05	0	0	0	0	0
5.71e-06	1.75e-05	1.77e-05	0	1.49e-06	0	0	0	0	0
7.98e-06	1.32e-05	1.42e-05	6.35e-05	1.63e-05	0	0	0	0	0
5.11e-06	5.7e-06	5.81e-06	7.38e-06	1.29e-05	0	0	0	0	0
7.76e-05	8.68e-06	9e-06	2.11e-07	3.57e-06	1	0	0	0	0
0	5.98e-06	5.74e-06	3.25e-07	8.78e-06	0	0	0	0	0
6.68e-05	0	3.48e-05	4.57e-05	4.89e-06	0	0	1	0	0
6.9e-06	5.33e-05	0	2.24e-07	3.5e-05	0	0	0	0	1
2.15e-07	6.91e-06	6.37e-05	6.43e-07	0	0	0	0	0	0
4e-07	2.15e-07	6.88e-06	0.00020867	7.41e-05	0	0	0	0	0
4.62e-05	4e-07	2.08e-07	1.58e-07	7.15e-06	0	0	0	0	0
2.29e-07	4.55e-05	3.93e-07	9.64e-07	1.58e-07	0	0	0	0	0
1.19e-06	2.21e-07	4.23e-05	1.72e-06	4e-07	0	0	0	0	0
0.000140511	6.61e-07	2.26e-07	9.65e-06	4.54e-05	0	0	0	0	0
1.43e-07	0.000209787	1.17e-06	8.99e-05	2.19e-07	0	0	0	0	0
9.88e-07	1.6e-07	0.000209456	5.11e-06	1.18e-06	0	0	0	0	0
1.71e-06	9.88e-07	1.58e-07	9.48e-07	0.000141663	0	0	0	0	0
1.46e-05	1.34e-06	9.72e-07	1.22e-08	1.6e-07	0	0	0	0	0
0.000247211	1.31e-05	1.72e-06	0	9.47e-07	0	0	0	0	0
6.15e-06	0.000250785	1.32e-05	1.84e-07	1.72e-06	0	0	0	0	0
8.37e-07	6.47e-06	0.000234637	1.3e-06	1.52e-05	0	0	0	0	0
1.04e-08	9.71e-07	6.58e-06	0.000203402	0.000259879	0	0	0	0	0
0	1.4e-08	5.93e-07	0.000222287	4.8e-06	0	0	0	0	0
2.12e-07	0	1.34e-08	0.000146206	9.46e-07	0	0	0	0	0
1.48e-06	2.1e-07	0	2.92e-05	1.13e-08	0	0	0	0	0
0.000226134	1.46e-06	2.05e-07	1.05e-05	0	0	0	0	0	0
0.000228581	0.000226779	1.19e-06	0.000302346	2.3e-07	0	0	0	0	0
0.000183526	0.000243135	0.00021866	2.53e-07	1.02e-06	0	0	0	0	0
3.5e-05	0.000141856	0.00015207	3.92e-06	0.000200058	0	0	0	0	0
9.72e-06	3.42e-05	0.000184784	0	0.00024479	0	0	0	0	0
0.000242645	1.04e-05	2.65e-05	2.07e-07	0.0001717	0	1	0	0	0
2.37e-07	1.05e-05	1.06e-05	2.11e-05	3.43e-05	0	0	0	0	0
3.66e-06	0.000180528	0.000146458	1.19e-05	1.07e-05	0	0	0	0	0
0	1.2e-07	1.34e-07	0	0.000239265	0	0	0	0	0
2.1e-07	4.42e-06	4.31e-06	1.23e-05	2.48e-07	0	0	0	0	0
1.6e-05	0	0	2.36e-06	3.99e-06	0	0	0	0	0
2.58e-05	2.79e-07	2.76e-07	2.84e-07	0	0	0	0	0	0
0	2.43e-05	2.44e-05	8.53e-07	2.49e-07	0	0	0	0	0
2.23e-06	2.63e-05	2.46e-05	2e-06	2.31e-05	0	0	0	0	0
2.59e-06	0	0	4.52e-05	2.66e-05	0	0	0	0	0
1.28e-07	2.9e-06	2.65e-06	1.76e-06	0	0	0	0	0	0
9.55e-07	2.46e-06	2.91e-06	1.47e-07	1.17e-05	0	0	0	0	0
1.51e-06	1.48e-07	1.19e-07	3.16e-07	2.03e-06	0	0	0	0	0
3.97e-05	8.2e-07	8.52e-07	2.37e-06	1.5e-07	0	0	0	0	0
1.76e-06	2.15e-06	1.84e-06	1.38e-06	7.9e-07	0	0	0	0	0
2.47e-09	3.96e-05	3.21e-05	4e-06	1.99e-06	0	0	0	0	0
9.31e-07	1.75e-06	1.29e-07	0.000443109	4.02e-05	0	0	0	0	0
1.79e-06	1.47e-07	1.47e-07	1.53e-08	1.75e-06	0	0	0	0	0
1.61e-06	9.48e-07	3.36e-07	1.74e-06	1.47e-07	0	0	0	0	0
3.13e-06	2.32e-06	1.13e-06	3.42e-06	3.13e-07	0	0	0	0	0
0.000109316	1.79e-06	1.94e-06	5.81e-06	2.65e-06	0	0	0	0	0
1.65e-08	5.48e-05	5.48e-05	1.17e-06	1.56e-06	0	0	0	0	0
1.85e-06	7.67e-05	0.000108087	8.97e-06	2.38e-06	0	0	0	0	0
3.73e-06	1.8e-08	1.38e-08	2.64e-06	0.000458401	0	0	0	0	0
5.7e-06	1.97e-06	2.11e-06	9.28e-07	1.57e-08	0	0	0	0	0
1.09e-06	3.52e-06	3.16e-06	1.11e-06	1.72e-06	0	0	0	0	0
8.77e-06	6.26e-06	4.74e-06	1.81e-06	3.13e-06	0	0	0	0	0
4.1e-06	1.05e-06	1.11e-06	3.08e-06	5.86e-06	0	0	0	0	0
1.79e-06	8.68e-06	8.99e-06	1.23e-06	1.1e-06	0	0	0	0	0
8.41e-07	4.44e-06	2.97e-06	6.43e-05	8.92e-06	0	0	0	0	0
9.41e-07	1.58e-06	1.06e-06	1.06e-05	4.32e-06	0	0	0	0	0
2.26e-05	9.96e-07	1.1e-06	5.37e-07	1.78e-06	0	0	0	0	0
1.4e-06	1.85e-06	1.61e-06	0.000224845	1.07e-06	0	0	0	0	0
5.81e-05	2.97e-06	2.34e-05	9.59e-08	1.73e-06	0	0	0	0	0
1.03e-05	9.87e-07	1.57e-06	8.79e-05	2.31e-05	0	0	0	0	0
5.2e-07	5.22e-05	6.09e-05	9.18e-06	1.32e-06	0	0	0	0	0
0.000200997	1.68e-05	1.06e-05	4.05e-06	5.12e-05	0	0	0	0	0
7.14e-08	5.4e-07	5.57e-07	5.22e-06	1.39e-05	0	0	0	0	0
8.5e-05	0.000226661	0.000227261	2.93e-06	4.91e-07	0	0	0	0	0
7.44e-06	9.61e-08	7.6e-08	1.14e-06	0.000223372	0	0	0	0	0
4.15e-06	5.46e-05	0.000108704	3.16e-06	9.92e-08	0	0	0	0	0
2.32e-06	8.8e-06	7.64e-06	0	0.000108751	0	0	0	0	0
2.59e-06	4.34e-06	4.98e-06	1.08e-06	7.53e-06	0	0	0	0	0
1.25e-06	2.82e-06	5.26e-06	0	4.92e-06	0	0	0	0	0
4e-06	2.91e-06	2.79e-06	2.51e-06	5.18e-06	0	0	0	0	0
0	1.18e-06	1.24e-06	8.98e-05	1.37e-06	0	0	0	0	0
1.77e-06	3.48e-06	2.69e-06	7.12e-06	1.15e-06	0	0	0	0	0
0	0	0	8.1e-07	4.02e-06	0	0	0	0	0
3.78e-06	2.07e-06	2.1e-06	1.17e-05	0	0	0	0	0	0
0.000117997	0	0	3.75e-07	2.01e-06	0	0	0	0	0
7.53e-06	3.54e-06	3.64e-06	1.99e-05	0	0	0	0	0	0
8.44e-07	0.000118404	0.000117869	4.99e-06	3.34e-06	0	0	0	0	0
1.15e-05	7.16e-06	7.22e-06	7.18e-05	0.000111312	0	0	0	0	0
3.32e-05	8.43e-07	8.28e-07	1.24e-05	7.5e-06	0	0	0	0	0
2.34e-05	1.99e-05	9.95e-06	1.52e-05	7.94e-07	0	1	0	0	0
2.01e-06	9.84e-06	3.75e-07	1.03e-07	1.08e-05	0	0	0	0	0
7.39e-05	3.33e-05	1.92e-05	9.6e-05	3.32e-05	0	0	0	0	0
1.33e-05	2.39e-05	2.11e-06	2.12e-06	2.3e-05	0	0	0	0	0
2.72e-05	1.81e-06	6.87e-05	4.15e-06	2.07e-06	0	0	0	0	0
1.03e-07	7.41e-05	1.33e-05	8.72e-06	7.09e-05	0	0	0	0	0
0.000106189	1.25e-05	8.99e-06	1.24e-05	1.33e-05	0	0	0	0	0
2.01e-06	2.7e-05	4.61e-08	2.14e-05	2.68e-05	0	0	0	0	0
3.46e-06	9.92e-08	7.3e-05	3.37e-06	1.01e-07	0	0	0	0	0
6.7e-06	9.58e-05	2.41e-06	3.49e-06	9.68e-05	0	0	0	0	0
7.78e-06	2.8e-06	3.44e-06	3.72e-05	2.5e-06	0	0	0	0	0
2.13e-05	4.02e-06	8.18e-06	3.52e-07	3.64e-06	0	0	0	0	0
3.18e-06	9.03e-06	1.4e-05	8.05e-06	9.51e-06	0	0	0	0	0
4.84e-06	1.3e-05	2.14e-05	0	1.34e-05	0	0	0	0	0
3.76e-05	1.67e-05	3.28e-06	8.08e-05	2.14e-05	0	0	0	0	0
1.59e-07	3.44e-06	4.44e-06	0.000130652	3.46e-06	0	0	0	0	0
7.4e-06	5e-06	3.87e-05	2.04e-05	4.21e-06	0	0	0	0	0
0	3.87e-05	3.54e-07	5.55e-06	3.78e-05	0	0	0	0	0
7.93e-05	3.62e-07	8.24e-06	2.83e-06	3.55e-07	0	0	0	0	0
0.000115338	8.48e-06	0.000131907	3.68e-05	7.73e-06	0	0	1	0	0
2.08e-05	0	0	5.04e-07	8.48e-05	0	0	0	0	1
2.85e-06	6.4e-05	0.000111631	2.41e-06	0	0	0	0	0	0
2.73e-06	0.000134861	7.89e-05	1.3e-06	8.73e-05	0	0	0	0	0
3.43e-05	2.22e-05	1.91e-05	1.94e-06	0.000130435	0	0	0	0	0
4.54e-07	2.29e-05	2.66e-05	0.000240798	1.82e-05	0	0	0	0	0
2.61e-06	2.59e-06	2.95e-06	2.74e-07	2.69e-05	0	0	0	0	0
1.32e-06	3.96e-05	3.77e-05	6.05e-08	1.98e-06	0	0	0	0	0
1.98e-06	3.91e-07	4.59e-07	4.38e-05	3.16e-05	0	0	0	0	0
0.000277953	2.58e-06	2.43e-06	5.84e-06	3.66e-07	0	0	0	0	0
3.21e-07	1.13e-06	1.15e-06	4.18e-06	1.8e-06	0	0	0	0	0
8.69e-08	1.99e-06	1.66e-06	2.37e-05	1.56e-06	0	0	0	0	0
4.32e-05	0.000282922	0.000275037	0.00010829	1.88e-06	0	0	0	0	0
1.56e-06	3.13e-07	2.75e-07	0.000536804	0.000326367	0	0	0	0	0
3.18e-06	6.75e-08	8.45e-08	2.36e-05	2.83e-07	0	0	0	0	0
2.44e-05	3.95e-05	4.44e-05	8.99e-07	8.61e-08	0	0	0	0	0
1.38e-05	6.39e-06	6.83e-06	3.3e-06	1.23e-05	0	0	0	0	0
9.3e-05	4.28e-06	5.14e-06	1.87e-05	6.94e-06	0	0	0	0	0
2.5e-05	2.6e-05	2.53e-05	1.39e-07	3.96e-06	0	0	0	0	0
9.43e-07	5.62e-07	1.17e-05	1.95e-06	2.43e-05	0	1	0	0	0
3.32e-06	0.000107288	0.000521853	8.23e-08	6.46e-07	0	0	0	0	1
0.00021435	0.000538392	2.46e-05	2.38e-06	0.000106453	1	0	0	0	0
1.93e-05	2.2e-05	9.71e-07	1.2e-05	0.000513552	0	0	0	0	0
3.79e-07	9.41e-07	1.98e-06	5.34e-06	2.52e-05	0	0	0	0	0
1.65e-05	3.04e-06	1.94e-05	3.58e-06	9.3e-07	0	0	0	0	0
7.41e-08	4.05e-06	3.64e-07	1.17e-06	3.71e-06	0	0	0	0	0
1.89e-06	3.79e-07	1.65e-05	5.64e-06	0.000222579	0	0	0	0	1
3.61e-05	1.55e-05	6.52e-08	3.76e-06	1.83e-05	0	0	0	0	0
3.28e-06	7.1e-08	2.42e-06	3.29e-06	3.65e-07	0	0	0	0	0
0.000873719	2.31e-06	2.54e-05	1.31e-06	1.58e-05	1	0	0	0	0
3e-06	3.59e-05	5.25e-06	1.97e-05	7.78e-08	0	0	0	0	0
4.86e-07	3.65e-06	0.000829121	3.88e-05	2.4e-06	0	0	1	0	0
4.91e-06	4.78e-06	3.29e-06	0.000296834	2.5e-05	0	0	0	0	0
3.68e-06	9.51e-07	1.2e-06	0.000682209	3.78e-06	0	0	0	1	0
3.37e-06	5.36e-06	5.38e-06	2.27e-06	3.56e-06	0	0	0	0	0
1.21e-06	3.41e-06	4e-06	1.49e-06	1.09e-06	0	0	0	0	0
1.79e-05	3.13e-06	2.12e-06	0.000149282	4.06e-06	0	0	0	0	0
3.08e-05	1.34e-06	2.05e-05	2.59e-07	3.7e-06	0	0	1	0	0
0.000274863	1.94e-05	1.48e-06	1.3e-06	2.94e-06	0	0	0	0	0
1.26e-06	3.85e-05	1.87e-05	6.95e-05	1.33e-06	0	0	0	0	0
1.63e-06	0.000264027	3e-05	9.29e-08	1.47e-05	0	0	0	0	0
0.000128336	1.53e-06	0.000183205	1.06e-06	3.85e-05	0	0	0	0	0
2.85e-07	1.75e-06	0.00027587	3.96e-05	0.000286615	0	0	1	0	0
7.85e-07	9.23e-05	1.84e-06	5.52e-07	0.000221321	0	0	0	0	1
5.85e-05	2.84e-07	1.43e-06	1.15e-05	1.53e-06	0	0	0	0	0
9.77e-08	1.16e-06	0.000139784	9.56e-05	1.54e-06	0	0	0	0	0
2.1e-06	4.89e-05	8.73e-08	2.15e-05	0.000145552	0	0	0	0	0
4.67e-05	7.8e-08	1.17e-06	1.81e-05	7e-08	0	0	0	0	0
5.11e-07	1.59e-06	6.46e-05	4.11e-06	7.21e-07	0	0	0	0	0
1.14e-05	4.82e-05	9.31e-08	1.19e-05	3.7e-05	0	0	0	0	0
0.000113655	5.18e-07	2.09e-06	4.45e-07	1.08e-07	0	0	0	0	0
2.19e-05	9.94e-06	3.26e-05	2.74e-07	1.77e-06	0	0	0	0	0
1.23e-05	9.82e-05	5.09e-07	6.83e-06	3.23e-05	0	0	0	0	0
4.86e-06	2.17e-05	1.14e-05	3.76e-05	5.29e-07	0	0	0	0	0
1.19e-05	1.43e-05	0.000106578	5.09e-05	1.16e-05	0	0	0	0	0
4.48e-07	2.77e-06	2.79e-05	3.66e-06	0.000119421	0	0	0	0	0
1.22e-07	1.08e-05	1.8e-05	1.45e-06	2.09e-05	0	0	0	0	0
6.79e-06	4.21e-07	4.52e-06	5.12e-06	1.84e-05	0	0	0	0	0
3.7e-05	2.7e-07	1.05e-05	0.00023112	3.21e-06	0	0	0	0	0
5.05e-05	1.46e-06	4.55e-07	8.95e-05	1.05e-05	0	0	0	0	0
2.47e-06	4.3e-05	2.76e-07	0.000202916	4.57e-07	0	0	0	0	0
1.53e-06	5.1e-05	6.92e-06	7.08e-08	2.07e-07	0	0	0	0	0
4.48e-06	3.67e-06	4.57e-05	8.93e-06	6.54e-06	0	0	0	0	0
0.000201765	1.53e-06	0.00120219	1.85e-08	4.43e-05	0	0	1	0	0
8.86e-05	6.16e-06	6.96e-06	0.000109358	0.00112247	0	0	0	0	1
0.000199783	9.47e-05	2.56e-06	7.9e-06	5.09e-05	0	0	0	0	0
1.06e-07	8.96e-05	1.51e-06	1.58e-05	2.35e-06	0	0	0	0	0
2.99e-06	0.000135278	4.25e-06	9.55e-05	1.47e-06	0	0	0	0	0
2.62e-08	9.67e-08	0.000194096	2.84e-05	5.84e-06	0	0	0	0	0
5.55e-05	9.23e-06	8.86e-05	3.43e-05	0.000211407	0	0	0	0	0
1.28e-05	0.000233279	0.000180825	5.65e-05	2.34e-06	0	1	0	0	0
2.11e-05	1.07e-08	9.08e-08	1.75e-05	0.000170557	0	0	0	0	0
0.00010724	5.48e-05	9.06e-06	3.66e-05	1.07e-07	0	0	0	0	0
1.28e-05	1.22e-05	0.000245821	1.25e-06	9.04e-06	0	0	1	0	0
1.11e-05	1.91e-05	1.1e-08	2.48e-05	1.08e-08	0	0	0	0	0
5.65e-05	0.000105776	0.000110545	1.8e-05	5.55e-05	0	0	0	0	0
2.46e-05	2.87e-05	8.18e-06	3.55e-05	7.8e-06	0	0	0	0	0
3.67e-05	3.43e-05	2.6e-05	7.3e-06	2.44e-05	0	0	0	0	0
1.16e-06	2.96e-05	0.000109768	0	6.61e-05	0	0	0	0	0
2.28e-06	1.81e-05	2.91e-05	0	2.78e-05	0	0	0	0	0
6.95e-05	1.07e-06	3.5e-05	2.1e-07	3.35e-05	0	0	0	0	0
3.14e-05	1.25e-06	5.71e-05	1.69e-05	5.77e-05	0	0	0	0	0
9.96e-06	2.46e-05	1.79e-05	5.07e-06	2.34e-06	0	0	0	0	0
0	6.98e-05	1.91e-06	3.39e-05	3.72e-05	0	0	0	0	0
0	3.51e-05	1.22e-06	7.04e-06	6.95e-07	0	0	0	0	0
2.13e-07	9.29e-06	2.49e-05	4.83e-05	2.44e-05	0	0	0	0	0
1.66e-05	0	5.81e-05	2.91e-06	5.89e-05	0	0	0	0	0
6.78e-06	0	3.56e-05	5.08e-06	3.48e-05	0	0	0	0	0
2.5e-05	2.14e-07	9.01e-06	0.00025081	9.72e-06	0	0	0	0	0
5.15e-06	1.62e-05	0	3.55e-05	0	0	0	0	0	0
4.81e-05	6.96e-06	0	1.79e-06	0	0	0	0	0	0
2.75e-06	3.45e-05	2.11e-07	6.31e-05	2.11e-07	0	0	0	0	0
5.12e-06	5.15e-06	1.49e-05	9.81e-07	1.69e-05	0	0	0	0	0
0.000322968	4.89e-05	3.79e-06	7.11e-06	6.16e-06	0	0	0	0	0
3.44e-05	2.62e-06	2.44e-05	4.82e-05	2.76e-05	0	0	0	0	0
1.77e-06	4.61e-06	7.3e-06	0.000282552	7.2e-06	0	0	0	0	0
1.12e-06	0.000345414	4.89e-05	9.49e-07	4.95e-05	0	0	0	0	0
6.2e-06	9.5e-06	3.23e-06	0	3.21e-06	0	0	0	0	0
6.3e-06	1.6e-06	5.44e-06	1.23e-06	5.14e-06	0	0	0	0	0
4.78e-05	8.26e-07	0.000324491	3.46e-06	0.000286561	0	0	0	0	0
0.000262971	6.26e-06	3.47e-05	5.43e-06	8.3e-06	0	0	0	0	0
8.51e-07	6.68e-06	1.98e-06	3.94e-06	1.38e-06	0	0	0	0	0
0	4.77e-05	1.1e-06	1.09e-06	6.32e-05	0	0	0	0	0
5.83e-07	0.000258749	9.85e-07	7.61e-05	8.57e-07	0	0	0	0	0
2.35e-06	9.41e-07	7.15e-06	9.05e-07	7.02e-06	0	0	0	0	0
4.55e-06	0	4.76e-05	5.38e-07	4.8e-05	0	0	0	0	0
6.67e-06	1.38e-06	0.000283636	6.96e-06	0.000109125	0	0	0	0	0
1.11e-06	3e-06	8.49e-07	1.18e-07	9.44e-07	0	0	0	0	0
9.37e-05	6e-06	0	0.000279023	0	0	0	0	0	0
9.25e-07	5.04e-06	1.26e-06	1.86e-07	1.27e-06	0	0	0	0	0
3.17e-07	1.02e-06	3.3e-06	3.56e-05	2.9e-06	0	0	0	0	0
1.19e-05	8.57e-05	6.24e-06	1.21e-05	4.78e-06	0	0	0	0	0
1.34e-07	8.8e-07	4.83e-06	3.06e-06	5.37e-06	0	0	0	0	0
0.000273484	5.03e-07	1.08e-06	2.91e-06	1.04e-06	0	0	0	0	0
1.75e-07	1.05e-05	7.21e-05	4.98e-07	8.53e-05	0	0	0	0	0
3.52e-05	1.38e-07	8.86e-07	0.000135059	8.85e-07	0	0	0	0	0
1.17e-05	0.000316438	4.77e-07	1e-06	5.05e-07	0	0	0	0	0
3.69e-06	1.57e-07	1.21e-05	7.33e-07	1.21e-05	0	0	0	0	0
2.91e-07	1.83e-06	1.27e-07	0	1.17e-07	0	0	0	0	0
3.42e-07	1.35e-05	0.000222527	5.8e-08	0.00023511	0	0	0	0	0
0.000128649	3.71e-06	1.67e-07	1.4e-06	1.91e-07	0	0	0	0	0
1.18e-06	2.98e-06	3.54e-05	5.28e-06	3.51e-05	0	0	0	0	0
7.79e-07	3.38e-07	7.48e-06	8.05e-08	8.3e-06	0	0	0	0	0
0	0.000101127	3.61e-06	1.12e-05	3.56e-06	0	0	0	0	0
7e-08	1.04e-06	2.94e-06	7.39e-08	2.98e-06	0	0	0	0	0
1.45e-06	7.45e-07	5.02e-07	1.31e-06	4.85e-07	0	0	0	0	0
6.71e-06	0	0.000130768	6.06e-05	0.000129068	0	0	0	0	0
1.4e-07	7.08e-08	1.08e-06	4.92e-08	1.06e-06	0	0	0	0	0
6.77e-06	1.38e-06	7.65e-07	3.97e-05	7.78e-07	0	0	0	0	0
7.22e-08	6.9e-06	0	0.000100612	0	0	0	0	0	0
1.81e-05	1.01e-07	5.33e-08	1.84e-06	5.95e-08	0	0	0	0	0
4.1e-05	9.7e-06	1.43e-06	0.000107603	1.44e-06	0	0	0	0	0
1.07e-07	5.6e-08	7.47e-06	8.31e-05	6.86e-06	0	0	0	0	0
4.03e-05	1.85e-05	1.17e-07	5.05e-08	1.42e-07	0	0	0	0	0
9.12e-05	4.83e-05	1.21e-05	2.92e-06	1e-05	0	0	0	0	0
1.44e-06	1.02e-07	7.64e-08	3.22e-05	7.35e-08	0	0	0	0	0
0.000127491	2.88e-05	1.63e-06	6.46e-07	1.84e-05	0	0	0	0	0
8.39e-05	7.43e-05	3.32e-05	1.13e-06	6e-05	0	0	0	0	0
7.62e-08	1.36e-06	1.24e-07	6.3e-06	1.01e-07	0	0	0	0	0
2.46e-05	9.07e-05	4.1e-05	4.05e-07	4.01e-05	0	0	0	0	0
2.92e-05	5.23e-05	8.74e-05	1.33e-06	7.76e-05	0	0	0	0	0
5.92e-07	6.91e-08	1.68e-06	2.44e-05	1.53e-06	0	0	0	0	0
4.18e-07	6.75e-06	0.000108629	9.04e-06	9.97e-05	0	0	0	0	0
6.2e-06	3.05e-05	0.000128249	2.92e-06	0.000128388	0	0	0	0	0
3.97e-07	5.13e-07	6.48e-08	2.72e-06	7.7e-08	0	0	0	0	0
5.17e-07	1.13e-06	2.4e-05	0.000303728	2.38e-05	0	0	0	0	0
2.43e-05	6.25e-06	3.17e-05	2.67e-07	1.67e-05	0	0	0	0	0
9.1e-06	4.03e-07	6.3e-07	5.68e-06	6.41e-07	0	0	0	0	0
3.13e-06	1.08e-06	1.54e-06	2.73e-06	1.54e-06	0	0	0	0	0
4.05e-06	2.46e-05	1.64e-06	6.46e-06	6.06e-06	0	0	0	0	0
0.000325261	8.06e-06	2.89e-07	0.000126843	4.06e-07	0	0	0	1	0
2.98e-07	3.08e-06	1.33e-06	0	1.36e-06	0	0	0	0	0
4.88e-06	3.81e-06	1.27e-05	6.22e-06	2.42e-05	0	0	0	0	0
6.37e-06	1.57e-05	9.43e-06	3.87e-07	9.2e-06	1	1	0	0	0
3.05e-06	0.000320861	1.52e-06	3.23e-06	2.94e-06	0	0	0	0	0
1.12e-06	2.93e-07	3.51e-06	7.26e-07	1.63e-06	0	0	0	0	0
0.000144129	5.55e-06	0.000157847	8.76e-05	0.000305913	1	0	0	0	0
0	3.1e-06	2.7e-07	1.85e-05	2.96e-07	0	0	0	0	0
5.9e-06	6.47e-06	4.75e-06	9.11e-05	5.66e-06	0	0	0	0	0
3.98e-07	0	3.2e-06	4.14e-05	3.14e-06	0	0	0	0	0
3.5e-06	6.19e-06	6.28e-06	2.35e-05	6.18e-06	0	0	0	0	0
5.43e-07	3.12e-07	0	1.57e-05	0	0	0	0	0	0
0.000100621	3.76e-06	6.1e-06	1.26e-06	5.71e-06	0	0	0	0	0
1.35e-05	3.94e-07	3.1e-07	1.42e-05	3.93e-07	0	0	0	0	0
0.000118861	6.48e-05	3.45e-06	4.64e-06	2.83e-06	0	0	0	0	0
1.44e-05	1.91e-05	6.38e-07	3.36e-06	7.89e-07	0	0	0	0	0
2.09e-05	9.7e-05	0.000103083	9.2e-06	0.000103704	0	0	0	0	0
1.51e-05	4.1e-05	1.83e-05	2.33e-05	1.65e-05	0	0	0	0	0
2.5e-07	2.24e-05	0.000114461	2.46e-06	9.53e-05	0	0	0	0	0
6e-06	2.85e-06	2.67e-05	2.32e-06	4.12e-05	0	0	0	0	0
5.27e-06	1.28e-06	2.32e-05	0.000499885	1.27e-05	0	0	0	0	0
3.15e-06	1.37e-05	1.57e-05	0	1.57e-05	0	0	0	0	0
3.38e-06	5.34e-06	1.25e-06	9.16e-06	1.25e-06	0	0	0	0	0
2.41e-05	3.38e-06	1.93e-05	3.28e-06	1.9e-05	0	0	0	0	0
1.53e-06	9.97e-06	5.81e-06	0.000179783	5.73e-06	0	0	0	1	0
2.17e-06	2.57e-05	3.37e-06	0.000100751	3.55e-06	0	0	0	0	0
0.00049681	1.99e-06	9.8e-06	6.99e-05	9.51e-06	0	0	0	0	0
0	2.55e-06	2.04e-05	3.16e-06	2.35e-05	0	0	0	0	0
9.37e-06	0.000494337	2.6e-06	1.64e-06	1.95e-06	0	0	0	0	0
3.42e-06	0	2.12e-06	2.21e-06	2.45e-06	0	0	0	0	0
0.000116256	9.04e-06	0.000504416	7.67e-08	0.000497594	0	0	0	0	0
5.64e-05	2.77e-06	0	1.06e-06	0	0	0	0	0	0
3.48e-06	0.000190652	3e-06	3.26e-05	3.21e-06	0	1	0	0	0
9.82e-07	0.000121139	2.9e-06	8.57e-07	3.7e-06	0	0	0	0	0
3.18e-06	6.89e-05	0.000119747	2.94e-06	7.7e-05	0	0	0	0	0
3.84e-06	3.31e-06	6.74e-05	1.82e-07	6.41e-05	0	0	0	0	0
1.07e-06	1.75e-06	3.45e-06	1.42e-06	3.85e-06	0	0	0	0	0
3.19e-05	2.99e-06	9.57e-07	2.08e-06	1.66e-06	0	0	0	0	0
1.07e-06	3.84e-06	2.37e-06	2.15e-06	2.79e-06	0	0	0	0	0
1.48e-06	1.09e-06	2.22e-06	4.69e-07	2.23e-06	0	0	0	0	0
1.94e-07	1.01e-05	1.08e-06	6.15e-06	1.08e-06	0	0	0	0	0
2.08e-06	8.12e-07	3.27e-05	9.23e-06	3e-05	0	0	0	0	0
2.49e-06	2.87e-06	7.37e-07	2.38e-07	5.58e-07	0	0	0	0	0
2.6e-06	1.86e-07	1.46e-06	1.03e-05	3.81e-06	0	0	0	0	0
5.5e-07	1.74e-06	1.79e-07	1.34e-06	1.81e-07	0	0	0	0	0
1.8e-07	2.51e-06	1.88e-06	1.76e-05	2.15e-06	0	0	0	0	0
2.29e-06	2.51e-06	1.71e-06	3.45e-06	2.14e-06	0	0	0	0	0
2.35e-07	5.36e-07	2.37e-06	1.15e-05	2.46e-06	0	0	0	0	0
9.02e-06	6.11e-06	4.7e-07	1.3e-06	4.85e-07	0	0	0	0	0
1.29e-06	1e-05	6.16e-06	0.000121933	1.6e-07	0	0	0	0	0
1.87e-05	2.37e-07	9.69e-06	3.86e-05	9.38e-06	0	0	0	0	0
3.05e-06	1.05e-05	2.32e-07	1.03e-05	2.3e-07	0	0	0	0	0
1.15e-05	1.38e-06	8.42e-06	2.28e-06	8.45e-06	0	0	0	0	0
1.29e-06	1.55e-05	1.46e-06	1.55e-05	1.47e-06	0	0	0	0	0
0.000110183	3.41e-06	2e-05	9.71e-07	1.74e-05	0	0	0	0	0
3.74e-05	1.14e-05	2.29e-06	1.36e-05	3.12e-06	0	0	0	0	0
1.03e-05	1.31e-06	1.14e-05	0.000167495	1.13e-05	0	0	0	0	0
1.01e-06	0.000126681	1.32e-06	2.24e-05	1.19e-06	0	0	0	0	0
1.46e-05	2.01e-05	0.000128151	3.81e-08	0.000123366	0	0	0	0	0
1.47e-06	1.03e-05	4.13e-05	2.25e-05	3.89e-05	0	0	0	0	0
9.39e-06	8.52e-07	1.03e-05	4.61e-06	1.03e-05	0	0	0	0	0
0.000198882	1.62e-05	6.13e-07	2.38e-07	2.77e-06	0	0	0	0	0
3.35e-05	1.27e-06	1.49e-05	3.43e-05	1.31e-05	0	0	0	0	0
4.32e-08	1.05e-05	1.5e-06	1.39e-05	1.24e-06	0	0	0	0	0
2.24e-05	0.000175949	1.09e-05	1.31e-05	1.05e-05	0	0	0	0	0
4.58e-06	2.32e-05	0.000171736	3.81e-05	0.000135661	0	0	0	0	0
2.79e-07	3.65e-08	2.3e-05	6.36e-07	5.29e-06	0	0	0	0	0
3.44e-05	2.33e-05	3.69e-08	2.48e-06	4e-08	0	0	0	0	0
1.37e-05	4.67e-06	1.99e-05	3.45e-05	2.3e-05	0	0	0	0	0
3.3e-05	3.02e-07	4.05e-06	4.37e-07	4.52e-06	0	0	0	0	0
3.98e-05	3.5e-05	2.1e-07	1.26e-05	2.33e-07	0	0	0	0	0
6.57e-07	1.57e-05	3.33e-05	9.92e-07	3.26e-05	0	0	0	0	0
2.42e-06	3.43e-05	1.6e-05	3.38e-06	1.59e-05	0	0	0	0	0
4.65e-05	3.98e-05	1.28e-05	1.74e-05	1.45e-05	0	0	0	0	0
4.42e-07	5.2e-07	3.95e-05	7.42e-06	3.81e-05	0	0	0	0	0
1.48e-05	2.41e-06	5.3e-07	0.00021421	6.63e-07	0	0	0	0	0
9.07e-07	3.61e-05	2.07e-06	2.33e-05	2.61e-06	0	0	0	0	0
1.18e-05	2.33e-07	4.41e-05	7.17e-06	6.54e-05	0	0	0	0	0
1.6e-05	1.49e-05	4.69e-07	2.19e-05	3.65e-07	0	0	0	0	0
7.53e-06	9.75e-07	1.18e-05	2.95e-07	1.5e-05	0	0	0	0	0
0.0002677	1.13e-05	8.58e-07	1.14e-07	9.87e-07	0	0	0	0	0
9.19e-06	1.73e-05	1.15e-05	0.000123065	1.14e-05	0	0	0	0	0
1.2e-05	7.46e-06	1.64e-05	1.74e-08	1.76e-05	0	0	0	0	0
4.49e-05	0.000290479	6.87e-06	1.75e-05	6.67e-06	0	0	0	0	0
2.08e-07	1.23e-05	0.000261627	8.01e-06	0.000261657	0	0	0	0	0
1.14e-07	1.04e-05	2.4e-05	2.47e-05	1.28e-05	0	0	0	0	0
0.000181849	2.25e-05	8.01e-06	1.46e-06	9.01e-06	0	0	0	0	0
1.78e-08	3.11e-07	2.97e-05	4.5e-07	2.18e-05	0	0	0	0	0
9.07e-06	8.21e-08	2.73e-07	3.86e-07	2.39e-07	0	0	0	0	0
4.85e-06	0.000166337	1.17e-07	5.27e-07	1.1e-07	0	0	0	0	0
7.9e-05	1.71e-08	1.93e-05	1.16e-06	0.000185559	0	0	1	0	0
1.65e-06	9.63e-06	0.000165386	2.79e-07	1.7e-08	0	0	0	0	0
3.97e-07	7.15e-06	1.75e-08	8.45e-06	1.15e-05	0	0	0	0	0
3.83e-07	8.37e-05	1.23e-05	6.89e-05	7.12e-06	0	0	0	0	0
5.46e-07	1.27e-06	7.04e-06	8.39e-07	2.16e-05	0	0	0	0	0
1.17e-06	4.64e-07	8.55e-05	0.000205808	1.36e-06	0	0	0	1	0
2.75e-07	3.71e-07	1.96e-06	3.88e-08	4.49e-07	0	0	0	0	0
7.71e-06	3.01e-07	2.71e-07	0.000180338	4.23e-07	0	0	0	1	0
6.9e-05	1.1e-06	3.19e-07	1.66e-07	4.38e-07	0	0	0	0	0
7.73e-07	2.8e-07	5.42e-07	3.22e-05	1.19e-06	0	0	0	0	0
4.85e-08	7.27e-06	1.19e-06	2.24e-07	4.77e-08	0	0	0	0	0
1.77e-07	6.27e-05	2.78e-07	2.39e-05	8.31e-06	0	0	0	0	0
2.35e-05	8.37e-07	2.21e-06	3.84e-05	6.9e-05	0	0	0	0	0
2.25e-07	4.58e-08	6.89e-05	1.29e-06	7.95e-07	0	0	0	0	0
2.08e-05	2.12e-07	7.98e-07	6.44e-07	3.47e-08	0	0	0	0	0
4.74e-05	2.8e-05	4.95e-08	7.06e-06	1.77e-07	0	0	0	0	0
3.32e-07	2.06e-07	1.86e-07	3.22e-06	3.24e-05	0	0	0	0	0
5.46e-07	2.72e-05	2e-05	1.54e-05	2.52e-07	0	0	0	0	0
1.1e-05	4.94e-05	1.34e-07	1.77e-09	3e-05	0	0	0	0	0
3.04e-06	1.31e-06	3.01e-05	8.87e-06	3.98e-05	0	0	0	0	0
2.04e-05	5.58e-07	3.78e-05	7.79e-08	1.3e-06	0	0	0	0	0
8.4e-10	1.09e-05	1.29e-06	3.43e-05	6.38e-07	0	0	0	0	0
8.8e-06	2.73e-06	5.37e-07	9.51e-05	1.1e-05	0	0	0	0	0
8.48e-08	1.94e-05	1.05e-05	3.9e-08	3.3e-06	0	0	0	0	0
3.56e-05	1.99e-09	2.89e-06	7.03e-06	9.66e-06	0	0	0	0	0
7.13e-06	8.78e-06	1.61e-05	2.82e-05	1.84e-09	0	0	0	0	0
4e-08	8.73e-08	1.81e-09	7.3e-05	7.83e-06	0	0	0	0	0
4.83e-06	2.98e-05	8.64e-06	0	8.16e-08	0	0	0	0	0
2.43e-05	9.5e-05	8.95e-08	1.13e-07	3.48e-05	0	0	0	0	0
7.64e-05	6.81e-09	3.43e-05	2.27e-05	7.17e-06	0	0	0	0	0
0	5.35e-06	9.51e-05	1.07e-06	3.91e-08	0	0	0	0	0
1.16e-07	3.45e-05	3.99e-08	5.08e-06	5.2e-06	0	0	0	0	0
9.43e-06	5.83e-05	7.15e-06	1.68e-06	3.64e-05	0	0	0	0	0
1.08e-06	0	3.96e-05	2.46e-06	7.42e-05	0	0	0	0	0
5.1e-06	1.14e-07	7.46e-05	2.13e-06	0	0	0	0	0	0
2.23e-06	2.4e-05	0	2.31e-06	9.39e-08	0	0	0	0	0
1.55e-06	1.09e-06	9.9e-08	4.6e-05	2.2e-05	0	0	0	0	0
2.14e-06	8.79e-08	2.27e-05	4.64e-05	1.1e-06	0	0	0	0	0
1.63e-06	1.98e-06	1.1e-06	9.98e-06	5.08e-06	0	0	0	0	0
4.37e-05	1.65e-06	5.08e-06	1.69e-06	2.11e-06	0	0	0	0	0
4.37e-05	2.02e-06	2.26e-06	2.36e-06	1.03e-06	0	0	0	0	0
1.46e-05	1.92e-06	2.58e-06	1.25e-05	2.19e-06	0	0	0	0	0
1.32e-06	4.82e-05	2.18e-06	2.09e-06	2.12e-06	0	0	0	0	0
2.15e-06	3.35e-05	1.89e-06	7.59e-05	5.51e-05	0	0	0	0	0
1.58e-05	2.23e-05	5.7e-05	1.31e-05	4.69e-05	0	0	0	0	0
2.67e-06	1.59e-06	4.67e-05	8.14e-05	1.5e-05	0	0	0	0	0
8.74e-05	2.15e-06	2.23e-05	4.09e-06	1.42e-06	0	0	0	0	0
1.32e-05	1.53e-05	1.8e-06	0.000425771	2.07e-06	0	0	0	1	0
8.14e-05	3.14e-06	2.26e-06	0	1.59e-05	0	0	0	0	0
4.06e-06	8.09e-05	1.49e-05	1.78e-05	3.19e-06	0	0	0	0	0
0	5.55e-07	2.76e-06	4.48e-05	8.17e-05	0	0	0	0	0
1.08e-05	8.14e-05	5.39e-05	4.29e-06	1.31e-05	0	0	0	0	0
4.13e-05	4.28e-06	5.19e-07	6.64e-06	7.09e-08	0	0	0	0	0
5.16e-06	0	7.52e-08	4.32e-06	3.79e-06	0	0	0	0	0
7.07e-06	1.68e-05	3.65e-06	0.000145758	0	0	0	0	0	0
3.66e-06	4.77e-06	0	3.07e-05	1.62e-05	0	0	0	0	0
0.000130278	4.01e-06	9.17e-06	1.6e-05	4.3e-05	0	0	0	0	0
3.08e-05	8.23e-06	4.48e-05	3.33e-05	4.52e-06	0	0	0	0	0
1.55e-05	4.05e-06	4.63e-06	2.37e-05	7.45e-06	0	0	0	0	0
4.13e-05	9.66e-05	7.57e-06	0.00012493	3.13e-06	0	0	0	0	0
2.15e-05	3.08e-05	4.12e-06	5.76e-08	0.000134687	0	0	0	0	0
0.000124403	1.59e-05	0.000145929	7.16e-06	3.08e-05	0	0	0	0	0
5.8e-08	3.19e-05	3.06e-05	5.43e-05	3.3e-06	0	0	0	0	0
6.93e-06	1.57e-05	1.5e-05	0.000826602	3.3e-05	0	0	0	1	0
5.24e-05	0.000124305	4.21e-05	1.15e-06	2.24e-05	0	0	0	0	0
1.03e-06	5.46e-08	2.5e-05	9.03e-06	0.000122703	0	0	0	0	0
2e-05	7.64e-06	0.000123633	2.32e-07	5.91e-08	0	0	0	0	0
2.05e-07	5.24e-05	5.89e-08	6.81e-06	5.79e-06	0	0	0	0	0
5.61e-06	6.27e-05	5.37e-06	1.97e-06	5.43e-05	0	1	0	0	0
1.89e-06	1.03e-06	5.24e-05	1.65e-05	0.000594217	0	0	0	0	1
1.5e-05	2.08e-05	1.03e-06	1.1e-06	1.93e-07	0	0	0	0	0
2.09e-06	2.4e-07	2.03e-05	5.14e-05	2.08e-05	0	0	0	0	0
7.59e-05	6.47e-06	1.4e-07	1.87e-06	2.32e-07	0	0	0	0	0
2.48e-06	1.94e-06	6.55e-06	2.49e-06	4.42e-06	0	0	0	0	0
2.87e-06	7.11e-06	1.89e-06	7.31e-06	1.84e-06	0	0	0	0	0
4.47e-06	2.67e-06	1.46e-05	0.000576114	1.74e-05	0	0	0	0	0
0.000580364	6.32e-05	2.87e-06	1.02e-05	2.14e-06	0	0	0	0	0
1.55e-05	0.000650102	7.73e-05	4.59e-06	6.72e-05	0	1	0	0	0
4.58e-06	2.31e-06	0.000135562	4.81e-07	2.45e-06	0	0	1	0	0
8.15e-07	2.86e-06	3.61e-06	1.11e-05	2.43e-06	0	0	0	0	0
1.11e-05	8.05e-06	2.97e-06	0	7.43e-06	0	0	0	0	0
0	0.000192935	7.83e-06	7.56e-06	0.000580723	0	0	0	0	0
7.91e-06	1.47e-05	0.000574378	3e-06	1.7e-05	0	0	0	0	0
2.71e-06	4.57e-06	1.48e-05	2.77e-05	4.56e-06	0	0	0	0	0
2.78e-05	8.32e-07	2.96e-06	5.58e-06	7.92e-07	0	0	0	0	0
4.26e-06	9.94e-06	8.14e-07	4.35e-06	1.12e-05	0	0	0	0	0
4.34e-06	0	1.07e-05	8.91e-06	0	0	0	0	0	0
8.76e-06	7.78e-06	0	5.17e-06	7.82e-06	0	0	0	0	0
4.81e-06	2.93e-06	8e-06	3.74e-05	2.71e-06	0	0	0	0	0
9.99e-05	2.8e-05	5.75e-07	1.01e-06	2.09e-05	0	0	0	0	0
6.82e-07	5.31e-06	2.72e-05	1.15e-06	5.69e-06	0	0	0	0	0
1.13e-06	5e-06	5.22e-06	4.01e-05	5.1e-06	0	0	0	0	0
3.99e-07	8.84e-06	4.28e-06	3.74e-06	8.56e-06	1	0	0	0	0
3.73e-05	4.75e-06	2.32e-06	1.28e-06	4.64e-06	0	0	0	0	0
2.63e-06	8.07e-05	4.53e-06	2.04e-05	0.00010223	0	0	0	0	0
6.19e-07	7.13e-07	9.62e-05	3.43e-05	1.1e-06	0	0	0	0	0
2.05e-05	1.18e-06	9.5e-07	6.29e-06	1.34e-06	0	0	0	0	0
1.27e-07	0.000122443	1.36e-06	0.000216966	0.000121205	0	0	0	0	0
5.88e-06	3.91e-06	0.000120003	8.48e-06	3.71e-06	0	0	0	0	0
0.000322803	1.5e-06	3.92e-06	0.000147543	6.42e-07	1	0	0	1	0
0.0002473	1.98e-05	1.2e-06	1.19e-07	2.06e-05	0	0	0	0	0
5.64e-06	3.43e-05	1.88e-05	0	3.43e-05	0	0	0	0	0
1.19e-07	6.29e-06	3.42e-05	6.46e-07	6.18e-06	0	0	0	0	0
0	0.000233472	2.92e-06	2.17e-05	0.000238497	0	0	0	0	0
6.58e-07	8.85e-06	0.00014828	8.34e-06	8.58e-06	0	0	0	0	0
4.09e-05	1.16e-07	5.75e-06	5.81e-07	0.000118358	0	0	0	0	1
5.04e-06	0	0.000148029	8.45e-05	1.09e-07	0	0	1	0	0
5.13e-07	6.8e-07	1.19e-07	4.2e-06	0	0	0	0	0	0
8.43e-05	4.1e-05	0	3.04e-05	6.85e-07	0	0	0	0	0
1.92e-06	5.46e-06	1.59e-07	2.96e-05	3.66e-05	0	0	0	0	0
3.85e-05	6.01e-07	3.69e-05	0	7.54e-06	0	0	0	0	0
1.8e-05	8.33e-05	8.21e-06	1.45e-06	6.52e-07	0	0	0	0	0
0	4.35e-06	5.26e-07	1.59e-05	8.6e-05	0	0	0	0	0
1.82e-06	2.15e-05	6.21e-05	1.15e-06	2.88e-06	0	0	0	0	0
1.5e-05	2.71e-05	4.02e-06	1.28e-06	3.3e-05	0	0	0	0	0
1.22e-06	0	3.73e-05	1.96e-06	1.42e-05	0	0	0	0	0
1.02e-06	1.84e-06	2.92e-05	0.000495988	0	0	0	0	0	0
1.99e-06	1.15e-05	0	3.52e-05	1.95e-06	0	0	0	0	0
0.000500961	1.03e-06	1.83e-06	1.97e-05	1.51e-05	0	0	0	0	0
3.6e-05	1.14e-06	1.34e-05	2.61e-05	8.65e-07	0	0	0	0	0
2.4e-05	1.65e-06	7.54e-07	2.48e-07	1.11e-06	0	0	0	0	0
4.23e-06	0.00045781	1.04e-06	1.26e-05	1.9e-06	0	0	0	0	0
3.13e-07	4.28e-05	2.01e-06	1.7e-07	0.00050244	0	0	0	0	0
6.08e-05	2.38e-05	0.000525194	8.79e-05	3.99e-05	0	0	0	0	0
1.46e-07	4.58e-06	3.91e-05	9.79e-05	2.17e-05	0	0	0	0	0
0.00012072	3.95e-07	2.37e-05	0.000566383	4.78e-06	0	0	0	0	0
9.88e-05	6.88e-05	2.64e-05	1.55e-05	4.13e-07	0	0	0	0	0
0.000565909	2e-07	3.99e-07	3.7e-07	6.53e-05	0	0	0	0	0
1.76e-05	3.88e-05	1.42e-05	7.58e-07	1.82e-07	0	0	0	0	0
4.2e-07	8.22e-05	1.46e-07	0.000308973	6.08e-05	0	0	0	0	0
9.68e-06	0.000565233	0.000115745	6.29e-06	3.29e-05	0	0	0	0	0
0.000149008	1.79e-05	4.02e-05	1.06e-06	0.000566354	0	0	0	0	0
5.37e-06	4.38e-07	0.000242112	2.26e-05	1.72e-05	0	0	0	0	0
1.09e-06	9.68e-06	1.33e-05	7.6e-06	4.28e-07	0	0	0	0	0
2.2e-05	0.000360998	4.33e-07	6.05e-06	9.68e-06	0	0	0	0	0
8.67e-06	6.67e-06	9.63e-06	2.01e-06	0.000154571	0	0	0	0	0
6.2e-06	8.05e-07	0.000288938	2.83e-06	5.21e-06	0	0	0	0	0
2.33e-06	3.38e-06	6.08e-06	8.6e-07	8.07e-07	0	0	0	0	0
3.55e-06	7.48e-06	7.15e-07	0.000142902	2.21e-05	0	0	0	0	0
8.23e-07	2.21e-06	2.26e-05	2.19e-06	7.49e-06	0	0	0	0	0
0.000136352	2.19e-06	8.35e-06	0	5.88e-06	0	0	0	0	0
2.49e-07	2.9e-06	6.21e-06	0.000104529	2.18e-06	0	0	0	0	0
0	4.78e-07	2.16e-06	9.36e-07	2.86e-06	0	0	0	0	0
0.000108578	0.000148042	2.79e-06	0.000119768	8.77e-07	0	0	0	0	0
2.36e-07	2.12e-06	9.2e-07	8e-05	0.000142484	1	0	0	0	0
5.22e-07	0	0.00014223	6.75e-06	2.5e-07	0	0	0	0	0
5.12e-05	0.000103908	2.2e-06	1.48e-05	0	0	0	0	0	0
8.51e-05	2.19e-07	0	1.03e-08	8.82e-05	0	1	0	0	0
6.84e-06	6.31e-07	8.68e-05	3.5e-05	2.44e-07	0	0	0	0	1
1.59e-05	0.000117536	7.61e-07	2.31e-07	6.33e-07	0	0	0	0	0
7.53e-09	6.41e-05	0.000118877	2.1e-06	9.68e-05	0	0	0	0	0
3.2e-05	6.75e-06	4.35e-05	2.44e-05	6.48e-05	0	0	0	0	0
2.35e-07	1.58e-05	6.68e-06	1.5e-05	6.22e-06	0	0	0	0	0
2.59e-06	6.77e-09	1.53e-05	2.78e-07	1.02e-05	0	0	0	0	0
2.45e-05	3.66e-05	9.82e-09	4.96e-05	9.48e-09	0	0	0	0	0
1.45e-05	1.68e-07	3.06e-05	2.13e-07	3.32e-05	0	0	0	0	0
2.39e-07	2.94e-06	2.39e-07	5.47e-06	2.33e-07	0	0	0	0	0
4.86e-05	1.26e-05	2.59e-06	3.32e-05	2.71e-06	0	0	0	0	0
2.2e-07	1.21e-05	2.49e-05	1.83e-05	2.53e-05	0	0	0	0	0
9.7e-06	2.21e-07	1.48e-05	4.46e-05	1.46e-05	0	0	0	0	0
3.02e-05	3.01e-05	2.71e-07	1.72e-05	2.46e-07	0	0	0	0	0
1.64e-05	6.92e-08	4.49e-05	6.17e-08	4.95e-05	0	0	0	0	0
2.17e-05	9.29e-06	2.19e-07	1.54e-05	2.05e-07	0	0	0	0	0
1.16e-05	3.21e-05	9.57e-06	3.54e-07	9.66e-06	0	0	0	0	0
6.01e-08	1.75e-05	3.16e-05	2.16e-06	3.11e-05	0	0	0	0	0
1.47e-05	2.15e-05	1.87e-05	3.15e-05	8.32e-06	0	0	0	0	0
3.84e-07	1.56e-05	4.21e-05	2.41e-06	3.9e-05	0	0	0	0	0
2.16e-06	6e-08	1.69e-05	8.19e-05	1.71e-05	0	0	0	0	0
4.33e-05	9.29e-06	5.14e-08	9.81e-06	6.48e-08	0	0	0	0	0
2.64e-06	2.91e-07	1.5e-05	9.32e-07	1.41e-05	0	0	0	0	0
7.85e-05	5.02e-07	3.14e-07	4.71e-08	2.72e-07	0	0	0	0	0
9.94e-06	4.04e-05	2.21e-06	0.000464739	2.17e-06	0	0	0	0	0
1.75e-06	2.48e-06	2.46e-05	1.06e-07	2.45e-05	0	0	0	0	0
3.88e-08	7.86e-05	2.57e-06	7.33e-07	2.49e-06	0	0	0	0	0
0.000464526	1.06e-05	0.000117128	0.000138247	0.000116729	0	0	0	0	0
1.62e-07	1.73e-06	1.08e-05	0.000256465	1.08e-05	0	0	0	0	0
1.46e-06	3.98e-08	1.67e-06	0.000162178	1.73e-06	0	0	0	0	0
0.00012398	0.000466576	4.79e-08	6.06e-07	4.46e-08	0	0	0	0	0
0.000260217	1.47e-07	0.000467116	2.41e-06	0.000466997	0	0	0	0	0
0.000137672	1.03e-06	1.34e-07	0	1.57e-07	0	0	0	0	0
6.46e-06	0.000124324	9.46e-07	3.32e-05	6.35e-07	0	0	0	0	0
2.1e-06	0.000260795	0.000123904	0	2.33e-05	0	0	0	0	0
0	0.000162734	2.67e-05	1.68e-05	0.000257458	0	0	0	0	0
3.32e-05	6.47e-06	0.00013471	2.98e-06	0.00016172	0	0	0	0	0
0	2.45e-06	5.98e-06	3.68e-07	6.49e-06	0	0	0	0	0
1.73e-05	0	2.67e-06	7.31e-05	2.37e-06	0	0	0	1	0
5.78e-06	1.64e-05	0	2.15e-07	0	0	0	0	0	0
3.55e-07	0	3.35e-05	1.78e-05	3.35e-05	0	0	0	0	0
2.14e-07	1.77e-05	0	9.89e-07	0	0	0	0	0	0
1.67e-05	4.49e-06	1.67e-05	2.03e-07	1.72e-05	0	0	0	0	0
9.92e-07	3.57e-07	4.49e-06	6.04e-09	4.87e-06	0	0	0	0	0
2.1e-07	7.58e-05	9.6e-08	4.16e-07	9.37e-08	0	1	0	0	0
3.62e-06	1.99e-07	2.28e-07	2.27e-06	1.94e-07	1	0	0	0	0
7.44e-09	1.7e-05	1.25e-05	1.07e-07	1.64e-05	0	0	0	0	0
4.57e-07	5.88e-07	9.56e-07	4.15e-06	8.52e-07	0	0	0	0	0
2.47e-06	1.94e-07	2.23e-07	0.000207647	1.98e-07	0	0	0	0	0
6.67e-08	8.9e-09	6.26e-09	5.28e-07	7.98e-09	0	0	0	0	0
4.27e-06	3.81e-07	4.09e-07	4.25e-06	5.26e-07	0	0	0	0	0
0.000207703	2.45e-06	2.49e-06	2.03e-05	2.36e-06	0	0	0	0	0
1.55e-05	8.71e-08	1.13e-07	1.66e-05	8.54e-08	1	0	0	0	0
5.22e-07	3.68e-06	3.99e-06	1.64e-06	4.54e-06	0	0	0	0	0
4.09e-06	8.91e-05	8.71e-05	3.17e-07	0.000207714	0	0	0	0	0
2.04e-05	4.48e-07	4.69e-07	1.14e-05	4.54e-07	0	0	0	0	0
1.67e-05	3.79e-06	3.93e-06	7.37e-05	3.25e-06	0	0	0	0	0
1.64e-06	2.03e-05	8.85e-06	7.54e-07	2e-05	0	0	1	0	0
2.66e-07	1.59e-05	1.58e-06	4.73e-06	6.97e-06	0	0	0	0	0
1.15e-05	1.64e-06	1.58e-05	3.7e-05	1.62e-06	0	0	0	0	0
7.13e-05	2.29e-07	1.28e-07	6.91e-07	3.27e-07	0	0	0	0	0
8.45e-07	1.08e-05	3.25e-07	2.78e-05	1.11e-05	0	0	0	0	0
4.94e-06	5.64e-05	1.2e-05	0.000294382	4.97e-05	0	0	0	1	0
3.71e-05	6.91e-07	8.16e-05	8.23e-07	6.95e-07	0	0	0	1	0
8.83e-05	4.37e-06	5.19e-07	1.87e-07	4.3e-06	0	0	0	0	0
0.000163713	3.56e-05	4.18e-06	4.01e-05	3.32e-05	0	0	0	0	0
1.7e-07	8.82e-05	3.31e-05	2.13e-07	6.91e-07	0	0	0	0	0
2.49e-05	0.000162211	6.93e-07	0.000475055	2.84e-05	0	0	0	0	0
1.56e-07	0.000306223	2.86e-05	6.84e-05	0.0002711	0	1	0	0	1
4.11e-05	1.84e-07	8.64e-07	1.7e-05	1.11e-07	0	0	1	0	0
7.39e-05	3.94e-05	1.21e-07	8.4e-08	1.1e-05	0	0	0	0	0
1.61e-05	1.4e-07	3.98e-05	7.8e-06	1.96e-07	0	0	0	0	0
1.05e-07	3.82e-05	2.03e-07	2.73e-06	4.25e-05	0	0	0	0	0
4.25e-06	7.48e-05	0.000479069	1.37e-06	6.28e-05	0	0	0	0	0
2.43e-06	1.37e-05	7.53e-05	1.5e-06	1.63e-05	0	0	0	0	0
1.57e-06	1.14e-07	1.69e-05	0.000637087	1.02e-07	0	0	0	1	0
1.86e-06	7.2e-06	1.02e-07	1.04e-05	7.06e-06	0	0	0	0	0
2.58e-06	2.34e-06	7.02e-06	5.8e-06	2.28e-06	0	0	0	0	0
6.25e-06	1.01e-06	1.97e-06	2.69e-06	1.62e-06	0	0	0	0	0
6.54e-06	1.47e-06	1.61e-06	2.88e-06	1.68e-06	0	0	0	0	0
2.88e-06	1.13e-05	1.87e-06	0.000293824	0.00073486	0	0	0	1	1
0.000137147	5.96e-06	0.000760975	9.23e-05	1.06e-05	0	0	1	0	0
4.51e-05	6.68e-06	1.09e-05	4.45e-05	6.13e-06	0	0	0	0	0
0.000123651	2.79e-06	6.02e-06	2.51e-07	2.71e-06	1	0	0	0	0
1.89e-07	7.03e-05	6.67e-06	5.91e-07	2.77e-06	0	0	0	0	0
6.03e-07	3.27e-05	2.88e-06	3.24e-07	0.000127072	0	0	0	0	0
3.23e-07	2.7e-07	0.000119399	2.54e-05	3.48e-05	0	0	0	0	0
1.9e-05	5.73e-07	3.33e-05	1.12e-07	2.49e-07	0	0	0	0	0
7.59e-08	1.78e-06	2.31e-07	3.82e-05	6e-07	0	0	0	0	0
3.84e-05	2.46e-05	6.03e-07	6.68e-06	1.73e-06	0	0	0	0	0
6.05e-05	1.21e-07	3.43e-07	2.44e-05	2.84e-05	0	0	0	0	0
2.45e-06	2.13e-05	2.92e-05	2.72e-06	1.01e-07	1	0	0	0	0
2.31e-05	6.34e-05	1.22e-07	9.72e-08	3.9e-05	0	0	0	0	0
2.89e-06	2.23e-05	3.86e-05	1.03e-06	1.85e-05	0	0	0	0	0
9.79e-08	2.84e-06	6.31e-05	9.37e-06	2.36e-05	0	0	0	0	0
1.01e-06	8.97e-08	2.41e-05	1.18e-05	2.73e-06	0	0	0	0	0
8.17e-06	8.18e-07	1.52e-06	4.69e-06	9.57e-08	0	0	0	0	0
1.21e-05	8.73e-06	7.7e-05	2.52e-06	1.09e-06	0	0	1	0	0
5.39e-06	1.22e-05	9.49e-08	4.31e-06	8.82e-06	0	0	0	0	0
2.15e-06	4.06e-06	1.4e-06	2.5e-06	1.24e-05	0	0	0	0	0
1.26e-06	2.39e-06	3.87e-06	0.000187674	4.97e-06	0	0	0	0	0
1.28e-06	4.17e-06	9.78e-06	6.18e-07	2.11e-06	0	0	0	0	0
0.000182185	1.45e-06	5.37e-06	2.54e-06	4.58e-06	0	0	0	0	0
5.15e-07	0.000182154	9.97e-07	6.04e-06	2.29e-06	0	0	0	0	0
1.76e-06	2.55e-07	4.44e-06	0.000300515	0.000185189	0	0	0	0	0
6.21e-06	2.37e-06	1.28e-06	2.7e-06	4.7e-07	0	0	0	0	0
0.000253413	6.12e-06	0.000196575	4.49e-07	2.13e-06	0	0	0	0	0
3.25e-06	0.000225314	5.92e-07	1.25e-05	6e-06	0	0	0	0	0
5.48e-07	2.81e-06	2.25e-06	5.54e-05	0.00027057	0	0	0	0	0
9.51e-06	4.83e-07	6.09e-06	6.52e-06	2.76e-06	0	0	0	0	0
5.53e-05	1.35e-05	0.000184639	1.61e-06	4.7e-07	0	0	0	0	0
7.99e-06	5.03e-05	2.97e-06	2.84e-07	1.3e-05	0	0	0	0	0
3.06e-07	7.46e-06	5.16e-07	1.77e-06	6.75e-05	0	0	0	0	0
3.1e-07	1.81e-06	1.37e-05	3.59e-06	8.24e-06	0	0	0	0	0
2.46e-06	2.67e-07	5.18e-05	5.65e-06	1.67e-06	0	0	0	0	0
2.7e-06	2.11e-06	8.01e-06	2.95e-06	2.98e-07	0	0	0	0	0
6.15e-06	3.86e-06	1.82e-06	0.00021386	2.53e-06	0	0	0	0	0
3.31e-06	6.76e-05	2.86e-07	4.06e-05	3.56e-06	0	0	0	0	0
0.000343504	3.11e-06	2.1e-06	0.000275859	6.5e-05	0	0	0	0	0
4.04e-05	0.000343512	3.3e-06	5.17e-05	3.54e-06	0	0	0	0	0
0.000242302	3.05e-05	6.76e-05	1.84e-05	0.000343028	0	0	0	0	0
3.9e-05	5.67e-05	3.42e-06	7.31e-05	3.24e-05	0	0	0	0	0
1.63e-05	5.29e-05	0.000134963	3.21e-06	0.000240603	0	0	0	0	0
7.03e-05	1.72e-05	2.7e-05	7.62e-05	4.25e-05	0	0	0	0	0
3.96e-06	7.27e-05	0.000274253	7.21e-05	1.66e-05	0	0	0	0	0
7.59e-05	2.82e-06	4.88e-05	1.59e-05	7.34e-05	0	0	0	0	0
7.47e-05	7.3e-05	1.46e-05	4.89e-06	4.48e-06	0	0	0	0	0
1.6e-05	7.59e-05	6.38e-05	3.41e-05	7.41e-05	0	0	0	0	0
0.00110933	1.63e-05	4.68e-06	0.000137188	6.67e-05	1	0	0	0	0
2.51e-05	2.4e-05	7.56e-05	1.34e-06	1.61e-05	0	0	0	0	0
3.45e-05	2.74e-05	6.45e-05	6.39e-05	2.35e-05	0	0	0	0	0
0.000143058	0.000115918	1.59e-05	6.56e-05	3.05e-05	0	0	0	1	0
1.32e-06	1.24e-06	0.00127507	2.89e-07	9.94e-05	0	0	1	0	0
7.78e-05	7.45e-05	2.59e-05	5.87e-05	1.02e-06	0	0	0	0	0
1.03e-06	9.64e-07	3.42e-05	1.75e-07	6.09e-05	0	0	0	0	0
5.87e-05	5.87e-05	0.000148275	0.000480205	9.91e-07	0	0	0	0	0
2.34e-07	2.13e-07	1.07e-06	1.7e-06	5.87e-05	0	0	0	0	0
0.000473163	0.000451992	7.38e-05	1.82e-07	1.93e-07	0	0	0	0	0
1.44e-06	1.44e-06	9.99e-07	0.000211568	0.000495146	0	0	0	0	0
1.45e-07	1.91e-07	5.74e-05	4.81e-05	1.8e-06	0	0	0	0	0
0.000197716	0.000205842	1.84e-07	0.000193662	7.83e-08	0	0	0	0	0
4.53e-05	4.72e-05	0.000514168	7.41e-06	0.000170234	0	0	0	0	0
0.0001934	0.000194886	7.83e-07	1.68e-05	8.78e-06	0	0	1	0	0
7.9e-06	8.13e-06	1.77e-06	9.51e-08	0.00019231	0	0	0	0	0
1.21e-05	9.67e-05	1.67e-07	4.76e-05	8.02e-06	0	0	0	0	0
9.76e-08	8.59e-08	0.000232427	7.16e-08	9.71e-05	0	0	0	0	0
4.84e-05	1.41e-05	1.63e-05	4.22e-05	8.59e-08	0	0	0	0	0
7.93e-08	6.84e-08	5.63e-06	5.38e-05	4.71e-05	0	0	0	0	0
6.13e-05	6.15e-05	8.24e-06	0.000155361	7.7e-08	0	0	0	1	0
0.000113909	5.35e-05	9.84e-05	1.85e-05	2.53e-05	1	0	0	0	0
5.82e-05	1.87e-05	8.78e-08	1.58e-05	5.64e-05	0	0	0	0	0
2.7e-05	1.23e-05	4.37e-05	1.03e-06	1.89e-05	0	0	0	0	0
1.65e-05	1e-06	6.93e-08	8.14e-06	1.27e-05	0	0	0	0	0
9.1e-07	2.35e-05	6.21e-05	7.01e-06	8.52e-07	0	1	0	0	0
8.11e-06	8.12e-06	5.75e-05	9.65e-08	7.33e-06	0	0	0	0	0
6.43e-06	6.41e-06	1.24e-05	1.12e-05	7.1e-06	0	0	0	0	0
1.49e-07	1.62e-07	1.5e-05	7.27e-05	1.58e-07	0	0	0	0	0
1.03e-05	1.28e-05	1e-06	9.89e-06	9.63e-06	0	0	0	0	0
7.05e-05	7.3e-05	7.5e-06	4.66e-07	3.77e-06	0	0	0	0	0
9.24e-06	9.26e-06	1.36e-06	4.25e-07	9.58e-06	0	0	0	0	0
6.77e-07	7.1e-07	1.08e-07	1.24e-06	4.19e-07	0	0	0	0	0
4.22e-07	4.07e-07	1.14e-05	0.000162631	4.14e-07	0	0	0	0	0
1.3e-06	1.82e-06	7.09e-05	9.73e-06	1.62e-06	0	0	0	1	0
0.000192099	7.22e-06	9.22e-06	1.72e-06	5.98e-06	0	1	0	0	1
1.43e-05	0.000170932	6.09e-07	9.36e-06	0.000187452	1	0	0	0	0
1.65e-06	1.76e-06	1.89e-07	4.8e-06	1.47e-05	0	0	0	0	1
1.1e-05	1.16e-05	1.8e-06	3.5e-09	1.84e-06	0	0	0	0	0
2.34e-06	4.75e-06	7.64e-06	1.88e-05	1.11e-05	0	0	1	0	0
2.56e-09	2.31e-09	0.000185742	1.11e-07	4.36e-06	0	0	0	0	0
1.88e-05	1.89e-05	1.82e-06	1.86e-06	3.23e-09	0	0	0	0	0
1.1e-07	8.65e-08	1.11e-05	9.62e-06	1.87e-05	0	0	0	0	0
1.87e-06	1.79e-06	4.76e-06	0.000208764	1.11e-07	0	0	0	0	0
9.83e-06	9.64e-06	3.34e-09	5.92e-08	1.67e-06	0	0	0	0	0
8.78e-05	0.0001491	5.46e-07	2.46e-05	9.89e-06	0	0	0	0	0
7.25e-08	6.77e-08	1.11e-07	6.84e-07	0.000217734	0	0	0	0	0
2.44e-05	2.45e-05	1.66e-06	9.37e-06	7.48e-08	0	0	0	0	0
6.6e-07	5.11e-07	9.81e-06	1.79e-05	2.46e-05	0	0	0	0	0
8.63e-06	8.48e-06	0.000215727	2.13e-05	6.78e-07	0	0	0	0	0
1.84e-05	1.76e-05	7.27e-08	6.66e-07	3.05e-06	0	0	0	0	0
1.1e-05	2.13e-05	2.44e-05	2.71e-05	1.73e-05	0	0	0	0	0
8.57e-07	9.17e-07	5.03e-07	2.52e-06	2.08e-05	0	0	0	1	0
2.7e-05	2.71e-05	8.84e-06	7.01e-07	7.61e-07	0	0	0	0	0
7.02e-07	5.15e-08	1.61e-05	5e-05	2.71e-05	0	0	0	0	0
5.24e-05	5.26e-05	1.09e-05	2.08e-05	6.96e-07	0	0	0	0	0
2.08e-05	5.43e-06	8.61e-07	0.000451795	5.18e-05	0	0	0	0	0
0.000455645	5.06e-06	4.5e-07	2.88e-05	2.08e-05	0	0	0	0	0
2.87e-05	1.75e-05	2.43e-06	8.76e-05	0.000455446	0	0	1	0	0
0.000200953	0.00019129	6.99e-07	0	2.91e-05	0	0	0	0	0
0	0	5.11e-05	4.66e-08	0.000175419	0	0	0	0	0
4.35e-08	5.12e-08	1.62e-05	2.58e-05	0	0	0	0	0	0
2.51e-05	2.58e-05	0.000455493	2.68e-06	4.91e-08	0	0	0	0	0
2.74e-06	2.01e-06	2.9e-05	2.12e-07	2.58e-05	0	0	0	0	0
1.99e-07	9.75e-08	0.000205087	1.75e-07	1.89e-06	0	0	0	0	0
1.88e-07	1.94e-07	0	9.07e-06	2.01e-07	0	0	0	0	0
1.03e-05	9.56e-06	4.25e-08	0	1.85e-07	0	0	0	0	0
0	0	4.56e-06	1.67e-06	7.59e-06	0	0	0	0	0
1.96e-05	1.92e-05	3.2e-06	6.06e-06	0	0	0	0	0	0
6.94e-06	8.01e-06	2.13e-07	0.00018211	1.97e-05	0	0	0	0	0
0.000168034	0.00011817	1.98e-07	4.98e-06	6.36e-06	0	0	0	0	0
4.55e-06	4.93e-06	9.51e-06	1.38e-06	0.000183109	0	0	0	0	0
1.33e-06	1.3e-06	0	4.9e-07	4.56e-06	0	0	0	0	0
5.75e-07	5.6e-07	1.94e-06	0	1.29e-06	0	0	0	0	0
0	0	7.31e-06	3.57e-08	5.06e-07	0	0	0	0	0
3.28e-08	3.75e-08	0.000123606	3.02e-06	0	0	0	0	0	0
3.6e-06	3.37e-06	4.55e-06	5.5e-07	4.24e-08	0	0	0	0	0
5.93e-07	5.68e-07	1.34e-06	0.000218627	5.3e-06	0	0	0	0	0
0.000302817	0.000250193	4.91e-07	2.41e-07	5.84e-07	0	0	0	0	0
0.000522149	2.39e-07	0	3.15e-05	0.000281249	1	0	0	0	0
1.47e-07	2.54e-05	4.16e-08	9.28e-08	2.4e-07	0	0	0	0	0
3.27e-05	9.01e-08	3.23e-06	3.32e-07	3.11e-05	0	0	0	0	0
9.01e-08	2.73e-07	5.67e-07	0	9.16e-08	0	0	0	0	0
2.88e-07	0	0.000259398	4.14e-05	2.8e-07	0	0	0	0	0
0	4.05e-05	2.44e-07	3.4e-07	0	0	0	0	0	0
3.8e-05	3.15e-07	2.98e-05	2.6e-05	3.7e-05	0	0	0	0	0
3.31e-07	1.8e-05	9.72e-08	3.99e-07	3.21e-07	0	0	0	0	0
5.23e-05	3.85e-07	2.95e-07	4.27e-06	5.31e-05	0	0	0	0	0
3.72e-07	5.62e-06	0	3.07e-06	4.22e-07	0	0	0	0	0
5.65e-06	3.15e-06	3.76e-05	1.1e-07	6.11e-06	0	0	0	0	0
2.81e-06	1.09e-07	3.01e-07	9.11e-05	3.12e-06	0	0	0	0	0
2.91e-08	4.57e-05	5.05e-05	3.6e-08	1.1e-07	0	0	0	0	0
4.6e-05	3.33e-08	2.94e-07	2.6e-06	7.9e-05	0	0	0	0	0
3.83e-08	2.91e-06	5.51e-06	0.000142937	3.45e-08	0	0	0	0	0
1.97e-06	0.00012094	3.08e-06	7.31e-07	2.45e-06	0	0	0	0	0
0.000147366	7.23e-07	1.13e-07	1.97e-07	0.000129571	0	0	0	0	0
7.48e-07	2.68e-07	8.83e-05	4.4e-07	7.18e-07	0	0	0	0	0
2.64e-07	5.15e-07	3.87e-08	7.4e-06	2.22e-07	0	0	0	0	0
2.12e-07	6.4e-06	2.31e-06	9.46e-05	2.2e-07	0	0	0	0	0
7e-06	9.12e-05	0.000128764	2.95e-05	7.61e-06	0	0	0	0	0
9.12e-05	2.82e-05	7.39e-07	3.01e-06	9.46e-05	0	0	0	0	0
2.87e-05	3.15e-06	2.69e-07	4.95e-05	2.74e-05	0	0	0	0	0
3.03e-06	4.04e-05	4.12e-07	0.000103552	3.14e-06	0	0	0	0	0
3.55e-05	0.000108247	6.16e-06	0.000161191	2.94e-05	0	0	0	0	0
0.000109723	0.000107936	9.12e-05	1.14e-06	0.00011085	0	0	0	0	0
0.000158129	1.08e-06	1.97e-05	1.03e-06	0.000170307	0	0	0	0	0
1.15e-06	5.17e-07	2.97e-06	7.24e-05	1.17e-06	0	0	0	0	0
5.23e-07	8.57e-05	4.95e-05	7.5e-06	5.24e-07	0	0	0	0	0
5.58e-05	7.2e-06	1.26e-05	6.34e-08	7.71e-05	0	0	0	0	0
4.6e-06	8.28e-08	0.00015161	1.26e-05	4.72e-06	0	0	0	0	0
7.71e-08	8.03e-05	1.17e-06	2.99e-08	8.61e-08	0	0	0	0	0
6.36e-05	3.36e-08	1.04e-06	3.34e-06	7.53e-05	1	0	0	0	0
7.11e-05	3.35e-06	7.12e-05	1.51e-05	2.95e-08	0	0	0	0	0
3.93e-08	2.05e-06	7.45e-06	8.35e-06	1.18e-06	0	0	0	0	0
2.88e-06	9.12e-06	7.96e-08	3.34e-05	1.53e-05	0	0	0	0	0
1.53e-05	3.31e-05	8.12e-05	8.55e-05	1.03e-05	0	0	0	0	0
9.35e-06	0.000436385	3.42e-08	8.73e-08	3.34e-05	0	1	0	0	0
3.37e-05	2.74e-05	3.28e-06	6.12e-05	0.000498956	0	0	0	0	1
0.000483011	9.01e-08	1.54e-05	0.000151584	8.9e-05	1	0	0	0	0
8.56e-05	5.18e-05	1.04e-05	5.51e-05	7.17e-08	0	0	0	0	0
8.59e-08	0.00015078	2.78e-05	2.12e-05	2.39e-05	0	0	0	0	0
4.43e-05	5.12e-05	0.000522211	4.22e-05	0.000146491	0	0	1	0	0
0.000145443	2.04e-05	8.88e-05	4.21e-05	5.15e-05	0	0	0	0	0
5.07e-05	4.24e-05	2.98e-08	3.72e-06	2.1e-05	0	0	0	0	0
2.1e-05	5.37e-05	6.87e-05	2.52e-06	4.09e-05	0	0	0	0	0
1.62e-05	1.95e-05	0.000147465	1.44e-06	8.45e-05	0	0	0	0	0
9.65e-05	6.95e-06	5.37e-05	5.31e-05	1.94e-05	0	0	0	0	0
1.88e-05	1.69e-05	1.82e-05	1.92e-06	6.98e-06	0	0	0	0	0
6.88e-06	2.86e-05	4.28e-05	0	1.59e-05	0	0	0	0	0
1.74e-05	1.96e-06	8.73e-05	6.09e-06	5.48e-05	0	0	0	0	0
6.38e-05	0	3.41e-06	3.94e-06	1.93e-06	0	0	0	0	0
3.31e-07	7.64e-06	6.81e-06	3.91e-07	0	0	0	0	0	0
0	1.15e-05	1.73e-05	5.44e-09	7.03e-06	0	0	0	0	0
3.05e-06	8.07e-07	6.75e-05	6.37e-07	1.15e-05	0	0	0	0	0
1.15e-05	7.28e-09	1.92e-06	0.000148852	8.18e-07	0	0	0	0	0
9.92e-07	3.33e-05	0	1.69e-07	7.87e-09	0	0	0	0	0
7.46e-09	0.000147829	7.73e-06	1.44e-05	3.34e-05	0	0	0	0	0
3.33e-05	1.82e-07	1.15e-05	9.41e-06	0.000105677	0	0	0	0	0
0.000101001	1.45e-05	8.2e-07	6.27e-06	1.65e-07	0	0	0	0	0
1.61e-07	1.01e-05	6.91e-09	1.23e-05	1.48e-05	0	0	0	0	0
1.44e-05	7.95e-07	6.18e-07	7.52e-05	8.04e-06	0	0	0	0	0
9.39e-06	1.45e-05	0.000165774	5.99e-07	6.11e-06	0	0	0	0	0
6.23e-06	6.94e-05	1.73e-07	6.65e-09	1.12e-05	0	0	0	0	0
1.2e-05	5.87e-07	1.07e-05	3.61e-06	4.26e-05	0	0	0	0	0
8.01e-05	7.77e-09	7.51e-06	3.25e-05	5.85e-07	0	0	0	0	0
6.11e-07	3.69e-06	6.32e-06	5.91e-06	7.01e-09	0	0	0	0	0
7.81e-09	3.32e-05	1.31e-05	1.88e-05	3.69e-06	0	0	0	0	0
3.55e-06	4.7e-05	3.92e-05	3.96e-05	3.29e-05	0	0	0	0	0
3.24e-05	4.26e-06	6.04e-07	2.7e-07	4.84e-05	0	0	0	0	0
4.86e-05	5.33e-06	7.92e-09	2.78e-06	1.74e-05	0	0	0	0	0
1.86e-05	2.99e-07	3.69e-06	1.91e-07	3.89e-05	0	0	0	0	0
3.88e-05	2.84e-06	3.22e-05	3.03e-06	3.4e-07	0	0	0	0	0
3.27e-07	1.74e-07	4.93e-05	1.04e-05	1.09e-06	0	0	0	0	0
2.89e-06	2.83e-06	1.87e-05	2.71e-06	1.23e-07	0	0	0	0	0
1.01e-07	1.03e-05	3.95e-05	1.46e-06	2.07e-06	0	0	0	0	0
2.96e-06	3.28e-06	3.64e-07	2.34e-05	1.03e-05	0	0	0	0	0
1.04e-05	1.39e-06	2.64e-06	6.16e-05	2.97e-06	0	0	0	0	0
3.35e-06	2.53e-05	1.81e-07	2.56e-07	1.27e-06	0	0	0	0	0
1.43e-06	4.92e-05	2.35e-06	0.00066519	1.97e-05	0	0	0	0	0
1.42e-05	2.57e-07	1.03e-05	1.01e-06	3.98e-05	0	0	0	0	0
5.67e-05	0.00066342	3.23e-06	3.67e-05	2.46e-07	0	0	0	0	0
2.42e-07	1.03e-06	1.07e-06	3.18e-06	0.000665131	0	0	0	0	0
0.000664664	2.31e-05	2.03e-05	8.63e-07	1.03e-06	0	0	0	0	0
1.02e-06	4.3e-06	5.2e-05	1.87e-05	3.93e-05	0	0	0	0	0
2.03e-05	2.72e-06	2.43e-07	1.76e-05	4.05e-06	0	0	0	0	0
3.15e-06	5.62e-05	0.000337424	0.000129232	2.45e-06	0	0	0	0	0
2.64e-06	1.75e-05	4.17e-07	1.28e-07	1.85e-05	0	0	0	0	0
5.52e-05	0.000126197	1.21e-05	2.66e-05	1.66e-05	0	0	0	0	0
1.73e-05	1.63e-07	3.23e-06	5.86e-05	0.000105586	0	0	0	0	0
0.000124782	2.95e-05	7.91e-07	3.62e-05	1.54e-07	0	0	0	1	0
1.64e-07	6.05e-05	1.99e-05	4.88e-05	2.18e-05	0	0	0	0	0
1.09e-05	2.41e-05	1.73e-05	1.2e-06	4.88e-05	0	0	0	0	0
5.44e-05	1.22e-06	0.000140897	1e-05	1.29e-05	0	0	0	0	1
4.95e-05	9.92e-06	1.48e-07	9.66e-07	3.65e-05	0	0	0	0	0
2.71e-07	0.000458277	3.21e-05	0	1.2e-06	0	1	0	0	0
1.01e-05	1.16e-06	5.44e-05	1.78e-05	9.53e-06	0	0	0	0	0
1.15e-06	0	3.2e-05	3.64e-08	1.23e-06	0	0	0	0	0
0	4.04e-05	1.19e-06	3.41e-07	0	0	0	0	0	0
3.87e-05	0	1.01e-05	5.05e-05	4.22e-06	0	1	0	0	1
2.17e-08	3.11e-08	1.26e-06	0	3.97e-05	0	0	0	0	0
3.18e-07	3.35e-07	0	1.48e-06	3.63e-08	0	0	0	0	0
4.84e-05	4.35e-05	3.91e-05	3.82e-07	3.12e-07	0	0	0	0	0
0	0	3.63e-08	3.63e-05	5.11e-05	0	0	0	0	0
3.51e-07	4.93e-07	3.15e-07	5.76e-08	0	0	0	0	0	0
0.000226821	1.09e-06	5.23e-05	3.24e-05	4.83e-07	1	0	0	0	0
1.07e-06	4.67e-05	0	1.12e-05	1.03e-06	0	0	0	0	0
1.86e-05	5.15e-08	1.5e-06	3.56e-06	1.9e-05	0	0	0	0	0
3.49e-08	2.44e-05	0.000204504	1.48e-05	3.2e-08	0	0	1	0	0
2.32e-05	1.13e-05	4.1e-07	3.11e-05	1.87e-05	0	0	0	0	0
9.6e-06	3.59e-06	4.61e-05	6.75e-06	1.02e-05	0	0	0	0	0
6.39e-07	2.15e-06	5.21e-08	9.1e-06	3.6e-06	0	0	0	0	0
1.98e-06	2.64e-05	3.22e-05	6.74e-05	1.47e-05	0	0	0	0	0
3.08e-05	6.92e-06	1.12e-05	0.000142821	2.68e-05	0	0	0	0	0
3.1e-06	3.12e-05	3.67e-06	4.59e-06	6.46e-06	0	0	0	0	0
2.91e-05	6.44e-05	1.81e-06	3.86e-06	1.43e-05	0	0	0	0	0
6.52e-05	0.000144999	2.77e-05	2.09e-07	6.87e-05	0	0	0	0	0
0.000143508	4.48e-06	6.4e-06	5.37e-07	0.000146414	0	0	0	0	0
4.21e-06	1.12e-05	2.92e-05	1.25e-05	4.45e-06	0	0	0	0	0
1.1e-05	2.86e-07	1.82e-05	1.97e-07	1.03e-05	0	0	0	0	0
3.18e-07	1.77e-06	0.000146731	1.93e-05	3.2e-07	0	0	0	0	0
1.89e-06	1.31e-05	4.16e-06	4.8e-06	1.82e-06	0	0	0	0	0
1.28e-05	1.93e-07	3.67e-06	9.29e-05	1.2e-05	0	0	0	0	0
1.5e-07	1.9e-05	2.69e-07	4.79e-06	1.97e-07	0	0	0	0	0
1.78e-05	7.24e-06	1.83e-06	3.61e-07	1.94e-05	0	0	0	0	0
7.44e-06	9.05e-05	1.18e-05	6.89e-07	3.83e-06	0	0	0	0	0
7.13e-05	4.93e-06	2.17e-07	4.68e-05	9.29e-05	0	0	0	0	0
4.83e-06	0.000258456	1.93e-05	1.2e-05	3.97e-06	0	0	0	0	0
0.000258558	6.24e-07	7.25e-06	7.11e-07	0.000258457	0	0	0	0	0
6.05e-07	3.56e-05	7.12e-05	1.15e-06	4.81e-07	0	0	0	0	0
5.64e-05	8.86e-06	4.6e-06	1.81e-06	5.29e-05	0	0	0	0	0
1.15e-05	6.55e-07	0.000258562	1.44e-06	1.14e-05	0	0	0	0	0
7.04e-07	1.48e-06	5.45e-07	0.000147651	4.96e-07	0	0	0	0	0
1.46e-06	1.69e-06	6.44e-05	5.83e-05	1.47e-06	0	0	0	0	0
1.75e-06	1.84e-06	1.2e-05	5.06e-05	1.18e-06	0	0	0	0	0
0.000249152	0.000147974	5.82e-07	1.31e-05	1.88e-06	1	0	0	0	0
1.87e-06	5.65e-05	1.47e-06	2.5e-06	0.000147598	0	0	0	0	0
0.00052288	4.91e-05	1.83e-06	1.49e-05	5.69e-05	1	0	0	0	0
0.000147192	1.49e-05	1.88e-06	4.29e-07	4.92e-05	0	0	0	0	0
6.15e-05	2.89e-05	0.000148098	1.98e-06	1.33e-05	0	0	0	0	0
4.92e-05	2.34e-05	5.05e-05	2.49e-05	2.77e-05	0	0	0	0	0
1.26e-05	7.3e-07	3.93e-05	8.75e-05	2.9e-05	0	0	0	0	0
2.86e-05	2.15e-06	1.41e-05	1.57e-06	7.11e-07	0	0	0	0	0
2.45e-05	2.33e-05	2.56e-06	2.75e-06	1.96e-06	0	0	0	0	0
8.94e-07	7.71e-05	2.95e-05	1.85e-05	2.38e-05	0	0	0	0	0
1.34e-05	1.98e-06	7.34e-07	0.000164342	8.95e-05	0	0	0	0	0
2.29e-05	2.65e-06	2.05e-06	2.35e-06	2e-06	0	0	0	0	0
6.7e-05	1.32e-05	2.23e-05	6.94e-08	2.63e-06	0	0	0	0	0
1.87e-06	0.000175788	7.73e-05	1.37e-05	1.85e-05	0	0	0	0	0
2.35e-06	1.4e-05	1.88e-06	2.38e-06	0.000155058	0	0	0	0	0
1.91e-05	3.7e-08	2.82e-06	1.82e-06	1.4e-05	0	0	0	0	0
0.000152395	1.36e-05	1.87e-05	6.24e-07	5.79e-08	0	0	0	0	0
5.64e-06	2.67e-06	0.000153054	8.82e-07	7.45e-06	1	0	0	0	0
1.38e-05	1.61e-06	1.4e-05	5.99e-05	2.02e-06	0	0	0	0	0
7.01e-08	5.76e-07	7.44e-08	5.85e-07	1.57e-06	0	0	0	0	0
1.36e-05	1.31e-06	7.55e-06	1.85e-05	6.17e-07	0	0	0	0	0
2.45e-06	7.89e-05	2.62e-06	0.000578861	0.000660056	0	0	0	0	1
1.85e-06	5.38e-07	1.93e-06	5.04e-05	1.4e-06	0	0	0	0	0
8.12e-07	2.08e-05	5.25e-07	2.7e-05	6.76e-05	0	0	0	0	0
5.33e-07	3.76e-06	1.42e-06	1.1e-06	4.88e-07	0	1	0	0	0
6.73e-05	0.000495234	7.83e-05	1.62e-05	1.74e-05	0	0	0	0	0
4.05e-07	5.41e-05	3.6e-07	2.73e-06	0.000580341	0	0	0	0	0
2.08e-05	2.5e-06	1.05e-05	3.32e-07	2.35e-05	0	0	0	0	0
3.85e-06	1.33e-06	3.85e-06	5.24e-06	2.7e-05	1	0	1	0	0
0.000580659	8.2e-06	0.00058067	4.12e-07	1.4e-06	0	0	0	0	0
5.97e-05	2.66e-06	5.06e-05	1.23e-05	1.56e-05	0	0	0	0	0
2.7e-05	4.74e-07	2.71e-05	1.85e-05	3.53e-06	0	0	0	0	0
1.31e-06	4.67e-06	1.43e-06	2.24e-06	5.61e-07	0	0	0	0	0
1.59e-05	3.71e-07	1.58e-05	2.07e-05	5.22e-06	0	0	0	0	0
1.37e-06	1.23e-05	1.35e-06	5.13e-05	4.13e-07	0	0	0	0	0
5.36e-07	2.21e-05	4.79e-07	5.31e-07	1.24e-05	0	0	0	0	0
5.11e-06	1.11e-06	4.44e-06	4.82e-08	1.85e-05	0	0	0	0	0
3.72e-07	1.81e-05	6.87e-08	7.43e-07	2.18e-06	0	0	0	0	0
1.14e-06	7.18e-05	1.25e-05	1.49e-07	2.04e-05	0	0	0	0	0
2.2e-05	2.83e-07	2.11e-05	2.08e-07	3.06e-05	0	0	0	0	0
2.31e-06	3.46e-08	1.84e-06	4.85e-05	4.43e-07	0	0	0	0	0
1.98e-05	8.46e-07	2.03e-05	0.000257764	3.81e-08	0	0	0	0	0
7.62e-05	1.33e-07	6.61e-05	2.63e-06	9.33e-07	0	0	0	0	0
5.36e-07	2.09e-07	5.69e-07	6.74e-07	5.5e-08	0	0	0	0	0
4.99e-08	4.91e-05	3.1e-08	2.86e-06	2e-07	0	0	0	0	0
6.46e-07	0.000257787	9.38e-07	9.17e-05	1.25e-05	0	0	0	0	0
5.36e-08	3.87e-06	1.52e-07	4.91e-06	0.000257688	0	0	0	0	0
2.04e-07	6.9e-07	1.57e-07	4.58e-05	3.47e-06	0	0	0	0	0
4.09e-05	2.79e-06	4.95e-05	5e-06	5.66e-07	0	0	0	0	0
0.000252388	8.41e-05	9.11e-06	0	2.78e-06	0	0	0	0	0
3.24e-06	5.96e-06	2.72e-06	5.33e-05	6.7e-05	0	0	0	0	0
6.99e-07	2.43e-05	7.28e-07	4.26e-05	5.92e-06	0	0	0	0	0
2.62e-06	4.89e-06	2.6e-06	3.37e-05	4.34e-05	0	0	0	0	0
0.000145398	0	0.000145472	5.11e-06	4.86e-06	0	0	0	0	0
6.09e-06	5.47e-05	4.89e-06	3.26e-05	0	0	0	0	0	0
3.46e-05	4.27e-05	4.64e-05	9.81e-07	5.43e-05	0	0	0	0	0
4.59e-06	3.59e-05	4.55e-06	2.33e-06	4.27e-05	0	0	0	0	0
0	3.15e-06	0	1.66e-06	3.39e-05	0	0	0	0	0
4.88e-05	3.1e-05	5.35e-05	1.84e-06	2.43e-06	0	0	0	0	0
2.41e-06	9.65e-07	4.19e-05	5.74e-08	3.26e-05	0	0	0	0	0
2.74e-05	1.56e-06	3.29e-05	1.53e-05	7.97e-07	0	0	0	0	0
5.22e-06	1.76e-06	5.55e-06	9.54e-05	2.46e-06	0	0	0	0	0
3.15e-05	2.04e-06	2.79e-05	1.22e-05	1.61e-06	0	0	0	0	0
6.74e-07	4.88e-08	8.15e-07	0.000191648	7e-07	0	0	0	0	0
2.28e-06	1.71e-05	2.19e-06	2.03e-05	5.71e-08	0	0	0	0	0
1.65e-06	8.12e-05	1.76e-06	2.11e-07	1.62e-05	0	0	0	0	0
1.95e-06	2.35e-05	1.88e-06	9.94e-07	7.89e-05	0	0	0	0	0
5.09e-08	0.000305231	5.68e-08	1.27e-05	1.33e-05	0	0	0	0	0
1.57e-05	2.02e-05	1.41e-05	7.58e-05	0.000292807	0	0	0	0	0
9e-05	1.97e-07	8.65e-05	1.17e-05	1.91e-05	0	0	0	0	0
2.2e-05	1.43e-06	2.38e-05	4.99e-06	1.96e-07	0	0	0	0	0
0.000308207	1.29e-05	0.000200821	2.58e-05	1.33e-06	0	0	0	0	0
1.52e-05	7.66e-05	2.07e-05	3.98e-05	1.35e-05	0	0	0	0	0
1.73e-07	1.12e-05	1.81e-07	0.000328335	6.96e-05	0	0	0	0	0
1.47e-06	4.61e-06	1.27e-06	2.11e-05	1.16e-05	0	0	0	1	0
1.35e-05	6.11e-05	1.33e-05	1.81e-06	5.09e-06	0	0	0	0	0
9.45e-06	0.000300064	9.5e-06	4.75e-05	0.00089217	0	0	0	0	1
6.05e-06	0.000291673	1.14e-05	4.95e-05	5.79e-05	0	0	0	0	0
5.24e-06	1.77e-06	4.48e-06	4.12e-06	0.000300288	0	0	0	0	0
2.45e-05	4.44e-05	5.9e-05	3.17e-05	0.000333364	0	0	0	0	0
2.91e-05	5.09e-05	0.000300677	7.87e-06	1.73e-06	0	0	0	0	0
0.000262378	4.1e-06	0.000297009	0.000184065	4.4e-05	0	0	0	0	0
2.07e-05	2.06e-05	2.11e-05	1.14e-05	6.16e-05	1	0	1	0	0
1.74e-06	1.86e-05	2.95e-07	4.27e-05	4.11e-06	0	0	0	0	0
4.3e-05	0.000218903	4.64e-05	5.75e-05	3.22e-05	0	0	0	0	0
4.89e-05	5.09e-06	5.56e-05	7.95e-06	1.49e-05	0	0	0	0	0
6.91e-08	4.31e-05	4.12e-06	6.2e-05	4.58e-05	0	0	0	0	1
3.17e-05	6.23e-05	3.18e-05	2.63e-05	0.000180245	0	0	0	0	0
1.89e-05	1.95e-05	1.48e-05	2.66e-05	1.18e-05	0	0	0	0	0
0.000193471	5e-05	0.000126972	1.52e-05	4.41e-05	0	0	0	0	0
1.05e-05	2.45e-05	9.45e-06	2.25e-05	6.24e-05	0	0	0	0	0
3.27e-05	2.71e-05	3.43e-05	3.07e-07	1.75e-05	0	0	0	0	0
6.23e-05	1.71e-05	5.83e-05	5.86e-06	9.57e-05	0	0	0	1	0
1.91e-05	3.76e-06	7.72e-06	1.64e-05	2.53e-05	0	0	0	0	0
8.95e-05	4.46e-07	9.6e-05	5.95e-08	2.7e-05	0	0	0	0	0
2.54e-05	0.000112024	2.62e-05	1.35e-06	5.95e-06	0	1	0	0	0
1.02e-05	2.55e-05	7.27e-06	2.11e-05	2.2e-05	0	1	0	0	0
1.81e-05	1.61e-05	1.82e-05	4.28e-07	4.3e-07	0	0	0	0	0
2.23e-05	7.43e-08	2.23e-05	1.01e-05	1.98e-05	0	0	0	0	0
4.6e-07	1.31e-06	4.46e-07	5.59e-07	1.05e-07	0	0	0	0	0
1.59e-05	2.1e-05	2e-05	2.58e-05	1.32e-06	0	0	0	0	0
1.03e-07	4.35e-07	8.63e-08	3.15e-06	1.48e-05	0	0	0	0	0
7.75e-07	9.45e-06	9.86e-07	0.000210683	3.71e-07	0	0	0	0	0
2.07e-05	5.54e-07	1.85e-05	2.6e-08	8.85e-06	0	0	0	0	0
3.39e-07	3.96e-05	4.15e-07	2.33e-05	5.5e-07	0	0	0	0	0
8.95e-06	2.95e-06	9.4e-06	3.24e-07	2.29e-05	0	0	0	0	0
5.72e-07	0.000210995	5.64e-07	0.000346897	2.77e-06	0	0	0	0	0
3.97e-05	2.64e-08	1.94e-05	7.55e-06	0.000197082	0	0	0	0	0
3.25e-06	2.69e-05	2.71e-06	7.31e-07	2.73e-08	0	0	0	0	0
0.00020669	2.81e-07	4.68e-05	5.84e-06	2.04e-05	0	0	0	0	0
7.15e-09	0.000326093	2.52e-08	1.16e-06	2.9e-07	0	0	0	0	0
3.03e-05	8.35e-06	3.1e-05	2.78e-06	0.000298799	0	0	0	0	0
1.96e-07	6.6e-07	3.5e-07	2.28e-05	1.36e-05	0	0	0	0	0
0.000347551	5.76e-06	0.000353752	0	4.11e-07	0	0	0	0	0
1.53e-05	9.86e-07	1.58e-05	2.36e-07	5.7e-06	0	0	0	0	0
7.22e-07	1.21e-05	7.31e-07	8.17e-05	1e-06	0	0	0	1	0
5.41e-06	2.08e-05	5.22e-06	1.91e-05	1.24e-05	0	0	0	0	0
1e-06	0	1.07e-06	6.89e-05	2.21e-05	0	0	0	0	0
1.21e-05	5.55e-08	1.25e-05	0	0	0	0	0	0	0
2.22e-05	2.01e-05	2.23e-05	1.88e-05	2.23e-07	0	0	0	0	0
0	6.91e-05	0	4.86e-06	1.9e-05	0	0	0	0	0
4.27e-08	0	5.08e-08	1.78e-06	6.83e-05	0	0	0	0	0
8.14e-05	1.53e-05	1.92e-05	8.72e-07	0	1	0	0	0	0
1.48e-05	7.18e-06	5.74e-05	3.6e-07	1.96e-05	0	0	0	0	0
5.79e-05	3.47e-06	0	5.08e-07	7.16e-06	0	1	0	0	0
0	1.81e-06	1.56e-05	1.42e-05	1.78e-06	0	0	0	1	0
1.94e-05	9.01e-05	7.43e-06	9.45e-05	8.98e-05	0	0	0	0	0
7.42e-06	3.4e-07	1.54e-06	2.91e-07	3.92e-07	0	0	0	0	0
7.46e-07	5.06e-07	8.99e-05	8.91e-06	5.07e-07	0	0	0	0	0
9.02e-05	0.000101822	3.72e-07	7.35e-07	2.19e-05	0	0	0	0	1
2.91e-07	2.95e-07	5.09e-07	3.69e-08	0.000101819	0	0	0	0	0
8.53e-09	8.48e-06	0.000101568	1.41e-05	2.98e-07	0	0	0	0	0
0.000101561	6.07e-07	2.99e-07	1.38e-06	9.13e-06	0	0	0	0	0
2.92e-07	4.91e-08	6.55e-06	0.000169654	5.67e-07	0	0	0	0	0
6.53e-06	1.73e-05	7.47e-07	1.31e-06	5.24e-08	0	0	0	0	0
4.79e-07	3.74e-05	4.68e-08	1.16e-06	1.37e-05	0	0	0	0	0
4.88e-08	0.000223843	2.71e-05	2.72e-05	3.65e-05	0	0	0	0	0
2.78e-05	1.33e-06	3.66e-05	4.85e-06	0.00022245	0	0	0	0	0
3.75e-05	1.13e-06	0.000246112	4.36e-06	1.31e-06	0	0	0	0	0
0.000217357	2.52e-05	1.36e-07	2.71e-05	1.15e-06	0	0	0	0	0
1.33e-06	7.5e-06	1.22e-06	1.01e-06	1.25e-05	0	0	0	0	0
1.13e-06	5.38e-06	2.68e-05	0.000124214	5.04e-06	0	0	0	0	0
2.3e-05	2.82e-05	4.56e-06	1.99e-07	5.22e-06	0	0	0	0	0
5.44e-06	1.11e-06	5.63e-06	6.6e-06	2.74e-05	0	0	0	0	0
5.82e-06	3.44e-05	1.79e-05	5.35e-06	1.08e-06	0	0	0	0	0
1.71e-05	2.19e-07	8.86e-07	3.18e-07	0.000135046	0	0	0	0	0
1.1e-06	6.06e-06	0.000133704	1.33e-06	2.21e-07	0	0	0	0	0
0.000131279	3.43e-07	1.71e-07	0.000213856	6.6e-06	0	0	0	0	0
6.57e-08	3.28e-07	1.46e-06	5.38e-05	3.65e-07	0	0	0	0	0
5.95e-06	1.81e-06	5.33e-06	7.33e-06	3.56e-07	0	0	0	0	0
3.78e-07	0.00028396	3.67e-07	1.21e-07	1.4e-06	0	0	0	0	0
3.37e-07	5.8e-05	1.85e-06	6.48e-06	0.000262026	0	0	0	0	0
1.33e-06	7.38e-06	0.00026636	2.69e-06	5.11e-05	0	0	0	0	0
0.000279626	3.72e-07	5.03e-05	4.39e-07	6.55e-06	0	0	0	0	0
6.87e-05	6.45e-06	7.11e-06	1.62e-08	1.28e-07	0	0	0	0	0
7.31e-06	5.07e-06	1.05e-07	0.00123304	6.43e-06	0	0	0	0	0
3.97e-07	5.29e-07	6.43e-06	4.1e-07	5.12e-06	0	0	0	0	0
6.19e-06	2.13e-08	4.83e-06	6.14e-05	5.57e-07	0	0	0	0	0
5e-06	0.00112125	5.7e-07	6.48e-06	2.18e-08	0	0	0	0	0
5.21e-07	1.04e-06	1.84e-08	8.31e-07	0.000795308	0	0	0	0	0
2.34e-08	5.22e-05	0.00117236	7.05e-07	1.04e-06	0	0	0	0	0
0.000650994	6.56e-06	4.33e-07	8.42e-07	0.000156092	0	0	0	0	1
1.05e-06	6.79e-07	5.51e-05	0.000167744	6.11e-05	0	0	0	0	0
5.12e-05	2.51e-06	2.37e-06	1.48e-05	6.47e-06	0	0	0	0	0
2.5e-06	1.14e-06	8.08e-07	1.24e-06	6.91e-07	0	0	0	0	0
7.3e-07	0.000121831	2.56e-06	1.03e-06	7.47e-07	0	0	0	0	0
7.52e-07	1.52e-05	1.13e-06	4.94e-06	1.08e-06	0	0	0	0	0
1.23e-06	1.32e-06	0.000183809	0.000165166	0.000102416	0	0	0	0	0
0.000103377	1.57e-06	1.51e-05	2.97e-07	1.1e-06	0	0	0	0	0
1.53e-05	7.4e-06	1.07e-06	1.43e-06	1.44e-06	0	0	0	0	0
1.72e-06	0.000134124	1.39e-06	5.99e-06	1.39e-06	0	0	0	0	0
1.55e-06	2.89e-07	7.46e-06	2.55e-05	7.47e-06	0	0	0	0	0
6.55e-06	1.13e-06	0.000165584	6.14e-06	0.000169463	0	0	0	0	0
6.42e-05	2.95e-05	3.21e-07	1.62e-06	2.97e-07	0	0	0	0	0
2.69e-07	1.2e-05	1.67e-06	3.76e-06	1.79e-06	0	0	0	0	0
1.78e-06	6.44e-06	2.79e-05	1.28e-05	2.94e-05	0	0	0	0	0
7.4e-06	2.57e-06	2.42e-05	4.68e-06	2.39e-05	0	0	0	0	0
2.36e-05	3.44e-06	6.68e-06	4.86e-07	5.22e-06	0	0	0	0	0
6.83e-06	1.47e-05	2.6e-06	0.000116606	2.57e-06	0	0	0	0	0
1.67e-06	5.44e-06	3.25e-06	9.55e-05	7.64e-06	0	0	0	0	1
6.25e-06	4.88e-07	9.81e-06	4.56e-05	3.35e-06	1	0	0	0	0
3.22e-06	0.000173994	5.5e-06	9.19e-09	1.85e-06	0	0	0	0	1
1.28e-05	9.99e-05	4.92e-07	3.28e-06	1.36e-05	0	0	0	0	0
3.03e-06	4.62e-05	0.000105745	4.75e-06	5.26e-06	0	0	0	0	0
4.75e-07	2.66e-09	9.9e-05	9.98e-06	3.22e-07	0	0	0	0	0
0.000114765	3.26e-06	4.55e-05	1.89e-06	0.000153746	0	0	0	0	0
9.92e-05	4.49e-06	6.01e-09	4.79e-08	9.95e-05	0	0	0	0	0
4.67e-05	1.34e-05	1.77e-06	7.96e-05	4.65e-05	0	0	0	0	0
6.08e-09	1.74e-06	4.78e-06	4.26e-06	9.28e-09	0	0	0	0	0
1.8e-06	2.55e-08	1.36e-05	5.13e-07	4.27e-06	0	0	0	0	0
4.83e-06	2.39e-05	7.53e-07	0.000150869	4.67e-06	0	0	0	0	0
1.37e-05	4.53e-06	5.14e-08	1.55e-06	1.16e-05	0	0	0	0	0
1.64e-06	4.81e-07	7.44e-05	1.85e-07	1.79e-06	0	0	0	0	0
4.84e-08	0.000150823	4.48e-06	1.79e-05	4e-08	0	0	0	0	0
8e-05	2.1e-06	5.08e-07	1.49e-06	7.46e-05	0	0	0	0	0
4.31e-06	1.48e-07	8.33e-06	1.49e-07	2.57e-06	0	0	0	0	0
5.24e-07	1.65e-05	2.43e-06	1.81e-06	0.000176153	0	0	0	0	1
0.000143431	1.42e-06	3.22e-07	2.7e-05	4.92e-07	0	0	0	0	0
2.53e-06	4.06e-07	1.78e-05	1.83e-05	0.000150589	0	0	0	0	0
3.18e-07	1.95e-06	1.67e-06	0.000251268	1.52e-06	0	0	0	0	0
1.85e-05	2.75e-05	7.27e-07	1.6e-05	3.36e-07	0	0	0	0	0
1.34e-06	3.23e-05	1.67e-06	8.55e-06	1.65e-05	0	0	0	0	0
6.65e-07	0.000258352	2.37e-05	3.44e-05	1.67e-06	0	0	0	0	0
1.36e-06	1.57e-05	2.97e-05	6.15e-07	5.54e-07	0	0	0	0	0
2.39e-05	8.51e-06	0.000231468	0.000253429	1.8e-06	0	0	0	0	0
3.01e-05	2.79e-05	1.66e-05	4.55e-05	2.62e-05	0	0	0	0	0
0.000221753	6.2e-07	6.97e-06	0.000129778	3.14e-05	0	0	0	0	0
1.66e-05	0.000254947	4.06e-05	1.71e-05	0.000275617	0	0	0	0	0
6.77e-06	4.07e-05	5.56e-07	7.24e-07	1.68e-05	0	0	0	0	0
3.66e-05	0.000129677	0.000249416	2.04e-06	9.09e-06	0	0	0	0	0
4.52e-07	2.15e-05	4.85e-05	7.16e-08	1.99e-05	0	0	0	0	0
0.000251929	5.14e-07	0.000126662	9.51e-06	6.12e-07	0	0	0	0	0
4.29e-05	2.04e-06	2.14e-05	5.25e-07	0.000253631	0	0	0	0	0
0.000129704	2.01e-07	7.52e-07	5.41e-08	4.77e-05	0	0	0	0	0
2.39e-05	1.02e-05	1.58e-06	1.32e-05	0.000129718	0	0	0	0	0
6.21e-07	8.04e-07	2.1e-07	2.22e-05	2.46e-05	0	0	0	0	0
1.56e-06	5.43e-08	1.01e-05	4.25e-06	4.79e-07	0	0	0	0	0
2.08e-07	4.65e-06	3.94e-07	2.1e-05	1.27e-06	0	0	0	0	0
2.9e-06	2.2e-05	5.42e-08	2.06e-06	2.16e-07	0	0	0	0	0
8.06e-07	4.24e-06	1.09e-05	2.38e-05	9.29e-06	0	0	0	0	0
5.29e-08	7.07e-07	2.24e-05	4.26e-05	4.66e-07	0	0	0	0	0
1.09e-05	1.89e-06	4.23e-06	6.64e-05	4.79e-08	0	0	0	0	0
2.25e-05	2.28e-05	8.58e-07	0.000321961	1.43e-05	0	0	0	0	0
3.93e-06	6.09e-05	1.59e-06	6.37e-05	2.21e-05	0	0	0	0	0
2.1e-05	6.3e-05	2.23e-05	3.48e-05	4.3e-06	0	0	0	0	0
1.96e-06	0.000236545	7.33e-05	3.92e-07	6.95e-07	0	0	0	0	0
1.94e-05	6.25e-05	6.72e-05	3.24e-05	1.66e-06	0	0	0	0	0
7.23e-05	1.92e-05	0.000320532	0.000250478	2.22e-05	0	0	0	0	0
5.67e-05	4.47e-07	6.4e-05	8.58e-06	6.46e-05	0	0	0	0	0
0.000323182	2.85e-05	9.4e-05	5.38e-06	2.09e-05	0	0	0	0	0
1.88e-06	0.000316946	4.28e-07	3.8e-06	0.000306786	0	0	0	0	0
9.53e-05	8.59e-06	3.44e-05	5.84e-07	6.39e-05	0	0	0	0	0
3.32e-07	5.47e-06	0.000220668	3.73e-07	7.45e-05	0	0	0	0	0
3.49e-05	3.79e-06	7.85e-06	5.06e-05	3.63e-07	0	0	0	0	0
0.000293581	4.7e-07	5.34e-06	1.54e-06	2.57e-05	0	0	0	0	0
8.87e-06	8.15e-07	3.8e-06	2.96e-06	0.000244733	0	0	0	0	0
5.41e-06	5.06e-05	5.86e-07	1.35e-06	8.85e-06	0	0	0	0	0
6.38e-08	1.52e-06	8.54e-07	1.37e-08	4.24e-06	0	0	0	0	0
5.91e-07	2.78e-06	5.22e-05	1.82e-06	3.79e-06	0	0	0	0	0
8.83e-07	1.21e-06	4.7e-07	1.02e-05	5.22e-07	0	0	0	0	0
3.41e-05	1.32e-08	2.94e-06	2.47e-07	8.03e-07	0	0	0	0	0
1.59e-06	1.72e-06	1.13e-06	1.66e-05	2.19e-05	0	0	0	0	0
3.03e-06	1e-05	1.34e-08	1.25e-06	5.16e-07	0	0	0	0	0
1.32e-06	2.47e-07	1.86e-06	4.28e-07	2.84e-06	0	0	0	0	0
1.29e-08	1.68e-05	7.95e-06	1.38e-05	1.39e-06	0	0	0	0	0
1.83e-06	1.7e-06	2e-08	4.88e-05	1.36e-08	0	0	0	0	0
8.45e-06	4.26e-07	1.69e-05	1.77e-05	1.87e-06	0	0	0	0	0
2.47e-07	2.66e-05	1.71e-06	6.84e-06	1.06e-05	0	0	0	0	0
1.6e-05	4.61e-05	3.58e-07	2.69e-06	2.44e-07	0	0	0	0	0
1.68e-06	1.76e-05	2.73e-05	3.91e-07	1.62e-05	0	0	0	0	0
4.27e-07	4.73e-06	4.91e-05	2.1e-06	1.41e-06	0	0	0	0	0
2.75e-05	4.46e-07	1.02e-05	1.65e-06	4.25e-07	0	0	0	0	0
5.19e-05	4.03e-07	6.91e-06	2.02e-05	1.24e-05	0	0	0	0	0
1.03e-05	2.18e-06	2.63e-06	2.34e-05	3.88e-05	0	0	0	0	0
6.57e-06	1.78e-06	3.71e-07	7.12e-07	1.78e-05	0	0	0	0	0
2.62e-06	2.01e-05	1.94e-06	0	6.55e-06	0	0	0	0	0
2.65e-07	1.56e-05	1.53e-06	1.05e-06	2.61e-06	0	0	0	0	0
2.27e-06	7.02e-07	1.25e-05	5.8e-06	3.84e-07	0	0	0	0	0
1.25e-06	0	2.29e-05	1.14e-05	2.01e-06	0	0	0	0	0
1.76e-05	6.27e-07	7.19e-07	4.41e-05	1.64e-06	0	0	0	0	0
2.28e-05	5.45e-06	0	0.00020058	2.03e-05	0	0	0	0	0
7.27e-07	1.08e-05	1.03e-06	0.000121496	2.26e-05	0	0	0	0	0
0	4.63e-05	7.36e-06	7.75e-05	6.98e-07	0	0	0	0	0
1.01e-06	0.000160741	1.14e-05	8.83e-06	0	0	0	0	0	0
6.12e-06	0.000127631	2.62e-05	1.36e-06	1e-06	0	0	0	0	0
1.35e-06	7.72e-05	0.000204695	0.000116331	7.02e-06	0	0	0	0	0
4.43e-05	1.26e-05	0.000127486	8.03e-05	1.14e-05	0	0	0	0	0
0.000129952	4.84e-07	7.71e-05	0.000100099	3.99e-05	0	0	0	0	0
0.000123946	8.33e-05	1.21e-05	3.64e-06	8.42e-05	0	0	0	0	0
7.67e-05	2.33e-06	1.39e-06	0.000213196	0.000115276	0	0	0	0	0
1.27e-05	3.77e-05	4.67e-05	3.21e-05	7.74e-05	0	0	0	0	0
1.47e-06	3.58e-06	7.95e-05	6.25e-07	1.21e-05	0	0	0	0	0
0.000130173	0.000272153	7.47e-05	2.38e-05	1.45e-06	0	0	0	0	0
3.29e-05	3.24e-05	3.88e-06	6.37e-05	0.000132163	0	0	0	0	0
0.000100557	6.24e-07	0.000253139	9.67e-06	7.99e-05	0	0	0	0	0
3.79e-06	2.68e-05	3.11e-05	7.09e-06	6.74e-05	0	0	0	0	0
0.000183636	6.41e-05	6.19e-07	0.000235238	3.36e-06	0	0	0	1	0
3.17e-05	8.34e-05	2.53e-05	1.29e-06	0.000226065	0	0	0	0	0
6.19e-07	7.04e-06	5.86e-05	0	3.16e-05	0	0	0	0	0
2.76e-05	5.47e-05	8.41e-05	6.01e-05	7.81e-08	0	1	0	0	0
6.37e-05	1.37e-06	2.4e-06	4.76e-07	2.86e-05	0	0	0	0	0
8.55e-05	0	0.000252213	1.26e-06	5.83e-05	0	0	1	0	0
7.35e-06	1.44e-05	1.2e-06	0	7.99e-05	0	0	0	0	0
8.58e-07	4.69e-07	0	6.94e-07	2.6e-06	0	0	0	0	0
0	1.87e-06	6.09e-05	3.13e-05	0.000217399	0	0	0	0	1
6.02e-05	0	5.5e-07	6.37e-05	9.55e-07	0	0	0	0	0
4.7e-07	8.09e-07	1.45e-06	3.14e-06	0	0	0	0	0	0
1.54e-06	3.07e-05	0	6.3e-05	1.44e-05	0	0	0	0	0
0	6.26e-05	8e-07	4.26e-06	5.59e-07	0	0	0	0	0
6.35e-07	3.06e-06	2.89e-05	3.6e-05	1.77e-06	0	0	0	0	0
3.1e-05	7.31e-05	6.37e-05	9.05e-07	0	0	0	0	0	0
3.23e-05	3.25e-06	4.71e-06	6.37e-08	6.36e-07	0	0	0	0	0
4.96e-06	3.6e-05	1.9e-05	7.15e-07	2.53e-05	0	0	0	0	0
7.35e-05	9.61e-07	4.66e-06	3.73e-07	4.96e-05	0	0	0	0	0
4.46e-06	5.71e-08	3.57e-05	6.38e-09	4.12e-06	0	0	0	0	0
3.53e-05	3.74e-07	8.65e-07	2.58e-05	7.37e-05	0	0	0	0	0
9.57e-07	2.91e-07	6.43e-08	7.95e-06	4.61e-06	0	0	0	0	0
5.51e-08	6.56e-09	7.06e-07	7.06e-08	3.58e-05	0	0	0	0	0
3.86e-07	8.96e-06	3.94e-07	1.79e-06	9e-07	0	0	0	0	0
3.89e-07	6.8e-06	5.72e-09	1.38e-05	6.29e-08	0	0	0	0	0
3.52e-09	5.87e-08	2.6e-05	9.26e-08	6.71e-07	0	0	0	0	0
2.51e-05	1.34e-06	6.57e-06	2.8e-06	2.23e-07	0	0	0	1	0
7.13e-06	1.35e-05	6.74e-08	2.26e-06	5.93e-09	0	0	0	0	0
6.76e-08	8.36e-08	1.5e-06	1.65e-07	2.33e-05	0	0	0	0	0
1.81e-06	2.14e-06	1.29e-05	5.31e-06	8.91e-06	0	0	0	0	0
1.12e-05	2.15e-07	9.25e-08	7.36e-07	5.69e-08	0	0	0	0	0
9.14e-08	5.33e-06	2.42e-06	1.22e-07	1.63e-06	0	0	0	0	0
2.4e-06	0.000380141	1.73e-07	1.88e-06	8e-06	0	0	0	0	0
2.24e-07	1.23e-07	5.21e-06	0.000115006	5.2e-08	0	0	0	0	0
5.35e-06	1.77e-06	7.1e-07	9.56e-06	2.47e-06	0	0	0	0	0
0.000379592	0.000138301	1.23e-07	7.14e-07	1.82e-07	0	0	0	0	0
2.41e-09	1.23e-05	1.61e-06	0.000146775	4.18e-06	0	0	0	0	0
1.97e-06	4.07e-07	0.000185779	4.37e-06	0.000380163	0	0	0	0	0
0.000198735	0.000146172	2.01e-05	5.79e-05	1.23e-07	0	0	0	0	0
9.98e-06	4.57e-06	7.07e-07	0.000123812	1.48e-06	0	0	0	0	0
4.21e-07	5.74e-05	5.38e-05	0	0.0001725	0	0	1	0	0
0.000146468	0.000105369	0.000128343	5.92e-07	9.52e-06	0	0	0	0	0
4.6e-06	0	4.83e-06	5.02e-05	6.87e-07	0	0	0	0	0
4.37e-05	2.37e-07	5.82e-05	9.85e-06	0.00013683	0	0	0	0	0
9.29e-05	5.1e-05	0.000122054	1.27e-05	4.54e-06	0	0	0	0	0
0	1.06e-05	0	6.23e-09	5.86e-05	0	0	0	0	0
6.03e-07	1.26e-05	5.77e-07	9.3e-07	7.81e-05	0	0	0	0	0
5.06e-05	1.05e-08	3.08e-05	9.42e-05	0	0	0	0	0	0
6.67e-06	1.75e-06	1.08e-05	3.65e-06	5.7e-07	0	0	0	0	0
1.69e-07	8.59e-05	1.27e-05	0.000215356	5.15e-05	0	0	0	0	0
6.08e-09	3.68e-06	1.17e-08	1.14e-06	8.87e-06	0	0	0	0	0
1.94e-06	0.000191489	1.11e-06	8.9e-07	1.46e-07	0	0	0	0	0
9.06e-05	1.65e-06	9.34e-05	9.55e-06	1.14e-08	0	0	0	0	0
1.65e-06	9.14e-07	3.66e-06	4.92e-07	1.09e-06	0	0	0	0	0
0.000183671	9.37e-06	0.00015769	9.14e-06	7.99e-05	0	0	0	0	0
1.96e-06	2.62e-07	1.81e-06	6.2e-05	3.69e-06	0	0	0	0	0
8.46e-07	1.42e-05	7.92e-07	6.19e-05	0.00018197	0	0	0	0	0
1.07e-06	6.38e-05	9.34e-06	3.23e-07	1.82e-06	0	0	0	0	0
4.97e-07	6.2e-05	5.27e-07	0.000147656	8.11e-07	0	0	0	0	0
1.46e-05	1.1e-06	9.12e-06	1.39e-06	9.11e-06	0	0	0	0	0
6.48e-05	0.000128533	1.73e-05	1.58e-06	4.1e-07	0	0	0	0	0
1.5e-07	1.35e-05	6.19e-05	0.000140205	1.19e-05	0	0	0	0	0
1.13e-06	1.7e-06	1.18e-06	1.82e-06	6.47e-05	0	0	0	0	0
0.000102617	0.000103516	0.000139666	5.76e-05	6.2e-05	0	0	0	0	0
1.41e-05	1.63e-06	1.41e-05	1.54e-05	1.08e-06	0	0	0	0	0
1.19e-06	6.89e-05	1.46e-06	4.82e-06	0.000119457	0	0	0	0	0
0.000121298	1.62e-05	0.000115981	5.29e-07	1.28e-05	0	0	0	0	0
1.78e-06	4.86e-06	1.68e-06	2.83e-06	1.57e-06	0	0	0	0	0
7.4e-05	5.76e-07	5.21e-05	0	0.000129586	0	0	0	0	0
6.41e-05	2.65e-06	1.62e-05	2.97e-07	1.56e-06	1	0	0	0	0
1.65e-05	0	4.87e-06	5.2e-08	6.88e-05	0	0	0	0	0
4.31e-06	3.29e-07	5.24e-07	2.04e-05	1.62e-05	0	0	0	0	0
2.18e-07	4.23e-08	2.73e-06	1.58e-05	4.79e-06	0	0	0	0	0
2.72e-06	1.99e-05	0	4.14e-05	1.34e-06	0	0	0	0	1
0	1.93e-05	2.96e-07	6.73e-06	5.73e-07	0	0	0	1	0
3.1e-07	4.13e-05	5.22e-08	2.05e-06	2.88e-06	0	0	0	0	0
2.02e-08	1.58e-06	2.04e-05	1.79e-05	0	0	0	0	0	0
1.59e-05	1.83e-05	1.62e-05	1.63e-07	3.29e-07	0	0	0	0	0
0.000100322	2.24e-07	4.17e-05	0	5.34e-08	1	0	0	0	0
1.99e-05	0	1.85e-06	7.86e-07	1.16e-05	0	0	0	0	0
2.52e-05	1.81e-07	1.19e-05	3.76e-05	9.23e-05	0	1	0	0	1
1.56e-06	7.68e-07	2.06e-07	6e-08	1.07e-05	1	0	0	0	0
1.38e-06	1.74e-05	0	3.93e-07	3.15e-05	0	0	0	0	0
1.32e-05	6.83e-08	6.8e-07	6.32e-06	1.46e-06	0	0	0	0	1
2.93e-07	4.91e-07	3.74e-05	2.31e-05	1.46e-06	0	0	0	0	0
0	8.44e-06	7.57e-08	1.79e-07	1.74e-05	0	0	0	0	0
2.54e-07	1.89e-05	5.7e-07	1.74e-05	3e-07	1	0	0	0	0
6.98e-07	1.87e-07	8.41e-06	1.06e-05	0	0	0	0	0	0
3.65e-05	1.58e-05	2.08e-05	2.31e-07	7.62e-07	0	0	0	0	0
5.22e-08	1.07e-05	6.28e-08	5.08e-06	3.66e-05	0	0	0	0	0
6.84e-07	1.84e-07	1.76e-05	3.11e-06	7.53e-08	0	0	0	0	0
0.000360801	2.21e-05	1.01e-05	8.01e-06	6.93e-07	1	0	0	0	0
7.79e-06	2.95e-06	4.03e-07	1.93e-05	3.09e-06	0	0	0	0	0
1.88e-05	2.24e-05	2.25e-05	2.28e-05	1.64e-05	0	0	0	0	0
1.92e-07	2.1e-05	3.22e-06	0.000101062	1.79e-07	0	0	0	0	0
1.68e-05	2.12e-05	2.12e-05	2.41e-05	1.61e-05	0	0	0	0	0
1.06e-05	0.000117574	1.93e-05	7.31e-08	1.42e-06	0	0	0	0	0
3.99e-07	2.29e-05	1.88e-05	6.87e-05	4.21e-07	0	0	0	0	0
2.24e-05	6.72e-08	0.000106587	6.89e-05	2.08e-05	0	0	0	0	0
3.13e-06	6.97e-05	2.21e-05	7.22e-07	2.07e-06	0	0	0	0	0
8.09e-06	6.73e-05	1.33e-07	3.02e-06	2.17e-05	0	0	0	0	0
2e-05	5.25e-07	6.83e-05	6.76e-06	2.04e-05	0	0	0	0	0
2.2e-05	2.82e-06	6.04e-05	1.48e-05	2.21e-05	0	0	0	0	0
0.00011282	1.47e-06	3.21e-07	3.79e-07	0.000107573	0	1	0	0	0
2.15e-05	4.3e-06	2.63e-06	4.2e-07	1.91e-05	0	0	0	0	0
1.43e-07	1.1e-05	8.74e-06	1.71e-06	1.6e-07	0	0	0	0	0
2.86e-05	5.81e-07	1.97e-05	6.93e-06	6.94e-05	0	0	0	0	0
7.45e-05	5.97e-07	6.21e-07	3.36e-06	6.76e-05	0	0	0	0	0
6.15e-07	1.52e-06	5.99e-07	2.35e-07	7.28e-07	0	0	0	0	0
3.11e-06	8.18e-06	1.72e-06	2.01e-05	2.73e-06	0	0	0	0	0
1.2e-06	3.87e-06	7.08e-06	3.77e-05	6.53e-06	1	0	0	0	0
8.64e-06	2.93e-07	3.29e-06	1.54e-06	1.71e-05	0	0	0	0	0
1.08e-05	3.12e-06	3.41e-07	1.01e-05	6.23e-07	0	0	0	0	0
6.33e-07	3.7e-05	1.97e-05	1.3e-05	5.61e-07	0	0	0	0	0
3.64e-07	1.47e-06	1.42e-05	8.61e-07	1.66e-06	0	0	0	0	0
1.69e-06	1.02e-05	1.18e-06	6.13e-05	0.000233111	0	0	0	0	1
0.000264584	1.13e-05	9.48e-06	1.5e-05	8.76e-06	1	0	0	0	0
6.25e-06	8.09e-07	3.1e-05	0.000110015	3.32e-06	0	0	0	0	0
3.7e-06	4.54e-05	8.18e-07	1.02e-06	4.14e-07	0	0	0	0	0
4.08e-07	1.11e-05	6.28e-05	5.34e-05	2.92e-06	0	0	0	0	0
1.97e-05	1.27e-07	1.49e-05	4.03e-07	3.73e-05	0	0	0	0	0
0.000456636	1.12e-06	0.000109989	8.53e-07	1.56e-06	1	0	0	0	0
3.73e-05	4.35e-05	1.02e-06	7.62e-08	6.63e-06	0	0	0	0	0
1.26e-06	7.53e-08	4.89e-05	1.5e-09	1.2e-05	0	0	0	0	0
9.66e-06	2.55e-06	4.03e-07	1.91e-06	3.14e-07	0	0	0	0	0
3.07e-05	2.62e-08	2.62e-06	0.000104815	6.54e-05	0	0	0	0	0
3.88e-07	1.54e-09	7.64e-08	1.08e-06	1.37e-05	0	0	0	0	0
5.9e-05	0.000357783	1.51e-09	2.09e-05	0.000110011	0	0	0	0	0
9.21e-06	0.000142526	0.000356689	7.18e-06	1.06e-06	0	0	0	0	0
0.000109975	1.02e-06	0.000141694	4.06e-05	4.19e-05	0	0	0	0	0
5.5e-07	2.09e-05	1.08e-06	1.1e-07	3.93e-07	0	0	0	0	0
4.8e-05	7.37e-06	5.63e-07	2.37e-05	2.59e-06	0	0	0	0	0
4.03e-07	4.69e-05	7.5e-06	4.98e-05	7.44e-08	0	0	0	0	0
2.69e-06	1.06e-07	2.39e-05	1.15e-05	1.51e-09	0	0	0	0	0
7.55e-08	2.3e-05	9.04e-08	4.84e-08	0.000357755	0	0	0	0	0
6.77e-10	5.51e-05	2.22e-05	0	5.82e-05	0	0	0	0	0
0.000356661	1.16e-05	4.59e-05	7.3e-06	1.08e-06	0	0	0	0	0
0.000193622	6.05e-08	1.2e-05	3.95e-05	2.08e-05	0	0	0	0	0
1.28e-07	0	6.36e-08	2.52e-06	6.84e-06	0	0	0	0	0
2.09e-05	1.25e-05	0	3.96e-05	3.01e-05	0	0	0	0	0
4.07e-06	2.86e-05	1.04e-05	0.000180731	1.01e-07	0	0	0	0	0
4.78e-05	2.44e-06	3.36e-05	8.32e-05	2.04e-05	0	0	0	0	0
1.06e-07	4.24e-05	2.46e-06	0	5.51e-05	0	0	0	0	0
1.59e-05	0.000110947	4.01e-05	6.77e-06	1.23e-05	0	0	0	0	0
5.58e-05	0.000209636	0.000207333	3.04e-05	6.27e-08	0	0	0	0	0
3.02e-06	0	0.000203783	5.25e-06	0	0	0	0	0	0
2.45e-08	6.93e-06	0	9.51e-06	1.13e-05	0	0	0	0	0
0	2.98e-05	7.2e-06	0.000186112	3.53e-05	0	0	0	0	0
7.34e-06	4.32e-06	3.04e-05	2.3e-06	2.2e-06	0	0	0	0	0
3.9e-05	7.19e-06	3.63e-06	3.02e-05	4.29e-05	0	0	0	0	0
2.49e-06	0.000191876	9.37e-06	4.52e-05	0.000218084	0	0	0	0	0
4.29e-05	2.15e-06	0.000203149	4.94e-08	0.000207472	0	0	0	0	0
0.000208629	2.96e-05	2.01e-06	2.01e-06	0	0	0	0	0	0
0.000186053	2.68e-05	2.84e-05	3.55e-06	7e-06	0	0	0	0	0
0	4.69e-08	4.63e-05	0.000127981	7.19e-06	0	0	0	0	0
6.91e-06	6.76e-06	5.53e-08	4.85e-05	4.79e-06	0	0	0	0	0
2.06e-05	5e-06	5.89e-06	1.15e-05	7.31e-06	0	0	0	0	0
5.21e-06	0.000141308	4.28e-06	2.79e-05	0.000139433	0	0	0	0	0
8.61e-06	7.56e-05	0.000142454	0.000154895	2.17e-06	0	0	0	0	0
0.000174033	3.18e-06	6.03e-05	4.99e-05	1.14e-05	0	0	0	0	0
1.97e-06	4.2e-05	1.21e-05	1.99e-06	5.32e-05	0	0	0	0	0
1.76e-05	0.000153641	4.15e-05	5.46e-06	5.52e-08	0	0	0	0	0
4.87e-05	4.79e-05	3.94e-05	0.000175142	5.55e-06	0	0	0	0	0
4.44e-08	1.58e-06	4.91e-05	8.96e-05	4.87e-06	0	0	0	0	0
5.92e-06	5.71e-06	1.9e-06	1.08e-05	6.87e-05	0	0	0	0	0
4.72e-06	3.27e-05	4.32e-06	2.87e-07	7.56e-05	0	0	0	0	0
0.000136232	8.71e-05	0.000175188	5.62e-08	1.21e-05	0	0	0	0	0
7.62e-05	2.35e-05	0.000101626	3.16e-07	4.13e-05	0	0	0	0	0
1.03e-05	2.82e-07	7.1e-06	6.63e-06	0.000153913	0	0	0	0	0
2.42e-05	6.22e-08	2.91e-07	2.65e-05	2.42e-05	0	0	0	0	0
0.00014605	2.84e-07	1.06e-07	6.01e-07	1.96e-06	0	0	0	0	0
2.69e-05	6.64e-06	2.08e-07	2.29e-05	5.78e-06	0	0	0	0	0
1.84e-06	2.59e-05	6.6e-06	3.3e-06	0.000170719	0	0	0	0	0
4.24e-06	8.22e-07	2.06e-05	1.35e-06	6.74e-05	0	0	0	0	0
0.000174983	2.38e-05	8.38e-07	2.57e-06	2.82e-05	0	0	0	0	0
0.000107497	3.29e-06	2.29e-05	1.92e-06	2.9e-07	0	0	0	0	0
2.42e-05	1.28e-06	3.31e-06	0	9.46e-08	0	0	0	0	0
1.7e-07	2.83e-06	1.39e-06	2.48e-05	2.89e-07	0	0	0	0	0
1.01e-07	3.66e-06	3.01e-06	6.19e-06	5.67e-06	0	0	0	0	0
3.17e-07	0	3.3e-06	2.25e-06	2.65e-05	0	0	0	0	0
3.61e-06	4.7e-06	0	0.000104007	7.73e-07	0	0	0	0	0
2.63e-05	6.51e-06	4.6e-06	6.97e-07	2.55e-05	0	0	0	0	0
7.54e-07	2.77e-06	6.37e-06	7.4e-07	2.43e-06	0	0	0	0	0
3.26e-05	7.06e-05	3e-06	7.63e-07	1.39e-06	0	0	0	0	0
4.3e-06	8.12e-07	9.36e-05	1.99e-07	3.21e-06	0	0	0	0	0
1.36e-06	7.66e-07	1.06e-06	7.73e-08	3.67e-06	0	0	0	0	0
2.91e-06	6.6e-07	6.7e-07	1.33e-05	0	0	0	0	0	0
2.1e-06	2.23e-07	5.53e-07	1.32e-06	2.56e-05	0	0	0	0	0
0	2.33e-07	1.9e-07	3.37e-07	5.03e-06	0	0	0	0	0
2.51e-05	1.31e-05	2.3e-07	0	3.18e-06	0	0	0	0	0
6.73e-06	9.83e-07	5.53e-06	2.34e-06	3.38e-05	0	0	0	0	0
3.19e-06	1.3e-07	1.32e-06	7.81e-06	5.7e-07	0	0	0	0	0
7.57e-05	0	3.06e-07	0.000324025	8.31e-07	0	0	0	0	0
8.01e-07	2.35e-06	0	8.86e-06	6.32e-07	0	0	0	0	0
6.54e-07	2.49e-05	2.17e-06	3.34e-07	2.36e-07	0	0	0	0	0
8.01e-07	0.000287406	2.32e-05	0	2.3e-07	0	0	0	0	0
4.28e-06	9.22e-06	7.35e-05	4.5e-06	1.31e-05	1	0	1	0	0
2.26e-07	2.82e-05	0.000261759	0.000125321	1.24e-06	0	0	0	0	0
2.25e-07	0	8.01e-06	3.72e-05	3.34e-07	0	0	0	0	0
5.48e-06	4.19e-06	2.83e-05	1.02e-05	0	0	0	0	0	0
1.2e-06	0.00012714	0	1.38e-07	2.11e-06	0	0	0	0	0
2.58e-07	4.96e-05	3.26e-06	1.8e-06	2.35e-05	0	0	0	0	0
0	1.22e-05	1.76e-05	8.34e-07	6.87e-05	0	0	0	0	1
2.37e-06	4.59e-07	5.37e-05	5.58e-05	0.000279514	0	0	0	0	0
2.53e-05	2.29e-07	1.15e-05	2e-06	3.72e-06	0	0	0	0	0
0.000257139	8.75e-07	4.76e-07	1.97e-05	2.82e-05	0	0	0	0	0
9e-06	5.61e-05	2.44e-07	1.98e-05	0	0	0	0	0	0
2.83e-05	3.22e-06	4.95e-07	4.86e-05	4.39e-06	0	0	0	0	0
0	2.74e-05	4.83e-05	1.86e-06	0.000126962	0	0	0	0	0
4.56e-06	1.67e-06	3.24e-06	1.15e-06	4.23e-05	0	0	0	0	0
0.000128277	4.53e-05	2.49e-05	6.76e-05	1.19e-05	0	0	0	0	0
4.39e-05	1.81e-06	1.66e-05	9.06e-05	4.72e-07	0	0	0	0	0
1.19e-05	1e-06	4.27e-05	0.000141008	2.31e-07	0	0	0	0	0
4.9e-07	0.000120345	1.85e-06	0.00011733	7.54e-07	0	0	0	0	0
1.93e-06	6.78e-05	1.13e-06	6.47e-08	1.48e-05	0	0	0	0	0
8.37e-07	0.000155277	0.000110581	1.68e-06	3.2e-06	0	0	0	0	0
6.99e-06	0.000115472	7.36e-05	1.39e-07	2.93e-05	0	0	0	0	0
3.32e-06	5.38e-08	0.000151051	3.24e-06	2.09e-05	0	0	0	0	0
3.02e-05	1.51e-06	0.000119361	1e-06	4.11e-05	0	0	0	0	0
1.66e-05	1.39e-07	1.03e-07	1.1e-06	1.85e-06	0	0	0	0	0
5.74e-05	2.29e-06	1.52e-06	7.52e-07	8.7e-07	0	0	0	0	0
1.84e-06	1.09e-06	1.34e-07	2.51e-06	0.000111139	0	0	0	0	0
1.22e-06	1e-06	3.19e-06	0.000325079	6.51e-05	0	0	0	0	0
7.71e-05	3.06e-06	1.24e-06	5.04e-06	0.000156961	0	0	0	0	0
6.21e-05	2.39e-06	1.05e-06	1.22e-06	0.000120996	0	0	0	0	0
0.000154033	0.00021623	3.05e-06	2.28e-06	1.07e-07	0	0	0	0	0
0.000121785	6.37e-06	2.57e-06	0.000117482	1.46e-06	0	0	0	0	0
9.94e-08	1.28e-06	0.000325058	2.7e-05	1.33e-07	0	0	0	0	0
1.57e-06	2.11e-06	4.61e-06	9.44e-05	2.14e-06	0	0	0	0	0
2.73e-08	8.76e-05	1.37e-06	1.12e-05	1.26e-06	0	0	0	0	0
3.88e-06	2.39e-05	2.41e-06	1.58e-06	1.08e-06	0	0	0	0	0
1.16e-06	8.55e-05	4.69e-05	1.85e-05	3.06e-06	0	0	0	0	0
1.07e-06	1.19e-05	2.7e-05	0	2.58e-06	0	0	0	0	0
3.05e-06	1.56e-06	6.45e-05	2.44e-07	0.000325082	0	0	0	0	0
2.54e-06	1.58e-05	1.11e-05	8.97e-09	5.34e-06	0	0	0	0	0
0.000325114	0	1.57e-06	9.98e-05	9.91e-07	0	0	0	1	0
4.97e-06	2.38e-07	1.83e-05	4.25e-06	2.04e-06	0	0	0	0	0
1.23e-06	1.23e-08	0	5.46e-05	8.54e-05	0	0	0	0	0
2.28e-06	4.29e-06	2.34e-07	1.37e-05	2.68e-05	0	0	0	0	0
0.000116001	1.15e-05	1.13e-08	1.51e-07	8.58e-05	0	0	0	0	0
2.69e-05	1.36e-05	3.89e-06	2.45e-07	1.19e-05	0	0	0	0	0
0.000105801	8.06e-08	1.04e-05	1.44e-05	1.44e-06	0	0	0	0	0
1.12e-05	3.07e-07	1.87e-05	1.76e-05	1.83e-05	0	0	0	0	0
1.36e-06	1.59e-05	1.62e-07	2.66e-07	0	0	0	0	0	0
1.82e-05	1.64e-05	3.1e-07	0.000216227	2.42e-07	0	0	0	0	0
0	3.75e-07	1.61e-05	0.000146605	1.65e-08	0	0	0	0	0
2.26e-07	0.000207838	1.55e-05	4.71e-05	9.98e-05	0	0	0	0	1
1.61e-08	0.000149128	5.12e-07	2.11e-05	4.12e-06	0	0	0	0	0
9.98e-05	0.00010146	0.000191844	1.21e-07	5.85e-05	1	0	0	0	0
3.98e-06	2.02e-05	0.000148884	0	1.83e-05	0	0	0	0	0
5.67e-05	1.24e-07	6.75e-05	1.76e-05	1.26e-07	0	0	0	0	0
1.41e-05	0	2.89e-05	2.58e-06	2.95e-07	0	0	0	0	0
1.53e-07	2.4e-05	1.04e-07	3.33e-05	1.67e-05	0	0	0	0	0
3.13e-07	2.35e-06	0	0	1.65e-05	0	0	0	0	0
1.46e-05	0.000179617	1.72e-05	4.74e-05	2.82e-07	0	1	0	0	0
1.03e-05	4.23e-06	2.65e-06	9.54e-06	0.000215998	0	0	0	0	0
2.74e-07	0	3.33e-05	8.15e-06	0.000151192	0	0	0	0	0
2.44e-05	2.11e-05	0	8.12e-06	8.19e-05	0	0	0	0	0
0.000130653	1.05e-05	4.74e-05	3.04e-05	2.06e-05	0	0	0	0	0
0.000102187	8.28e-06	9.65e-06	2.95e-05	1.17e-07	0	0	0	0	0
2.82e-05	9.01e-06	3.7e-06	2.7e-05	0	0	0	0	0	0
1.23e-07	2.22e-05	9.19e-06	1.41e-06	1.75e-05	0	0	0	0	0
0	2.65e-05	3.14e-05	0	1.71e-06	0	0	0	0	0
2.29e-05	1.17e-05	2.57e-05	1.1e-05	3.34e-05	0	0	0	0	0
2.34e-06	1.41e-06	2.69e-05	3.41e-06	0	0	0	0	0	0
0.000206246	0	3.37e-07	5.91e-07	4.22e-05	1	0	0	0	0
3.32e-05	7.18e-06	0	2.28e-06	1.06e-05	0	0	0	0	0
0	3.42e-06	9.8e-06	7.18e-07	3.45e-06	0	0	0	0	0
3.94e-05	5.52e-07	3.36e-06	0.000143994	8.91e-06	0	0	0	0	0
1.07e-05	1.1e-06	5.41e-07	8.83e-05	3.1e-05	0	0	0	0	0
7.85e-06	1.62e-06	1.08e-06	6.72e-07	9.16e-06	0	0	0	0	0
8.36e-06	0.000173969	1.57e-06	9.61e-07	2.65e-05	0	0	0	0	0
2.77e-05	7.83e-05	0.000118596	0.000287444	1.44e-06	0	0	0	0	0
3.39e-05	5.52e-07	0.000117536	3.86e-06	0	0	0	0	0	0
2.64e-05	9.79e-07	5.96e-07	2.45e-07	1.17e-05	0	0	0	0	0
1.48e-06	0.000252631	6.39e-07	0.000125054	3.42e-06	0	0	0	0	0
0	5.45e-06	0.000286994	5.91e-08	5.32e-07	0	0	0	0	0
1.23e-05	1.6e-07	5.98e-06	1.14e-06	1.96e-06	0	0	0	0	0
4.47e-07	0.000113924	2.23e-07	2.64e-06	1.53e-06	0	0	0	0	0
5.16e-07	7.13e-08	0.000124883	3.42e-07	0.000148583	0	0	0	0	0
1.86e-06	1.26e-06	7.69e-08	2.12e-06	9.5e-05	0	0	0	0	0
6.82e-07	4e-06	1.26e-06	3.23e-05	5.65e-07	0	0	0	0	0
0.000172677	3.06e-07	2.45e-06	1.84e-07	9.33e-07	0	0	0	0	0
0.000115728	2.41e-06	3.09e-07	1.83e-05	0.000278697	0	0	0	0	0
5.82e-07	3.24e-05	1.69e-06	5.99e-06	5.7e-06	0	0	0	0	0
7.04e-07	1.76e-07	3.23e-05	2.55e-06	1.34e-07	0	0	0	0	0
2.8e-05	1.82e-05	1.92e-07	8.06e-06	5.03e-05	1	0	0	0	0
0.000297343	6.26e-06	1.86e-05	0.000122198	7.5e-08	0	0	0	0	0
6.04e-06	3.7e-06	5.59e-06	4.37e-05	1.23e-06	0	0	0	0	0
1.55e-07	2.32e-06	3.7e-06	1e-05	3.88e-06	0	0	0	0	0
8.95e-05	0.000145797	8.03e-06	9.65e-06	1.9e-07	0	0	0	0	0
7.02e-08	4.52e-05	0.000136761	4.79e-06	1.79e-06	0	0	0	0	0
1.13e-06	9.94e-06	3.46e-05	1.24e-07	3.24e-05	0	0	0	0	0
3.89e-06	1.16e-05	1e-05	1.45e-05	1.56e-07	0	0	0	0	0
2.07e-07	1.97e-05	7.78e-06	2.05e-06	1.77e-05	0	0	0	0	0
2.08e-06	6.57e-08	2.07e-05	3.4e-06	5.82e-06	0	0	0	0	0
3.22e-05	1.52e-05	1.27e-07	3.54e-05	3.31e-06	0	0	0	0	0
1.5e-07	0.000300721	1.51e-05	5.97e-07	6.16e-06	0	0	0	0	0
1.87e-05	3.11e-06	1.68e-06	6.5e-05	0.000106342	0	0	0	0	0
5.67e-06	4.07e-05	5.95e-05	1.33e-06	4.1e-05	0	0	0	0	0
2.66e-06	5.44e-07	4.03e-05	0.000295172	1e-05	0	0	0	0	0
8.05e-06	6.4e-05	5.69e-07	1.06e-06	5.16e-06	0	0	0	0	0
7.89e-05	1.45e-06	6.97e-05	3.89e-05	2.06e-05	0	0	0	0	0
3.23e-05	0.000272933	1.3e-06	6.22e-07	1.21e-07	0	0	0	0	0
1e-05	1e-06	0.000312932	2.6e-05	1.46e-05	0	0	0	0	0
1.27e-05	3.89e-05	1.08e-06	6.43e-05	0.000299907	0	0	0	0	0
6.04e-06	6.18e-07	3.89e-05	2.49e-06	6.02e-05	0	0	0	0	0
1.25e-07	2.73e-05	6.64e-07	1.27e-07	7.57e-05	0	0	0	0	1
1.52e-05	6.32e-05	2.91e-05	3.43e-05	2.89e-05	0	0	0	0	0
1.71e-06	2.48e-06	6.2e-05	8.12e-06	5.93e-07	0	0	0	0	0
5.92e-05	1.34e-07	2.58e-06	4.02e-05	6.93e-05	0	0	0	0	0
2.54e-05	3.14e-05	1.45e-07	3.87e-05	1.65e-06	0	0	0	1	0
5.07e-07	7.93e-06	3.36e-05	2.31e-05	0.000266259	0	0	0	0	0
5.24e-05	3.77e-05	8.02e-06	5.12e-07	1.09e-06	0	0	0	0	0
1.67e-06	2.32e-05	1.78e-05	1.63e-05	3.8e-05	0	0	0	0	0
0.000293888	2.73e-07	3.37e-05	1.04e-05	3.95e-07	0	0	1	0	0
1.06e-06	2.09e-05	2.32e-05	3.27e-06	2.65e-05	0	0	0	0	0
3.85e-05	9.48e-06	5.49e-07	6.86e-06	6.21e-05	0	0	0	0	0
5.83e-07	4.55e-06	1.25e-05	1.88e-07	2.56e-06	0	0	0	0	0
2.91e-05	6.84e-06	1.19e-05	1.64e-07	1.47e-07	0	0	0	0	0
6.37e-05	1.47e-07	3.33e-06	5.86e-05	1.37e-05	0	0	0	0	0
2.14e-06	1.89e-07	1.04e-06	2.53e-05	3.25e-06	0	0	0	0	0
1.5e-07	4.51e-05	2.48e-07	6.55e-07	3.96e-05	0	0	0	0	0
2.17e-05	2.68e-05	1.55e-07	0.000101952	2.32e-05	0	0	0	0	0
7.07e-06	7.93e-07	5.65e-05	2.63e-07	4.27e-07	0	0	0	0	0
3.78e-05	0.000104544	1.76e-05	2.51e-07	1.99e-05	0	0	0	0	0
2.3e-05	2.81e-06	7.61e-07	2.5e-07	1.15e-05	0	0	0	0	0
5.17e-07	3.26e-07	0.000122038	1.32e-06	2.32e-06	0	0	0	0	0
2.11e-05	2.96e-07	2.6e-06	0.00018856	6.9e-06	0	0	0	0	0
8.09e-06	1.33e-06	3.5e-07	5.76e-06	1.4e-07	0	0	0	0	0
8.8e-07	0.000174791	2.92e-07	7.96e-05	1.61e-07	0	0	0	0	0
1.86e-06	7.53e-06	8.74e-07	3.03e-06	4.92e-05	0	0	0	0	0
1.83e-07	2.46e-05	0.000197809	1.91e-06	2.36e-05	0	0	0	0	0
1.61e-07	3.12e-06	6.74e-06	0.000142817	5.81e-07	0	0	0	0	0
4.87e-05	0.000116008	7.71e-05	5.62e-05	8e-05	0	0	0	0	0
1.48e-05	0.00014111	3.02e-06	1.04e-06	2.82e-06	0	0	0	0	0
7.3e-07	2.01e-05	0.000115072	0	3.41e-07	0	0	0	0	0
8.53e-05	8.19e-07	0.000138599	2.25e-07	2.82e-07	0	0	0	0	0
2.81e-06	0	5.45e-05	0	1.25e-06	0	0	0	0	0
3.53e-07	2.21e-07	8.26e-07	6.22e-06	0.000150879	0	0	0	0	0
2.99e-07	0	0	3.24e-07	6.72e-06	0	0	0	0	0
1.09e-06	6.09e-06	2.2e-07	4.82e-06	8.04e-05	0	0	0	0	0
1.74e-05	1.12e-06	0	4.73e-06	3.03e-06	1	0	0	0	0
0.000140423	0.000443339	5.73e-06	1.24e-05	0.000114826	0	0	0	0	0
6.89e-06	4.49e-06	3.29e-07	0	0.000137738	0	0	0	0	0
6.96e-05	1.12e-05	0.000443202	1.68e-06	5.03e-05	0	0	0	0	0
3.22e-06	0	4.58e-06	3.31e-06	4.78e-07	0	0	0	0	0
0.000116165	1.46e-06	1.18e-05	2.74e-05	0	0	0	0	0	0
6.09e-05	4.15e-06	0	0.000106743	2.32e-07	0	0	0	0	0
5.53e-05	2.74e-05	1.49e-06	2.33e-05	0	0	0	0	0	0
9.3e-07	0.000116233	3.93e-06	2.17e-05	5.68e-06	0	0	0	0	0
0	7.73e-05	2.72e-05	3.21e-05	1.15e-06	0	1	0	0	0
2.3e-07	3.37e-05	0.00012857	7.29e-07	0.000443454	0	0	0	0	0
0	2.29e-05	2.85e-05	6.96e-07	2.13e-06	0	0	0	0	0
5.79e-06	3.22e-05	1.71e-05	4.27e-06	1.02e-05	0	0	0	0	0
1.08e-06	7.14e-07	3.19e-05	1.21e-05	0	0	0	0	0	0
0.000443365	2.19e-06	7.02e-07	1.24e-05	2.02e-06	0	0	0	0	0
4.98e-06	9.29e-06	6.37e-07	1.15e-07	4.59e-06	0	0	0	0	0
1.09e-05	1.04e-05	9.26e-06	9.09e-07	2.74e-05	0	0	0	0	0
0	1.86e-05	1.22e-05	1.15e-05	0.000111812	0	0	0	0	0
1.71e-06	2.01e-08	1.82e-05	3.47e-07	3.31e-05	0	0	0	0	0
3.16e-06	9.04e-07	1.18e-07	2.06e-05	1.72e-05	0	0	0	0	0
2.74e-05	1.21e-05	9.51e-07	4.25e-05	3.27e-05	0	0	0	0	0
0.000106662	4.33e-07	1.14e-05	2.11e-05	6.45e-07	0	0	0	0	0
3.31e-05	2.08e-05	5.03e-07	9.19e-07	1.97e-06	0	0	0	0	0
1.62e-05	4.43e-05	8.64e-06	5.78e-06	3.09e-06	0	0	0	0	0
2.62e-05	2.13e-05	4.6e-05	6.8e-05	1.22e-05	0	0	0	0	0
7.26e-07	8.49e-07	2.07e-05	1.67e-05	1.78e-05	0	0	0	0	0
2.13e-06	4.72e-06	8.97e-07	8.27e-06	1.15e-07	0	0	0	0	0
9.59e-06	3.68e-05	5.86e-06	1.37e-05	6.94e-07	0	0	0	0	0
1.22e-05	1.73e-05	6.65e-05	4.95e-08	9.56e-06	0	0	0	0	0
1.87e-05	2.25e-05	7.05e-06	5.13e-06	6.12e-07	0	0	0	0	0
1.18e-07	1.36e-05	1.91e-05	1.56e-08	2.12e-05	0	0	1	0	0
7.17e-07	4.3e-08	2.16e-05	3.65e-07	4.62e-05	0	0	0	0	0
8.16e-06	6.51e-06	1.41e-05	3.14e-05	2.17e-05	0	0	0	0	0
6.03e-07	1.49e-08	3.51e-08	2.81e-06	9.05e-07	0	0	0	0	0
2.11e-05	2.74e-07	6.77e-06	1.78e-06	4.52e-06	0	0	0	0	0
4.7e-05	3.3e-05	1.51e-08	2.44e-07	4.24e-05	0	0	0	0	0
1.07e-05	2.65e-06	3.7e-07	3.62e-05	1.7e-05	0	0	0	0	0
9.26e-07	1.91e-06	2.79e-05	2.31e-06	0.000430946	0	0	0	0	1
3.98e-06	1.61e-07	3.07e-06	6.93e-05	2.17e-05	0	0	0	1	0
6.73e-05	5.66e-05	1.64e-06	3.71e-05	1.37e-05	0	0	0	1	0
7.78e-06	2.7e-06	2.34e-07	5.87e-07	4.7e-08	0	0	0	0	0
2.25e-05	8.6e-07	3.38e-05	4.58e-07	5.37e-06	0	0	0	0	0
3.63e-06	9.28e-07	2.37e-06	2.14e-06	1.36e-08	0	0	0	0	0
4.89e-08	2.7e-06	7.68e-05	2.37e-07	3.32e-07	0	0	1	0	0
6.88e-06	2.51e-07	8.53e-07	1.48e-07	3.32e-05	0	0	0	0	0
1.52e-08	1.49e-07	5.34e-07	1.56e-05	2.8e-06	0	0	0	0	0
3.59e-07	1.09e-05	2.35e-06	3.55e-05	1.76e-06	0	0	0	0	0
4.04e-05	3.24e-06	2.79e-07	3.65e-06	2.26e-07	0	0	0	0	0
2.97e-06	4.74e-06	1.66e-07	1.77e-06	4.45e-05	0	0	0	0	0
1.34e-06	1.74e-06	1.58e-05	1.36e-06	1.95e-06	0	0	0	0	0
1.78e-07	1.39e-06	3.52e-05	2.87e-06	6.9e-05	0	0	0	0	1
5.67e-05	2.72e-06	5.35e-06	3.34e-05	3.87e-05	0	0	0	0	1
2.42e-06	1.71e-05	1.84e-06	4.24e-06	7.65e-07	0	0	0	0	0
6.13e-07	3.8e-06	1.36e-06	1.34e-07	6.35e-07	0	0	0	0	0
9.35e-07	1.23e-07	2.76e-06	2.88e-05	2.83e-06	0	0	0	0	0
2.88e-06	2.98e-06	3.52e-05	2.09e-05	2.78e-07	0	0	0	0	0
2.59e-07	2.22e-05	4.25e-06	2.97e-06	1.37e-07	0	0	0	0	0
1.42e-07	2.76e-06	1.34e-07	7.28e-06	1.55e-05	0	0	0	0	0
1.51e-05	1.64e-05	2.79e-05	4.58e-07	3.52e-05	0	0	0	0	0
3.52e-05	4.07e-07	2.07e-05	0.00016036	4.25e-06	0	0	0	0	0
4.12e-06	0.000114431	2.96e-06	1.05e-06	1.59e-06	0	0	0	0	0
1.7e-06	4.48e-06	1.64e-05	0.000156295	1.37e-06	0	0	0	0	0
3.38e-07	0.00017607	4.71e-07	1.15e-05	1.9e-06	0	0	0	0	0
2.19e-06	2.15e-05	0.000135817	6.43e-05	3.27e-05	0	0	0	0	0
3.84e-05	1.92e-05	2.04e-06	1.97e-06	3.92e-06	0	0	0	0	0
2.82e-06	1.99e-06	0.000121734	7.4e-07	1.33e-07	0	0	0	0	0
1.31e-07	6.96e-07	2.28e-05	7.83e-08	2.87e-05	0	0	0	0	0
2.89e-05	6.43e-08	6.28e-05	3.62e-05	2.15e-05	0	0	0	0	0
1.74e-05	4.24e-05	1.95e-06	4.66e-06	2.55e-06	0	0	0	0	0
1.41e-06	3.33e-06	7.8e-07	1.08e-06	1.1e-05	0	0	0	0	0
1.07e-05	1.09e-06	8.31e-08	2.19e-05	4.8e-07	0	0	0	0	0
4.28e-07	1.32e-05	3.7e-05	1.55e-06	7.1e-05	0	0	0	0	0
0.000155818	5.17e-06	5.61e-06	6.82e-06	4.43e-06	0	0	0	0	0
4.54e-06	2.66e-06	1.06e-06	1.15e-07	0.000160586	0	0	0	0	0
0.000184083	1.45e-07	2.01e-05	0.000248147	2.07e-05	0	0	0	0	0
2.69e-05	0.000128316	5.36e-06	0	1.58e-05	0	1	0	0	0
5.95e-05	0.000199315	6.94e-06	3.02e-07	1.97e-06	0	0	0	0	0
3.04e-07	0	1.26e-07	2.27e-05	5.96e-07	0	0	0	0	0
5.83e-07	2.56e-07	0.000144827	6.3e-05	6.33e-08	0	0	0	0	0
5e-08	2.26e-05	0	4.48e-06	3.17e-05	0	0	0	0	0
[truncated: 3,863 more rows]

## Sheet: CNAmet
CNAmet_score	label
0.16757	1
0.478467	1
0.83025	1
0.434311	1
0.00589379	1
0.0990302	1
0.0025332	1
0.0515729	1
0.0157933	1
0.376269	1
0.0178756	1
0.246408	1
0.0942308	1
0.102829	1
0.0607242	1
0.0933304	1
0.0483636	1
0.0150791	1
0.375763	1
0	1
0.0910722	1
0	1
0.102235	1
0.0565788	1
0.060915	1
0.426962	1
0.0425181	1
0.119641	1
0.0266809	1
0.386244	1
0.012545	1
0.0133863	1
0.642332	1
0.14695	1
0.0175216	1
0.144726	1
0.00683463	1
0.339655	1
0.00154455	1
0.136814	1
0.053272	1
0.0498786	1
0.114829	1
0.0316008	1
0.474565	1
0.0834203	1
0.0960846	1
0.124596	1
0.00671455	1
0.127315	1
0.0138918	1
0.0890362	1
0.0535334	1
0.0387305	1
0.0228808	1
0.15869	1
0.0240066	1
0.113162	1
0.0776075	1
0.00149106	1
0.0314131	1
0.184008	1
0.00992647	1
0.400112	1
0.039476	1
0.0266892	1
0.348972	1
0.588996	1
0.0135035	1
0.129933	1
0.0264062	1
0.132483	1
0.0137449	1
0.00657098	1
0.120328	1
0.0325476	1
0.0327004	1
0.019053	1
0.164001	1
0.0803109	1
0.540083	1
0.317832	1
0.0258295	1
0.0280389	1
0.0800734	1
0.0443107	1
0.0366641	1
0.0215391	1
0.0164825	1
0.0676618	1
0.0182571	1
0.209724	1
0.0291707	1
0.148023	1
0.0533029	1
0.0693765	1
0.141438	1
0.0561024	1
0.107513	1
0.315419	0
0.495895	0
0.010611	0
0.0181524	0
0.283009	0
0.0662401	0
0.00180314	0
0.135267	0
0	0
0.166915	0
0.0731243	0
0.322472	0
0.0151807	0
0.120154	0
0.248726	0
0.0200075	0
0.00381215	0
0.103055	0
0.0934655	0
0.0563732	0
0.103603	0
0.105168	0
0.0190619	0
0.00216641	0
0.0451476	0
0.173248	0
0.0621985	0
0.374584	0
0.00264264	0
0.170441	0
0.0361947	0
0.0995732	0
0.0265262	0
0.6494	0
0.111566	0
0.119064	0
0.0144555	0
0.0514709	0
0	0
0.0220219	0
0.172919	0
0.44291	0
0.184133	0
0.255851	0
0.00463932	0
0	0
0.136474	0
0.0725661	0
0.0142872	0
0.0202753	0
0.201052	0
0.0995988	0
0.0761056	0
0.0582198	0
0.00622372	0
0.0184896	0
0.0585737	0
0.148155	0
0.0524051	0
0.0244665	0
0.0125584	0
0	0
0.0232129	0
0.113123	0
0.125961	0
0.0204436	0
0.283803	0
0.027776	0
0.207227	0
0.0659625	0
0.0264408	0
0.331528	0
0.338997	0
0.0247536	0
0.0101306	0
0.208453	0
0.0644588	0
0.00442773	0
0	0
0.0126945	0
0.01706	0
0.0331159	0
0.279454	0
0.128706	0
0.0178029	0
0.0664125	0
0.493101	0
0.136276	0
0.0162563	0
0.00491366	0
0.00755195	0
0.0158433	0
0.00835078	0
0.0999926	0
0.00376524	0
0.0681072	0
0.176186	0
0.298233	0
0.226304	0
0.0630379	0
0.0762075	0
0.0822568	0
0.0313157	0
0.127444	0
0.019955	0
0.00628538	0
0.976798	0
0.15762	0
0.322289	0
0.00532179	0
0.00837272	0
0.0113911	0
0.00241881	0
0.0148862	0
0.0536971	0
0.0423297	0
0.215774	0
0.237902	0
0.322681	0
0.0907842	0
0.2914	0
0.000465182	0
0.0984125	0
0.00267329	0
0.0808759	0
0.00797077	0
0.275313	0
0.0986044	0
0.0521397	0
0.116742	0
0.233683	0
0.0120848	0
0.0843978	0
0.00789947	0
0.0276837	0
0.0368126	0
0.0349779	0
0.00537073	0
0.128513	0
0.219906	0
0.0379424	0
0.154468	0
0.0542445	0
0	0
0.522501	0
0.0324986	0
0.0336824	0
0	0
0.00947887	0
0.0866802	0
0.0354526	0
0.0195077	0
0.0768108	0
0.0415799	0
0.334792	0
0.109042	0
0.0981143	0
0.082871	0
0.0258341	0
0.00260938	0
0.183608	0
0.0290912	0
0.0264403	0
0.0986247	0
0.267729	0
0.258964	0
0.0114771	0
0.0917121	0
0.119236	0
0.0317325	0
0.00443559	0
0.0763769	0
0.141536	0
0.0830864	0
0.259285	0
0.108709	0
0.00552789	0
0	0
0.171399	0
0.00294433	0
0.103113	0
0.00930438	0
0.623354	0
0.00584372	0
0.186746	0
0.0873251	0
0.11611	0
0.0211211	0
0.255472	0
0.452662	0
0.00372232	0
0.00646435	0
0.236643	0
0.587907	0
0.00730824	0
0.581487	0
0.0294678	0
0.0181622	0
0.261191	0
0.028533	0
0.0694099	0
0.0320806	0
0.228952	0
0.00715225	0
0.0123121	0
0.0163352	0
0.0985337	0
0.0305108	0
0.151113	0
0.607509	0
0.00914551	0
0.00325822	0
0.193053	0
0.323919	0
0.0368945	0
0	0
0.055467	0
0.0106944	0
0.162943	0
0.00767872	0
0.179624	0
0.0541276	0
0.096707	0
0.0769244	0
0.097777	0
0.0865986	0
0.0325868	0
0.317469	0
0.0304596	0
0	0
0.111897	0
0.327397	0
0.0524126	0
0.0368413	0
0.326695	0
0.00895295	0
0.440429	0
0.000874336	0
0.0751329	0
0.0116716	0
0.042937	0
0.465204	0
0.151281	0
0.0120123	0
0.0132177	0
0.120019	0
0.00510444	0
0.0104619	0
0.255714	0
0.0481299	0
0.024312	0
0.48435	0
0.0312237	0
0.0589251	0
0.56158	0
0.227976	0
0.0144856	0
0.059017	0
0.0219443	0
0.00891827	0
0.051013	0
0.34635	0
0.0574479	0
0.215208	0
0.553485	0
0.0418348	0
0.0498379	0
0.0313176	0
0.606559	0
0.0549042	0
0.051395	0
0.0655414	0
0.00577607	0
0.101503	0
0.222883	0
0	0
0	0
0.0677449	0
0.236934	0
0.0114034	0
0.436284	0
0.139407	0
0.0209153	0
0.226363	0
0.248431	0
0.184457	0
0.0297088	0
0.0304338	0
0.216775	0
0.362574	0
0.0904108	0
0.0868101	0
0.586225	0
0.0765791	0
0.0865509	0
0.014372	0
0.00341985	0
0.0876915	0
0.0159128	0
0.0783007	0
0.297791	0
0.0384033	0
0.0544412	0
0.171905	0
0.0383659	0
0.00107109	0
0.0121734	0
0.0308541	0
0.0156495	0
0.0108173	0
0.00440061	0
0.231743	0
0.0768765	0
0.112629	0
0.0110334	0
0.0557886	0
0.229142	0
0.19584	0
0.161107	0
0.0251369	0
0.00809152	0
0.363249	0
0.494653	0
0.186877	0
0.181475	0
0.0226847	0
0.0100047	0
0.0574509	0
0	0
0.00346627	0
0.0676542	0
0.245109	0
0.110103	0
0.235589	0
0.164375	0
0.0105218	0
0.0658823	0
0	0
0.0048587	0
0.150441	0
0.0600394	0
0.0550865	0
0.46142	0
0.0133995	0
0.0366232	0
0.0356744	0
0.0302556	0
0.00935835	0
0.0188192	0
0.00565107	0
0.250299	0
0.0487344	0
0.0152475	0
0.0160263	0
0.0586623	0
0.0349485	0
0.00841103	0
0.0821085	0
0.0402111	0
0.0031844	0
0.0064982	0
0.0253324	0
0.148688	0
0.0316135	0
0.191074	0
0.40421	0
0.0458849	0
0.186248	0
0.16771	0
0.0416656	0
0.0277794	0
0.0458537	0
0.00524485	0
0.104593	0
0.0506619	0
0	0
0.0210968	0
0.0821246	0
0.125975	0
0.722232	0
0.407628	0
0.0136506	0
0.335273	0
0.121469	0
0.0115896	0
0.0748175	0
0.00329785	0
0.0461936	0
0.0323926	0
0.0119812	0
0.158585	0
0.00459746	0
0.00427039	0
0.0634253	0
0.109644	0
0	0
0	0
0.0142549	0
0.035964	0
0.0201797	0
0.176068	0
0.148977	0
0.147433	0
0.0600569	0
0.0100989	0
0.183431	0
0.00795003	0
0.00409059	0
0.129103	0
0.0199246	0
0.0339424	0
0.351199	0
0.0864887	0
0.0235987	0
0.0378274	0
0.411263	0
0.0249638	0
0.00317601	0
0.412332	0
0.102395	0
0.243095	0
0.483671	0
0.156761	0
0.00762871	0
0.356962	0
0.643476	0
0.162169	0
0.0350626	0
0.200665	0
0.144022	0
0.0628515	0
0.0204678	0
0.0113784	0
0.00273155	0
0.0637998	0
0.148538	0
0.0130835	0
0.011909	0
0.063818	0
0.17828	0
0.00554282	0
0.00847375	0
0.0291182	0
0.0947774	0
0.040291	0
0	0
0.233231	0
0.282499	0
0.267615	0
0.30766	0
0	0
0.0446668	0
0.232766	0
0.0207156	0
0.0890826	0
0.00750335	0
0.0736654	0
0.029139	0
0.162051	0
0.0327004	0
0.0146141	0
0.0356664	0
0.449757	0
0.0304612	0
0.0148795	0
0.0258865	0
0.0496726	0
0.174862	0
0.0425033	0
0.0223828	0
0.174167	0
0.0395018	0
0.145831	0
0.0418418	0
0.0499381	0
0.230097	0
0.167797	0
0.0106759	0
0.0990469	0
0.7317	0
0.0421502	0
0.0414905	0
0.00908226	0
0.322152	0
0.0192911	0
0.00752874	0
0.00349434	0
0.210749	0
0.126088	0
0.0510242	0
0.562119	0
0.206362	0
0.0122387	0
0.410843	0
0.115978	0
0.055729	0
0.00786563	0
0.00422547	0
0.103069	0
0.716047	0
0.158573	0
0.13468	0
0.0451428	0
0.171986	0
0.107514	0
0.000514454	0
0.0807954	0
0.031383	0
0.0846156	0
0.159062	0
0.0285908	0
0.0611726	0
0.0153808	0
0.314993	0
0.0344144	0
0.109932	0
0.0200381	0
0.0187162	0
0.0115675	0
0.0647254	0
0.0833598	0
0.115532	0
0.116004	0
0.0185919	0
0.0932387	0
0.0593778	0
0.0172348	0
0.0290376	0
0.219056	0
0.113203	0
0.454123	0
0.710207	0
0.0179472	0
0.0953942	0
0.0159819	0
0.0226857	0
0.00927445	0
0.0875076	0
0.0129115	0
0.0855157	0
0.00172644	0
0.250431	0
0.245696	0
0.0146482	0
0.101962	0
0.00118536	0
0.0929853	0
0.00788685	0
0.0779625	0
0.110104	0
0.0374002	0
0.10583	0
0.19864	0
0.0601511	0
0.0177444	0
0.5091	0
0.0654098	0
0.118172	0
0.0429033	0
0.0139392	0
0.0803627	0
0.0264657	0
0.118191	0
0.0561134	0
0.0789218	0
0.0186445	0
0.00973796	0
0.205181	0
0.215137	0
0	0
0.248307	0
0	0
0.134901	0
0.126317	0
0.0844177	0
0.0649518	0
0.162378	0
0.846056	0
0	0
0.084887	0
0.0326328	0
0.0888825	0
0.0479037	0
0.0485452	0
0.34454	0
0.0852356	0
0.0175914	0
0.0248123	0
0.0252031	0
0.14204	0
0.0373516	0
0.255449	0
0.00991707	0
0.0674734	0
0.0639965	0
0.0381582	0
0.081223	0
0	0
0.0289805	0
0.0295339	0
0.111614	0
0.176337	0
0.0459347	0
0.00352757	0
0.00617471	0
0.112933	0
0.0072218	0
0.0614938	0
0	0
0.0289712	0
0.0748506	0
0.109207	0
0.322291	0
0.389995	0
0.0383795	0
0.00700639	0
0.0524358	0
0	0
0.0347539	0
0.00948527	0
0.10704	0
0.00105544	0
0.0791945	0
0.011331	0
0.0117624	0
0.0311246	0
0.146953	0
0.0682804	0
0.00711165	0
0.0309627	0
0.00925966	0
0.0399975	0
0.023236	0
0.166404	0
0.106719	0
0.307037	0
0.0517052	0
0.226305	0
0.00847823	0
0.141342	0
0.00877488	0
0.0102884	0
0.0168865	0
0.00515011	0
0.0291087	0
0.0624915	0
0.0336138	0
0	0
0.0384031	0
0.031631	0
0.0474346	0
0.00815586	0
0.0972552	0
0.0711493	0
0.118759	0
0.0458499	0
0.00529303	0
0.00644776	0
0.140267	0
0.005622	0
0.183322	0
0.00539217	0
0.00330115	0
0.194942	0
0.0197096	0
0.00325626	0
0.0385032	0
0.407473	0
0.0515472	0
0	0
0.0312563	0
0.00191054	0
0.0127657	0
0	0
0.00628787	0
0.146763	0
0.236357	0
0.102335	0
0.00400216	0
0.00392472	0
0.0372645	0
0.0646896	0
0.792436	0
0.492559	0
0.078867	0
0	0
0.171976	0
0.0193481	0
0.374949	0
0.0526288	0
0.123328	0
0.0488747	0
0.0451424	0
0.125591	0
0.25517	0
0.0707502	0
0.0167624	0
0.000863616	0
0.00592907	0
0.0646916	0
0.00653898	0
0.0228589	0
0.0721149	0
0	0
0.553793	0
0.387336	0
0.00224202	0
0.0032663	0
0.0999293	0
0.0724473	0
0.0197796	0
0.0616358	0
0	0
0.150271	0
0.00387824	0
0.0026138	0
0.0768266	0
0.0612247	0
0.358135	0
0.01025	0
0.0151804	0
0.0118574	0
0.0305243	0
0.026006	0
0.00214035	0
0.00322013	0
0.321226	0
0.918587	0
0.0613719	0
0.177844	0
0.264021	0
0.163956	0
0.0388918	0
0.0154211	0
0.00706561	0
0	0
0.17998	0
0.13468	0
0.0129475	0
0.170135	0
0.008175	0
0.0187445	0
0.0555071	0
0.270021	0
0.0904477	0
0.00727845	0
0.00482251	0
0.0983029	0
0.027459	0
0.0576655	0
0.000941439	0
0.0184374	0
0.0147933	0
0.00776685	0
0.0640669	0
0.108911	0
0.477394	0
0.0104602	0
0.227546	0
0.0169322	0
0.397693	0
0.31784	0
0.159112	0
0.0858517	0
0.0689708	0
0.0136252	0
0.0551786	0
0.262959	0
0.00470253	0
0.00385186	0
0.0439984	0
0.335539	0
0.237344	0
0.0196248	0
0.0253791	0
0.0562633	0
0.969625	0
0.0105947	0
0.012192	0
0.0475844	0
0.0456891	0
0.0384893	0
0.00212407	0
0.0234901	0
0.163903	0
0.00871293	0
0.0563692	0
0.400837	0
0.0535155	0
0.375701	0
0.0141487	0
0.0898987	0
0.00680576	0
0.207741	0
0.0631705	0
0.0105405	0
0.0573105	0
0.0418863	0
0.136045	0
0.124706	0
0.0442493	0
0.0746223	0
0.00991125	0
0.150713	0
0.195546	0
0.0394239	0
0.524593	0
0.00429036	0
0.175583	0
0.229524	0
0.0665619	0
0.255744	0
0.00839482	0
0.00606298	0
0.028404	0
0.142772	0
0.00116614	0
0.0960079	0
0.00788152	0
0.400998	0
0.468838	0
0.00655073	0
0.0211892	0
0.0112032	0
0.0227246	0
0.0294713	0
0.415165	0
0	0
0.0157364	0
0.0186472	0
0.101615	0
0.605299	0
0.128711	0
0.0435891	0
0.0422344	0
0.0492193	0
0.0713912	0
0	0
0	0
0.146412	0
0.200754	0
0.0686924	0
0.0327714	0
0.000447961	0
0.681732	0
0.0174532	0
0.613327	0
0.0084791	0
0.0938435	0
0.0351961	0
0.0391258	0
0.0135313	0
0.0537092	0
0.0409523	0
0.0857388	0
0.103896	0
0.00914048	0
0.160045	0
0.0274985	0
0.0521768	0
0.253616	0
0.0336909	0
0.0993276	0
0.0298104	0
0.0123757	0
0.0384259	0
0.470211	0
0	0
0.0703985	0
0.101127	0
0.0272802	0
0.0168396	0
0.0159114	0
0.242182	0
0.138282	0
0.108302	0
0.00862948	0
0.0745916	0
0.0185357	0
0.000653723	0
0.0301714	0
0.0595866	0
0.239465	0
0.00778109	0
0.0820747	0
0.00505938	0
0.074812	0
0.0718499	0
0.0464229	0
0.00799715	0
0.0560622	0
0.0167496	0
0.0159183	0
0.00400534	0
0.0448187	0
0.249493	0
0.0259324	0
0.069806	0
0.0611977	0
0	0
0.771496	0
0.0806411	0
0.0693333	0
0.417605	0
0.0669179	0
0.0029528	0
0.00722935	0
0.128979	0
0.0772526	0
0.319434	0
0.00495717	0
0.00844871	0
0.0211172	0
0.0607672	0
0.0248092	0
0.0325771	0
0.035357	0
0.0180855	0
0.705578	0
0.00302501	0
0.0011662	0
0.0183134	0
0.108844	0
0.572833	0
0.00648122	0
0.16732	0
0.0369796	0
0.0107604	0
0.104748	0
0.0362592	0
0.246495	0
0.0127007	0
0.100222	0
0.0706086	0
0.00237719	0
0.00388583	0
0.108928	0
0.392416	0
0.137245	0
0.00447078	0
0.0438909	0
0.0176461	0
0.301437	0
0.172188	0
0	0
0.494253	0
0.162874	0
0.112534	0
0.242142	0
0.0137603	0
0	0
0.124958	0
0.027691	0
0.237112	0
0.0462792	0
0.191985	0
0.152564	0
0.130418	0
0.245981	0
0.320144	0
0	0
0.0701755	0
0.0369264	0
0.085633	0
0.0221494	0
0.00982535	0
0.00792965	0
0.0640949	0
0	0
0	0
0.0850486	0
0.0827661	0
0.0637323	0
0.028538	0
0.158441	0
0.00666762	0
0.0778844	0
0.397732	0
0.0844809	0
0.147252	0
0.123233	0
0.0606042	0
0.198871	0
0.000814	0
0.00112543	0
0	0
0.26719	0
0.0182394	0
0.22171	0
0.0847085	0
0.0181855	0
0.155446	0
0.0238941	0
0.0523458	0
0.230157	0
0.287025	0
0.0482599	0
0.00353203	0
0.0145525	0
0.0073628	0
0.0623353	0
0.446383	0
0.68904	0
0.065385	0
0.114282	0
0.00643556	0
0	0
0.0270313	0
0.350836	0
0.312583	0
0.0225109	0
0.0365911	0
0.0045841	0
0.0768267	0
0.0241907	0
0.0382843	0
0.00457264	0
0.0349734	0
0.011152	0
0.0518352	0
0.864669	0
0.110189	0
0.111391	0
0.0620621	0
0.0804119	0
0.058873	0
0.0805553	0
0.0760785	0
0.0205641	0
0.496072	0
0.0479418	0
0.0236476	0
0.0996563	0
0.0132235	0
0.038474	0
0.0465707	0
0.0873515	0
0.190292	0
0.311416	0
0.223085	0
0.204452	0
0.0935281	0
0	0
0.00512281	0
0.110587	0
0.0131032	0
0.198065	0
0.158211	0
0.136408	0
0.0896897	0
0.121142	0
0.0185647	0
0.0780417	0
0.009779	0
0.0344724	0
0.0281103	0
0.0160989	0
0.0821517	0
0.0843707	0
0.119341	0
0.0574911	0
0.0203851	0
0.0566585	0
0	0
0.191344	0
0.0698223	0
0.00243192	0
0.00415901	0
0.00536969	0
0.0522271	0
0.00537785	0
0.00535254	0
0.116773	0
0.204779	0
0.0115892	0
0.290372	0
0.44728	0
0.199921	0
0.559075	0
0.0282303	0
0.421249	0
0.0579693	0
0.084356	0
0.0682604	0
0.067546	0
0.084301	0
0.0634161	0
0.0243835	0
0.85613	0
0.124247	0
0.00930131	0
0.1262	0
0.132568	0
0.0215516	0
0.0915023	0
0.468574	0
0.486649	0
0.00665459	0
0.0149085	0
0.115819	0
0.100984	0
0.0205686	0
0.26003	0
0.136443	0
0.0135255	0
0.0658347	0
0.00651613	0
0.107682	0
0.0294157	0
0.0206979	0
0.0330857	0
0.00855965	0
0.274264	0
0.207237	0
0.0878711	0
0.0444018	0
0.0893413	0
0.00846295	0
0.0171944	0
0.107015	0
0.0102775	0
0.00388364	0
0.00308939	0
0.091087	0
0.360714	0
0.0212156	0
0.13824	0
0.12522	0
0.00319178	0
0.197928	0
0.0170459	0
0.0355251	0
0.00496403	0
0.226122	0
0.612964	0
0.0455359	0
0.0916047	0
0.0493036	0
0.0603287	0
0.57348	0
0.0691198	0
0.144589	0
0.503027	0
0.184627	0
0.0605096	0
0.680786	0
0.155439	0
0.298332	0
0.0338953	0
0.00851821	0
0.118726	0
0.153753	0
0.109252	0
0.137133	0
0.0420227	0
0.0285175	0
0.0993155	0
0.0752985	0
0.0865792	0
0.0334619	0
0.000881473	0
0.0197766	0
0.214537	0
0.177931	0
0.0215306	0
0.104131	0
0.0230898	0
0.147291	0
0.00377843	0
0.0190814	0
0.0645749	0
0.0150809	0
0.0123149	0
0.00578683	0
0.00896933	0
0.00199611	0
0	0
0.00354428	0
0.0218779	0
0.00957444	0
0.037841	0
0.0236443	0
0.00291431	0
0.0496659	0
0.642509	0
0.0401721	0
0.0278463	0
0.00214227	0
0.0276313	0
0.0417793	0
0.0713525	0
0	0
0.0989356	0
0.0367747	0
0.237332	0
0.166837	0
0.0268508	0
0.16318	0
0.109904	0
0.0182097	0
0.127557	0
0.317828	0
0.0780398	0
0.0164816	0
0.19024	0
0.0941342	0
0.119814	0
0.278324	0
0.0169116	0
0.012851	0
0.025153	0
0.127557	0
0.0366527	0
0.109111	0
0.134224	0
0.0131849	0
0.00314786	0
0.00839471	0
0.457382	0
0.396967	0
0.741551	0
0.00357663	0
0.0239949	0
0.0352918	0
0.069886	0
0.24849	0
0.0891166	0
0.427016	0
0.00300306	0
0.0107962	0
0.108236	0
0.074421	0
0.00956454	0
0.211355	0
0.0115832	0
0.0292705	0
0.00630755	0
0.00522976	0
0.0757071	0
0.0912848	0
0.22235	0
0.0136493	0
0.136678	0
0.243699	0
0.0318191	0
0.175678	0
0.186949	0
0.0381478	0
0.016195	0
0.0371603	0
0.0613768	0
0.231555	0
0.163986	0
0.0465386	0
0.0641586	0
0.11405	0
0.0709195	0
0.166346	0
0.00355222	0
0.0666874	0
0.0904896	0
0.109493	0
0.2863	0
0.00800519	0
0.00912714	0
0.00137443	0
0.109393	0
0.129062	0
0.00538422	0
0.236194	0
0.0890562	0
0.175768	0
0.0538653	0
0.0167414	0
0.145334	0
0.0160979	0
0.39607	0
0.0287601	0
0.0300275	0
0.046053	0
0.0326364	0
0	0
0.249644	0
0.0312872	0
0.022287	0
0.0248016	0
0	0
0.0691498	0
0.0310373	0
0.00815959	0
0.050493	0
0.0916001	0
0	0
0.0264882	0
0.0205	0
0.151949	0
0.0242249	0
0.0496563	0
0.321776	0
0.0305579	0
0.0171434	0
0.310089	0
0.00498599	0
0.00130688	0
0.0456148	0
0.107141	0
0.126617	0
0.00591467	0
0.432341	0
0.0869737	0
0.237109	0
0.0442215	0
0.02081	0
0.128511	0
0.114424	0
0.00677937	0
0.0737155	0
0.497023	0
0	0
0.0292168	0
0.085682	0
0.0627416	0
0.0286266	0
0.0991665	0
0.0328762	0
0.0874774	0
0	0
0	0
0.0294669	0
0.0702532	0
0.0635647	0
0.00436573	0
0.189286	0
0.4138	0
0.176388	0
0.173484	0
0.0418721	0
0.0339586	0
0.00134167	0
0.0155723	0
0	0
0.217612	0
0.0781993	0
0.347577	0
0.0105954	0
0.0769945	0
0.0977604	0
0.495352	0
0.0178318	0
0.0928725	0
0.112846	0
0.0193041	0
0.106936	0
0.0541687	0
0.122605	0
0.0046239	0
0.218275	0
0.0901115	0
0.0155647	0
0.0470994	0
0.0269528	0
0.0699988	0
0.050213	0
0.190799	0
0.123804	0
0.0139365	0
0.0344992	0
0.022793	0
0.560752	0
0.0479436	0
0.198047	0
0	0
0.00940905	0
0.0118137	0
0.0774886	0
0.0295652	0
0.141395	0
0.0238968	0
0.0627213	0
0.104052	0
0.20652	0
0.357295	0
0.0073434	0
0.326037	0
0.123869	0
0.10543	0
0.210831	0
0.00952238	0
0.121002	0
0.0323798	0
0.00353398	0
0.00823356	0
0.0232772	0
0.0845853	0
0.0842835	0
0.0843463	0
0.428557	0
0.0975381	0
0.0693042	0
0.227683	0
0.345254	0
0.42196	0
0.0355119	0
0.0494798	0
0.0526963	0
0.0214711	0
0	0
0.0176277	0
0.0280656	0
0.111424	0
0.136181	0
0.0522784	0
0.0172173	0
0.0653576	0
0.0566787	0
0.00659127	0
0.197334	0
0.0758179	0
0.0773672	0
0.335093	0
0.0164848	0
0.0811	0
0.166049	0
0.406778	0
0.0499518	0
0.152096	0
0.0243678	0
0.289419	0
0.110333	0
0.215057	0
0.00475319	0
0.0185891	0
0.233356	0
0.161732	0
0.00431998	0
0.123675	0
0.0773129	0
0.0718283	0
0.0552814	0
0.0059399	0
0.0100478	0
0.373496	0
0.330158	0
0.145181	0
0.0418901	0
0.500892	0
0.0931204	0
0	0
0.292948	0
0.00504403	0
0.0119228	0
0.0639378	0
0.175701	0
0.374383	0
0.0414256	0
0.0475509	0
0.039853	0
0.0285623	0
0.0140909	0
0.0157395	0
0.0588293	0
0	0
0.0886336	0
0.0608143	0
0.125631	0
0.00455106	0
0.029148	0
0.152431	0
0.0367075	0
0.168649	0
0.0140292	0
0.123309	0
0.0377074	0
0.00237387	0
0.351455	0
0.160897	0
0.0368634	0
0.381377	0
0.0136255	0
0.328452	0
0.044795	0
0.0874252	0
0.0154575	0
0.148895	0
0.0902318	0
0.0382162	0
0.204337	0
0.020345	0
0.11165	0
0.108639	0
0.189214	0
0.0032132	0
0.222081	0
0.091968	0
0.309434	0
0.0318802	0
0.0308248	0
0.0180967	0
0.0128755	0
0.121536	0
0.0519691	0
0.0186557	0
0.0326208	0
0.00404376	0
0.0629717	0
0.149405	0
0.0209029	0
0.696941	0
0.67642	0
0.062268	0
0.130584	0
0.800939	0
0.0698256	0
0.00950806	0
0.0148228	0
0.0813354	0
0.00598095	0
0.014727	0
0.044776	0
0.065099	0
0.0182078	0
0	0
0.0188171	0
0.325691	0
0.00641165	0
0.0488135	0
0.0429441	0
0.00361907	0
0.00417223	0
0.0321769	0
0.256522	0
0.0663679	0
0.0575244	0
0.0683303	0
0	0
0.00323666	0
0.103526	0
0.0150351	0
0.285132	0
0.18354	0
0.0133919	0
0.100706	0
0.0292993	0
0.124374	0
0.110811	0
0.00108224	0
0.0268768	0
0.00428102	0
0.0982657	0
0	0
0.00919005	0
0.0408182	0
0.021526	0
0.0895377	0
0.0054272	0
0.170038	0
0.00342203	0
0.0649123	0
0.558902	0
0.0125456	0
0.109084	0
0.269832	0
0.0797157	0
0.0207546	0
0.0636434	0
0.0875259	0
0.103428	0
0.0168517	0
0.105491	0
0.0348854	0
0.467586	0
0.0677572	0
0.297357	0
0.00119425	0
0.0030067	0
0.0225667	0
0.210654	0
0.0149747	0
0.0988116	0
0.0076396	0
0.289865	0
0.0896456	0
0.0241675	0
0.0241932	0
0.0073917	0
0.0108738	0
0.326206	0
0.0913074	0
0.106735	0
0.0514662	0
0.0487109	0
0.0565268	0
0.0282959	0
0.0129264	0
0.0972093	0
0.0470665	0
0.0101849	0
0.0999644	0
0.00577259	0
0.0061891	0
0.0134459	0
0.0872213	0
0.0544619	0
0.0447811	0
0.0810522	0
0.111844	0
0.00850534	0
0.0267356	0
0.118247	0
0.0656497	0
0.0304806	0
0.13969	0
0.357289	0
0.453816	0
0.0079047	0
0.0649595	0
0.0142797	0
0.00413882	0
0.251219	0
0.389762	0
0.079383	0
0.157534	0
0.0196846	0
0.0851097	0
0.00340815	0
0.0518846	0
0.0813109	0
0.0284191	0
0.00970117	0
0.0949929	0
0.0118046	0
0.00773906	0
0.00758328	0
0	0
0.066515	0
0.0770062	0
0.0471702	0
0.0737578	0
0.00575055	0
0.0119719	0
0.599446	0
0.0348286	0
0.00313479	0
0.0536574	0
0.0118424	0
0.0541722	0
0.204585	0
0.00363683	0
0.0551985	0
0.0673032	0
0.133671	0
0.133458	0
0.0136508	0
0.0402867	0
0.00224852	0
0.0302292	0
0.0395204	0
0	0
0.258105	0
0.0242734	0
0.023038	0
0.00787231	0
0.0868223	0
0.0360541	0
0.0107044	0
0.0181789	0
0	0
0.0306478	0
0.121691	0
0.00381213	0
0.0686859	0
0.0708567	0
0.039028	0
0.0028042	0
0.00474598	0
0.498356	0
0.0154026	0
0.070417	0
0.0147551	0
0.109046	0
0.0390936	0
0.0554782	0
0.014347	0
0.255487	0
0.00778359	0
0.0317744	0
0.00590515	0
0.0883741	0
0.0306472	0
0.0335574	0
0.0477554	0
0.155037	0
0.0661798	0
0.473268	0
0.0980634	0
0.0105199	0
0.213339	0
0.219909	0
0.223603	0
0.128265	0
0.0103062	0
0.302404	0
0.014463	0
0.513164	0
0.0953373	0
0.0249636	0
0.0148256	0
0.0392058	0
0.0504523	0
0.0347663	0
0.108849	0
0.0334595	0
0.129452	0
0.0389625	0
0.00259193	0
0.0333887	0
0.0655824	0
0.00616447	0
0.00728807	0
0.0293507	0
0.144325	0
0.0782282	0
0.318352	0
0.00308703	0
0.00403281	0
0.172905	0
0.0133401	0
0.0312825	0
0.592769	0
0.00379251	0
0.220204	0
0.00140071	0
0.014394	0
0.00585987	0
0.32932	0
0.0421209	0
0.232584	0
0.00921818	0
0.0310936	0
0.0618798	0
0	0
0.399975	0
0.0657491	0
0.0547801	0
0.0697231	0
0.0786656	0
0.0452497	0
0.233066	0
0.00507975	0
0.257298	0
0	0
0.00899808	0
0.0291521	0
0	0
0	0
0.0755044	0
0.332367	0
0.00719601	0
0.154294	0
0.0410039	0
0.168807	0
0.123524	0
0.0233207	0
0.00618802	0
0.00165701	0
0.00561709	0
0.0126389	0
0.160125	0
0.117461	0
0.0379991	0
0.00509657	0
0.357461	0
0.202235	0
0.0161582	0
0.187731	0
0.0789752	0
0.0176077	0
0.0601792	0
0.122877	0
0.272728	0
0.169411	0
0.0211054	0
0.00829614	0
0.0204159	0
0.0520304	0
0.0409978	0
0.012015	0
0.00701362	0
0.0597582	0
0.0104061	0
0.186126	0
0.380069	0
0.146114	0
0.0171938	0
0.0960066	0
0.0424511	0
0.0598014	0
0.014353	0
0.112011	0
0.173782	0
0.695631	0
0.068936	0
0.0979137	0
0.0140531	0
0.197562	0
0	0
0.00834087	0
0.0974596	0
0.142079	0
0	0
0.0137049	0
0.363662	0
0.0282798	0
0.0533083	0
0.108344	0
0.0282185	0
0.0214019	0
0.234651	0
0.0220094	0
0.161772	0
0.221382	0
0.0171001	0
0	0
0.20948	0
0.0689836	0
0.0111634	0
0.539238	0
0.0257045	0
0.435793	0
0.0114932	0
0.191918	0
0.0109452	0
0.621265	0
0.0328964	0
0.349685	0
0.0140644	0
0.383182	0
0.0777468	0
0.0967563	0
0.0441855	0
0.00326346	0
0.0180245	0
0.0194458	0
0.62589	0
0.0101608	0
0.00273706	0
0.0193699	0
0.0296872	0
0.0590635	0
0.00577034	0
0.0823935	0
0.0165785	0
0.102222	0
0.00532735	0
0.0135703	0
0.0272005	0
0.0588555	0
0.116334	0
0	0
0.022658	0
0.00528339	0
0.0806803	0
0.0526359	0
0.166176	0
0.0303763	0
0.132462	0
0.396098	0
0.0402218	0
0	0
0.00161279	0
0.0659693	0
0.0488837	0
0.128156	0
0.143109	0
0.384256	0
0.0439022	0
0.00425696	0
0.147111	0
0.0596084	0
0.109106	0
0.0238929	0
0.0594404	0
0.163277	0
0.0179983	0
0.0405825	0
0.00523612	0
0.0515535	0
0.229979	0
0.0716351	0
0.0366751	0
0.534536	0
0.133105	0
0.202926	0
0.235598	0
0.0225506	0
0.146146	0
0.0136492	0
0.0090798	0
0.0231695	0
0.258833	0
[truncated: 189 more rows]

## Sheet: copy number(CN)
RandomWalk-1	RandomWalk-2	RandomWalk-3	RandomWalk-4	RandomWalk-5	label-1	label-2	label-3	label-4	label-5
2.82e-07	2.23e-07	2.32e-07	2.88e-07	2.77e-07	0	0	0	0	0
5.13e-07	4.83e-07	5.31e-07	1.72e-07	4.82e-07	0	0	0	0	0
7.94e-06	6.34e-06	6.52e-06	1.05e-05	8.2e-06	0	0	0	0	0
1.72e-05	5.2e-06	1.69e-05	1.72e-05	1.7e-05	0	0	0	0	0
4.33e-06	4.47e-06	3.99e-06	4.41e-06	4.02e-06	0	0	0	0	0
5.36e-07	0.000406831	0.000119276	4.57e-07	4.47e-07	0	1	1	0	0
1.88e-06	3.69e-07	5.21e-07	1.57e-06	1.74e-06	0	0	0	0	0
7.43e-07	1.72e-06	1.85e-06	7.37e-07	5.33e-07	0	0	0	0	0
2.41e-07	7.02e-07	7.52e-07	2.37e-07	2.84e-07	0	0	0	0	0
7.13e-07	2.88e-07	2.88e-07	9.07e-07	9.63e-07	0	0	0	0	0
4.56e-05	1.02e-06	9.35e-07	4.8e-05	4.36e-05	0	0	0	0	0
1.47e-06	4.6e-05	3.97e-05	1.48e-06	1.5e-06	0	0	0	0	0
1.43e-06	1.51e-06	9.43e-07	1.53e-06	1.51e-06	0	0	0	0	0
5.13e-07	1.59e-06	1.24e-06	4.57e-07	5.44e-07	0	0	0	0	0
2.01e-05	5.12e-07	5.1e-07	2.12e-05	1.69e-05	0	0	0	0	0
0.000267087	1.97e-05	1.56e-05	0.000291852	0.000317674	0	0	0	0	0
0	0.000337474	0.000216877	0	0	0	0	0	0	0
1.85e-06	0	0	1.98e-06	1.98e-06	0	0	0	0	0
1.75e-07	2.05e-06	1.97e-06	2.48e-07	2.45e-07	0	0	0	0	0
6.04e-06	2.7e-07	1.96e-07	6.22e-06	5.38e-06	0	0	0	0	0
0	6.22e-06	3.75e-06	0	0	0	0	0	0	0
1.66e-06	0	0	1.83e-06	1.88e-06	0	0	0	0	0
6.96e-05	1.72e-05	1.69e-05	7.26e-05	5.88e-05	0	0	0	0	0
4.8e-07	6.13e-05	6.15e-05	1.86e-06	4.8e-07	0	0	0	0	0
0.000142834	1.84e-06	1.8e-06	0.000142829	0.000142627	0	0	0	0	0
1.11e-06	9.97e-07	0.00014284	1.35e-06	1.04e-06	0	0	0	0	0
7.68e-08	1.43e-06	1.07e-06	6.47e-08	6.43e-08	0	0	0	0	0
5.06e-05	7.66e-08	7.44e-08	5.07e-05	5.08e-05	0	0	0	0	0
2.87e-07	5.01e-05	5.01e-05	2.67e-07	2.46e-07	0	0	0	0	0
1.38e-08	2.45e-07	2.69e-07	1.3e-08	1.23e-08	0	0	0	0	0
0	5.04e-09	1.31e-08	0	0	0	0	0	0	0
9.84e-05	0	0	8.95e-05	5.1e-05	0	0	0	0	0
7.29e-06	8.89e-05	9.83e-05	2.07e-06	7.27e-06	0	0	0	0	0
1.33e-05	2e-06	2.37e-06	5.58e-06	5.63e-06	0	0	0	0	0
2.45e-05	1.27e-05	1.37e-05	2.38e-05	1.14e-05	0	0	0	0	0
5.5e-06	1.28e-05	2.25e-05	5.68e-06	4.93e-06	0	0	0	0	0
2.65e-06	5.66e-06	8.43e-06	3.66e-06	4.19e-06	0	0	0	0	0
0	3.39e-06	3.63e-06	0	0	0	0	0	0	0
5.09e-06	0	0	1.7e-06	1.7e-06	0	0	0	0	0
3.58e-05	5.13e-06	5.17e-06	3.59e-05	3.44e-05	0	0	0	0	0
6.29e-07	3.69e-05	8.65e-06	2.16e-06	3.04e-06	0	0	0	0	0
0.000271452	3.19e-06	2.94e-06	1.3e-06	0.000237466	1	0	0	0	1
1.55e-06	0.000219079	1.53e-06	0.00156132	1.43e-06	0	1	0	1	0
1.21e-06	1.42e-06	1.43e-06	1.38e-06	8.06e-07	0	0	0	0	0
2.79e-07	1.29e-06	2.74e-07	2.83e-07	2.78e-07	0	0	0	0	0
1.08e-05	2.68e-07	9.83e-06	5.1e-06	6.74e-06	0	0	0	0	0
9.5e-06	1.01e-05	9.54e-06	9.52e-06	9.46e-06	0	0	0	0	0
0.000117201	9.47e-06	3.9e-05	0.000107413	0.000114391	0	0	0	0	0
7.08e-06	0.000112148	7.14e-06	7.11e-06	7.06e-06	0	0	0	0	0
4.2e-05	9.05e-07	8.13e-05	7.97e-05	5.91e-05	0	0	0	0	0
4.1e-07	7.44e-05	4.92e-07	3.99e-07	5.7e-07	0	0	0	0	0
1.23e-06	4.96e-07	1.31e-06	1.27e-06	1.25e-06	0	0	0	0	0
3.17e-05	1.23e-06	2.48e-05	2.73e-05	2.09e-05	0	0	0	0	0
3.02e-07	2.94e-05	3.03e-07	2.77e-07	2.48e-07	0	0	0	0	0
4e-05	3.49e-07	7.13e-05	6.74e-05	4.2e-05	0	0	0	0	0
8.5e-06	5.91e-05	7.97e-06	0.000395982	8.54e-06	0	0	0	1	0
6.7e-05	7.87e-06	7.64e-05	4.29e-06	4.67e-05	0	0	0	0	0
6.46e-06	6.74e-05	5.56e-06	7.16e-05	5.64e-06	0	0	0	0	0
7.63e-08	4.7e-06	7.41e-08	5.9e-06	6.37e-08	0	0	0	0	0
3.1e-06	5.26e-08	3.49e-06	6.5e-08	3.19e-06	0	0	0	0	0
1.5e-06	1.81e-06	8.15e-06	1.79e-06	8.36e-06	0	0	0	0	0
3.64e-06	8.09e-06	3.48e-06	7.36e-06	3.59e-06	0	0	0	0	0
9.66e-07	3.47e-06	1.33e-06	3.05e-06	1.32e-06	0	0	0	0	0
7.88e-06	1.32e-06	7.89e-06	1.03e-06	7.88e-06	0	0	0	0	0
7.14e-06	2.11e-06	2.11e-05	7.89e-06	2.19e-05	0	0	0	0	0
6.62e-08	2.15e-05	5.38e-08	2.16e-05	6.99e-08	0	0	0	0	0
5.42e-05	7.2e-08	8.75e-06	7.02e-08	9.28e-06	0	0	0	0	0
0.000159144	5.24e-05	0.000134048	5.36e-05	0.000149482	0	0	0	0	0
1.08e-06	0.000138771	1.42e-06	0.000133043	1.17e-06	0	0	0	0	0
1.35e-06	1.45e-06	1.39e-06	1.08e-06	1.42e-06	0	0	0	0	0
8.5e-07	1.35e-06	1.11e-06	1.72e-06	1.21e-06	0	0	0	0	0
2.04e-05	1.32e-06	1.56e-05	1.42e-06	1.7e-05	0	0	0	0	0
1.49e-06	1.85e-05	1.75e-06	1.7e-05	1.8e-06	0	0	0	0	0
6.87e-05	1.1e-06	8.92e-05	1.56e-06	5.39e-05	0	0	0	0	0
0.00104857	4.47e-05	0.0009873	7.35e-05	0.00102813	0	0	0	0	0
8.8e-06	0.0010104	8.21e-06	0.000925917	8.64e-06	0	0	0	0	0
0.000110899	8.83e-06	0.000112274	6.62e-07	0.000111391	0	0	0	0	0
6.97e-06	0.000103825	6.2e-06	0.000110415	6.39e-06	0	0	0	0	0
3.43e-05	6.13e-06	4.77e-05	5.95e-06	4.43e-05	0	0	0	0	0
3.93e-05	5.23e-05	3.99e-05	4.33e-05	1.55e-05	0	0	0	0	0
9.21e-06	4.16e-05	8.8e-06	4.16e-05	2.74e-06	0	0	0	0	0
9.68e-06	2.42e-06	7.34e-07	9.11e-06	1.01e-05	0	0	0	0	0
5.06e-05	9.09e-06	5.05e-05	9.6e-06	2.57e-06	0	0	0	0	0
5.01e-05	1.75e-06	7.07e-07	5.03e-05	6.01e-07	1	0	0	0	0
9.8e-07	5.62e-07	0.000283868	9.81e-07	1.21e-08	0	0	1	0	0
9.85e-09	1.04e-08	1.01e-08	1.02e-08	7e-05	0	0	0	0	0
6.35e-05	6.12e-05	4.64e-05	6.72e-05	5.93e-06	0	0	0	0	0
2.84e-06	6.35e-06	6.12e-06	5.61e-06	6.79e-06	0	0	0	0	0
7.11e-05	7.44e-05	7.42e-05	7.14e-05	8.49e-06	0	0	0	0	0
9.16e-05	8.96e-05	9.25e-05	8.94e-05	2.11e-06	0	0	0	0	0
2.62e-06	2.37e-06	2.14e-06	2.42e-06	7.38e-07	0	0	0	0	0
4.06e-07	5.85e-07	5.94e-07	6.14e-07	6.69e-06	0	0	0	0	0
6.87e-06	5.87e-06	6.04e-06	6.5e-06	9.43e-05	0	0	0	0	0
9.13e-05	9.96e-05	8.56e-05	9.33e-05	2.99e-06	0	0	0	0	0
3.08e-06	3.27e-06	3.45e-06	3.17e-06	2.11e-05	0	0	0	0	0
5.38e-06	2.22e-05	0.000693732	2.26e-05	0	0	0	1	0	0
0	0	5.2e-06	0	1.25e-06	0	0	0	0	0
1.22e-06	1.25e-06	0	1.2e-06	4.65e-06	0	0	0	0	0
4.62e-06	1.24e-06	1.26e-06	4.57e-06	9.9e-06	0	0	0	0	0
1.99e-05	1.87e-05	4.5e-06	7.48e-06	2.16e-07	0	0	0	0	0
2.71e-07	2.35e-07	1.93e-05	2.31e-07	4.21e-07	0	0	0	0	0
5.82e-07	4.64e-07	2.12e-07	5.57e-07	1.72e-06	0	0	0	0	0
3.95e-07	1.72e-06	5.45e-07	1.66e-06	1.32e-06	0	0	0	0	0
1.14e-06	1.2e-06	1.73e-06	1.07e-06	1.79e-07	0	0	0	0	0
1.85e-07	1.71e-07	1.36e-06	1.81e-07	5.57e-06	0	0	0	0	0
4.37e-06	6.18e-06	1.82e-07	4.89e-06	7.26e-06	0	0	0	0	0
1.45e-05	1.04e-05	4.6e-06	1.35e-05	1.27e-05	0	0	0	0	0
1.21e-05	1.22e-05	1.52e-05	1.18e-05	1.71e-08	0	0	0	0	0
1.73e-08	1.87e-08	1.23e-05	1.79e-08	4.37e-07	0	0	0	0	0
4.51e-07	4.34e-07	1.28e-08	1.9e-07	3.84e-06	0	0	0	0	0
1.32e-05	3.36e-06	4.45e-07	1.32e-05	3.19e-07	0	0	0	0	0
2.45e-07	2.65e-07	1.32e-05	3.51e-07	7.28e-05	0	0	0	0	0
7.91e-05	7.59e-05	3.46e-07	9.21e-05	2.33e-06	0	0	0	1	0
1.83e-06	1.49e-06	5.96e-05	6.36e-05	5.51e-06	0	0	1	0	0
4.84e-06	5.48e-06	5.98e-05	2.37e-06	9.13e-05	0	0	0	0	0
9.74e-05	9.85e-05	2.32e-06	4.83e-06	0.000103006	0	0	0	0	0
3.57e-06	0.000100311	5.25e-06	8.7e-05	0.000363215	0	0	0	0	0
0.000619453	0.000434704	9.95e-05	0.0001032	3.02e-06	0	0	0	0	0
1.74e-05	1.77e-05	0.000103097	0.000652476	1.03e-05	0	0	0	0	0
6.93e-06	1.25e-05	0.000397394	1.78e-05	5.83e-06	0	0	0	0	0
6.33e-06	4e-06	2.36e-06	1.09e-05	1.59e-05	0	0	0	0	0
1.53e-05	1.37e-05	1e-05	5.64e-06	0.00067194	0	0	0	0	0
0.000472663	0.000607291	5.92e-06	1.21e-05	7.44e-06	0	0	0	0	0
7.86e-06	8.14e-06	1.43e-05	0.000563043	2.81e-05	0	0	0	0	0
2.8e-05	6.19e-06	0.000635286	8.03e-06	1.77e-07	0	0	0	0	0
1.76e-07	1.72e-07	7.54e-06	2.78e-05	8.4e-07	0	0	0	0	0
7.5e-07	7.4e-07	2.81e-05	9.86e-08	1.78e-07	0	0	0	0	0
1.79e-07	1.71e-07	5.31e-08	8.53e-07	1.38e-06	0	0	0	0	0
9.98e-07	9.1e-07	6.9e-07	5.46e-06	1.33e-06	0	0	0	1	0
1.49e-06	1.09e-06	1.75e-07	1.81e-07	7.42e-07	0	0	0	0	0
4.67e-07	7.75e-07	1.38e-06	7.1e-07	3.1e-05	0	0	0	0	0
3.05e-05	3.06e-05	1.3e-06	1.29e-06	1.69e-06	0	0	0	0	0
1.94e-06	1.5e-06	7.4e-07	6.9e-07	3.98e-07	0	0	0	0	0
4.69e-07	4.84e-07	4.5e-06	3.87e-06	7.25e-05	0	0	0	0	0
7.43e-05	3.18e-06	1.74e-06	2.1e-06	4.42e-07	0	0	0	0	0
4.04e-07	4.07e-07	3.97e-07	4.99e-07	1.75e-07	0	0	0	0	0
1.67e-07	1.34e-07	7.41e-05	7.43e-05	8.78e-06	0	0	0	0	0
6.17e-06	8.73e-06	4.59e-07	1.55e-07	1.9e-08	0	0	0	0	0
2.04e-08	6.97e-09	1.14e-07	1.56e-07	0	0	0	0	0	0
0	0	6.26e-06	8.77e-06	1.96e-07	0	0	0	0	0
9.53e-08	1.27e-07	2.05e-08	2.03e-08	2.84e-06	0	0	0	0	0
1.84e-06	1.8e-06	0	0	8.17e-07	0	0	0	0	0
3.97e-07	5.29e-07	1.18e-07	1.99e-07	2.76e-05	0	0	0	0	0
3.28e-05	9.56e-06	1.9e-06	2.26e-06	3.26e-06	0	0	0	0	0
1.19e-05	4.7e-06	4.91e-07	8.27e-07	3.19e-06	0	0	0	0	0
3.09e-06	3.03e-06	3.07e-05	3.27e-05	0.000633715	0	0	0	0	0
0.000606224	0.000572891	1.17e-05	1.09e-05	3.56e-06	0	0	0	0	0
1.82e-07	3.44e-06	0.000332251	2.72e-06	0.000182856	0	0	1	0	0
0.000202482	0.000190057	3.35e-06	0.000302174	2.83e-06	0	0	0	0	0
3.41e-06	2.43e-06	0.000583153	3.58e-06	1.2e-06	0	0	0	0	0
7.25e-07	7.62e-07	3.56e-06	0.000204456	0.000417594	0	0	0	0	0
0.000413138	0.000382937	0.000174527	3.12e-06	1.25e-07	0	0	0	0	0
1.74e-07	8.31e-08	2.76e-06	7.38e-07	6.01e-07	0	0	0	0	0
6.02e-07	6.48e-07	1.24e-06	0.000416775	8.64e-07	0	0	0	0	0
9.02e-07	1.86e-07	0.000416759	1.52e-07	5.51e-05	0	0	0	0	0
7.04e-07	5.51e-05	1.55e-07	7.45e-08	7.23e-06	0	0	0	0	0
7.28e-06	5.28e-06	6.04e-07	2.1e-07	2.66e-05	0	0	0	0	0
2.94e-05	3.01e-05	2e-07	5.42e-05	2.78e-08	0	0	0	0	0
3.33e-08	2.29e-08	5.51e-05	3.68e-06	6.56e-06	0	0	0	0	0
6.03e-06	4.88e-06	7.49e-06	2.64e-05	4.57e-07	0	0	0	0	0
4.98e-07	3.84e-07	3.05e-05	2.84e-08	1.71e-05	0	0	0	0	0
2.76e-06	1.73e-05	3.24e-08	4.47e-06	4.35e-05	0	0	0	0	0
4.4e-05	4.42e-05	4.1e-06	5.31e-07	9.56e-06	0	0	0	0	0
9.48e-06	8.87e-06	4.57e-07	1.68e-05	0.000281037	0	0	0	0	0
0.000280729	5.51e-05	7.19e-06	4.41e-05	1.78e-06	0	0	0	0	0
2.35e-06	1.81e-06	4.12e-06	9.61e-06	9.85e-07	0	0	0	0	0
4.16e-07	9.81e-07	8.78e-06	0.000281567	9.44e-06	0	0	0	0	0
2.77e-05	2.6e-05	0.000289065	2.36e-06	3.8e-05	0	0	0	0	0
3.78e-05	3.78e-05	1.3e-06	9.65e-07	2.64e-07	0	0	0	0	0
2.34e-07	2.7e-07	3.08e-05	2.69e-05	6.03e-07	0	0	1	0	0
5.84e-07	5.85e-07	9.47e-07	2.25e-06	1.4e-05	0	0	0	0	0
1.67e-05	1.55e-05	1.55e-05	2.33e-07	2e-05	0	0	0	0	0
2.11e-05	1.78e-05	1.46e-06	2.57e-07	9.8e-07	0	0	0	0	0
1.15e-06	1.04e-06	2.63e-07	1.66e-05	7.22e-08	0	0	0	0	0
3.17e-07	3.18e-07	5.86e-07	2.24e-05	1.77e-05	0	0	0	0	0
1.78e-05	1.86e-05	1.25e-05	1.06e-06	4.82e-05	0	0	0	0	0
0.00010031	0.000122726	1.41e-05	6.72e-08	1.34e-07	0	0	0	0	0
1.39e-07	1.36e-07	1.13e-06	1.84e-05	1.09e-07	0	0	0	0	0
1.33e-07	1.36e-07	3.12e-07	0.000112536	3.98e-05	0	0	0	0	0
3.99e-05	2.04e-05	1.77e-05	1.36e-07	5.95e-05	0	0	0	0	0
6.01e-05	5.26e-05	0.000112491	1.05e-07	0.000238661	0	0	0	0	0
0.00026046	0.000189059	1.41e-07	3.82e-05	3.48e-05	0	0	0	0	0
3.32e-05	3.87e-05	1.5e-07	5.91e-05	7.49e-08	0	0	0	0	0
5.95e-08	8.27e-08	3.94e-05	0.000300841	2.88e-06	0	0	0	0	0
3.11e-06	3.21e-06	5.92e-05	3.64e-05	5.26e-05	0	0	0	0	0
5.55e-05	3.65e-05	0.000233219	8.26e-08	0.000176349	0	0	0	0	0
0.000176627	0.000160694	1.07e-05	3.17e-06	7.04e-09	0	0	0	0	0
8.6e-09	9.93e-09	3.63e-08	3.98e-05	0.000337118	0	0	0	0	0
7.49e-05	7.79e-05	2.86e-06	0.000154159	3.94e-05	0	0	0	0	0
8.29e-05	9.96e-05	4.17e-05	7.87e-09	3.95e-06	0	0	0	0	0
4.93e-06	5e-06	0.000173294	0.000363876	3.09e-06	0	0	0	0	0
1.83e-06	2.55e-06	8.61e-09	9.73e-05	6.34e-08	0	0	0	0	0
6.35e-08	6.06e-08	9.49e-05	5.02e-06	1.64e-06	0	0	0	0	0
1.42e-06	1.64e-06	5.06e-05	2.6e-06	2.22e-06	0	0	0	0	0
1.14e-05	4.13e-06	4.92e-06	6.52e-08	7.55e-07	0	0	0	0	0
6.94e-07	7.78e-07	2.56e-06	1.64e-06	2.2e-07	0	0	0	0	0
2.09e-07	1.48e-07	5.86e-08	9.48e-06	0.000411891	0	0	0	0	0
0.000443316	0.000509305	5.45e-07	6.84e-07	0	0	0	0	0	0
0	0	1.13e-05	2.21e-07	8.93e-06	0	0	0	0	0
1.45e-05	1.39e-05	7.54e-07	0.000367795	3.46e-05	0	0	0	0	0
2.94e-05	3.04e-05	2.16e-07	0	7.85e-07	0	0	0	0	0
2.97e-06	2.89e-06	0.000362083	1.36e-05	2.2e-07	0	0	0	0	0
1.57e-07	2.05e-07	0	3.16e-05	6.25e-08	0	0	0	0	0
7.02e-08	4.25e-07	1.31e-05	3.05e-06	7.73e-06	0	0	0	0	0
7.53e-06	7.22e-06	1.37e-05	2.08e-07	0	0	0	0	0	0
0	0	7.73e-07	4.29e-07	5.28e-06	0	0	0	0	0
5.56e-06	5.45e-06	2.21e-07	4.01e-06	2.61e-05	0	0	0	0	0
1.35e-05	2.59e-05	4.14e-07	0	5.08e-07	0	0	0	0	0
4.01e-07	5.34e-07	7.12e-06	5.5e-06	2.2e-05	0	0	0	0	0
2.57e-05	3.41e-05	0	1.44e-05	7.41e-06	0	0	0	0	1
2.29e-05	2.2e-05	5.7e-06	5.7e-07	8.3e-06	0	0	0	0	0
0.000120225	0.000124911	2.64e-05	1.05e-05	7.43e-05	0	0	0	0	0
9.85e-06	1.21e-05	5.24e-07	8.4e-06	1.34e-05	0	0	0	0	0
1.32e-06	1.37e-06	3.75e-05	0.000111297	4.68e-07	0	0	0	0	0
5.74e-05	3.64e-05	2.53e-05	1.24e-05	3e-05	0	1	0	0	0
0.000112277	4.79e-05	0.000131299	1.28e-06	0.000125042	0	0	0	0	0
0.000624969	0.000124787	1.34e-05	5.43e-05	0.000625043	0	0	0	0	0
1.38e-05	0.000167382	1.24e-06	0.000125079	1.3e-05	0	0	0	0	0
0.000103829	1.07e-05	5.73e-05	0.000625355	9.93e-06	0	0	0	0	0
2.68e-06	0.000106562	9.65e-05	9.89e-06	5.51e-06	0	0	0	0	0
3.54e-06	6.12e-06	0.000625278	1.03e-05	3.51e-06	0	0	0	0	0
1.14e-06	2.53e-06	1.39e-05	5.47e-06	2.08e-06	0	0	0	0	0
3.6e-06	2.16e-06	9.1e-06	3.63e-06	2.04e-06	0	0	0	0	1
8.27e-08	3.7e-06	2.47e-06	2.1e-06	3.54e-06	0	0	0	0	0
0.000261263	8.1e-08	3.7e-06	4.27e-06	8.13e-08	0	0	0	0	0
0.000343677	0.00025928	1.76e-06	8.52e-08	0.000268812	0	0	0	0	0
7.28e-06	0.000348428	4.04e-06	4.9e-05	0.000347961	0	0	0	0	0
4.1e-05	2.29e-06	8.24e-08	0.000181209	6.91e-06	0	0	0	0	0
1.11e-09	3.02e-05	0.000272824	6.5e-06	4.08e-05	0	0	0	0	0
2.07e-08	1.23e-09	0.000347699	3.74e-05	1.18e-09	0	0	0	0	0
5.19e-05	1.74e-07	7.46e-06	1.18e-09	1.83e-07	0	0	0	0	0
0.000123448	4.62e-05	4.03e-05	1.75e-07	5.53e-05	0	0	0	0	0
9e-06	0.000132625	1.18e-09	4.04e-05	0.000107217	0	0	0	0	0
2.05e-06	9.17e-06	1.84e-07	0.000128817	1.57e-06	0	0	0	0	0
3.89e-06	2.32e-06	5.67e-05	9.23e-06	2.58e-06	0	0	0	0	0
9.59e-05	3.81e-06	6.32e-05	2.05e-06	3.43e-06	0	0	0	0	0
4.25e-05	8.79e-05	1.22e-06	3.68e-06	9.08e-05	0	0	0	0	0
5.84e-06	4.25e-05	2.22e-06	0.000116918	4.25e-05	0	0	0	0	0
4.49e-06	3.2e-06	1.09e-06	4.26e-05	4.23e-06	0	0	0	0	0
1e-05	7.33e-06	8.19e-05	5.91e-06	6.83e-06	0	0	0	0	0
6.77e-06	5.69e-06	4.13e-06	7.49e-06	3.2e-06	0	0	0	0	0
1.79e-05	7.12e-06	4.5e-06	9.06e-06	4.95e-06	0	0	0	0	0
4.97e-06	1.79e-05	4.42e-06	5.92e-06	1.69e-05	0	0	0	0	0
0.000113142	4.72e-06	1e-05	1.76e-05	4.77e-06	0	0	0	0	0
4.92e-06	0.000112985	4.51e-06	3.44e-06	1.41e-06	0	0	0	0	0
5.23e-06	5.09e-06	1.58e-05	1.37e-06	4.85e-06	0	0	0	0	0
1.74e-05	5.29e-06	2.92e-06	4.91e-06	5.49e-06	0	0	0	0	0
9.32e-08	1.7e-05	0.000112977	5.53e-06	1.45e-05	0	0	0	0	0
9.86e-07	1.02e-07	5.02e-06	1.2e-05	9.06e-08	0	0	0	0	0
1.56e-06	8.22e-07	5.41e-06	7.63e-08	7.82e-07	0	0	0	0	0
9.68e-06	1.65e-06	1.06e-05	9.18e-07	1.86e-06	0	0	0	0	0
1.76e-07	5.15e-05	1.02e-07	1.53e-06	1.01e-05	0	0	0	0	0
1.07e-07	1.51e-07	9.23e-07	1.06e-05	1.54e-07	0	0	0	0	0
1.06e-05	4.57e-08	1.63e-06	0.000242801	1.09e-07	0	0	0	1	0
3.3e-05	1.04e-05	5.61e-05	1.69e-07	9.17e-06	0	0	0	0	0
0	3.08e-05	1.36e-07	1.13e-07	3.11e-05	0	0	0	0	0
0	0	1.07e-07	1.09e-05	0	0	0	0	0	0
6.93e-07	0	9.11e-06	3.08e-05	0	0	0	0	0	0
0	5.73e-07	3.19e-05	0	6.81e-07	0	0	0	0	0
1.33e-05	0	0	0	0	0	0	0	0	0
0.000561551	9.67e-06	0	6.09e-07	8.83e-06	1	0	0	0	0
2.69e-07	4.01e-07	6.29e-07	0	2.41e-07	0	0	0	0	0
3.04e-05	2.87e-05	0	1.23e-05	3.13e-05	0	0	0	0	0
7.91e-07	7.7e-07	1.25e-05	2.46e-07	3.18e-07	0	0	0	0	0
6.4e-05	0.000245236	3.65e-07	2.55e-05	6.39e-05	0	0	0	0	0
4.5e-06	4.81e-06	3.06e-05	7.47e-07	4.68e-06	0	0	0	0	0
1.51e-07	2.79e-07	7.77e-07	0.000248187	2.72e-07	0	0	0	0	0
4.84e-06	3.51e-05	0.000240095	5.16e-06	3.74e-05	0	0	0	0	0
1.26e-06	9.86e-07	4.11e-06	1.44e-07	1.18e-06	0	0	0	0	0
2.47e-05	2.56e-05	2.79e-07	3.34e-05	2.48e-05	0	0	0	0	0
1.21e-07	1.2e-07	3.62e-05	1.27e-06	1.21e-07	0	0	0	0	0
5.95e-06	6.04e-06	1.28e-06	2.35e-05	6e-06	0	0	0	0	0
0.000519215	0.000504262	5.87e-06	7.13e-08	0.000497066	0	0	0	0	0
1.49e-06	1.12e-06	1.23e-07	6.14e-06	1.11e-06	0	0	0	0	0
9.23e-06	8.91e-06	6.24e-06	0.000416985	8.74e-06	0	0	0	0	0
4.88e-05	4.4e-05	0.000356637	1.7e-06	4.16e-05	0	0	0	0	0
3.21e-05	4.03e-05	1.76e-06	8.91e-06	2.72e-05	0	0	0	0	0
1.04e-06	9.99e-07	5.27e-06	4.49e-05	1.04e-06	0	0	0	0	0
5.32e-07	3.67e-07	4.8e-05	2.75e-05	4.44e-07	0	0	0	0	0
5.56e-05	5.14e-05	3.81e-05	1.05e-06	4.32e-05	0	0	0	0	0
3.33e-05	3.34e-05	1.02e-06	4.54e-07	3.09e-05	0	0	0	0	0
0.000137662	0.000156754	5.17e-07	5.28e-05	6.61e-05	0	0	0	0	0
1.53e-05	1.14e-05	5.31e-05	3.52e-05	9.47e-06	0	0	0	0	0
1.43e-06	1.45e-06	3.78e-05	0.000157882	1.44e-06	0	0	0	0	0
8.28e-07	2.95e-06	0.000159405	1.49e-05	8.47e-07	0	0	0	0	0
7.11e-06	7.61e-06	1.32e-05	1.45e-06	7.34e-06	0	0	0	0	0
7.12e-06	5.2e-06	1.46e-06	2.96e-06	5.15e-06	0	0	0	0	0
2.39e-06	0.000217521	2.9e-06	8.1e-06	2.11e-06	0	1	0	0	0
5.89e-05	2.21e-06	6.65e-06	5.3e-06	8.37e-05	0	0	0	0	0
1.61e-06	5.59e-05	6.93e-06	1.03e-06	1.63e-06	0	0	0	0	0
2.88e-07	1.52e-06	2.47e-06	8.44e-05	2.98e-07	0	0	0	0	0
4.31e-05	2.89e-07	6.12e-05	1.58e-06	1.66e-05	0	0	0	0	0
5.37e-07	4.06e-05	1.66e-06	2.99e-07	5.43e-07	0	0	0	0	0
2.25e-05	4.55e-07	2.75e-07	4.49e-05	2.46e-05	0	0	0	0	0
2.24e-06	2.87e-05	3.99e-05	5.1e-07	3.16e-06	0	0	0	0	0
1.59e-05	2.77e-06	5.53e-07	2.42e-05	1.96e-05	0	0	0	0	0
0.000142404	1.79e-05	2.01e-05	3.3e-06	0.000142516	0	0	0	0	0
1.36e-05	0.00014251	2.99e-06	2.09e-05	1.96e-05	0	0	0	0	0
9.14e-06	1.82e-05	2.31e-05	0.000142515	9.45e-06	0	0	0	0	0
1.01e-06	9.16e-06	0.000142392	1.94e-05	9.7e-07	0	0	0	0	0
1.5e-05	1e-06	1.89e-05	9.05e-06	2.5e-05	0	0	0	0	0
6.36e-06	1.83e-05	9.54e-06	8.61e-07	7.28e-06	0	0	0	0	0
0.000128421	6.98e-06	1.02e-06	2.41e-05	0.000143022	0	0	0	0	0
1.47e-06	0.000100454	2.28e-05	5.97e-06	1.42e-06	0	0	0	0	0
2.03e-05	0.000467931	7.55e-06	0.000127922	1.77e-05	0	1	0	0	0
7.11e-07	2.94e-07	7.08e-05	3.3e-07	4.95e-07	0	0	0	0	0
1.23e-06	3.63e-05	3.19e-07	3.47e-05	1.24e-06	0	0	0	0	0
7.37e-06	7.44e-07	2.56e-05	4.48e-07	7.45e-06	0	0	0	0	0
8.83e-07	9.58e-07	6.8e-07	1.19e-06	9.7e-07	0	0	0	0	1
5.39e-06	7.49e-06	1.1e-06	7.43e-06	1.09e-06	0	0	0	0	0
2.38e-09	9.36e-07	7.5e-06	9.64e-07	1.8e-06	0	0	0	0	0
1.5e-07	5.44e-06	9.5e-07	1.8e-06	3e-09	0	0	0	0	0
7.61e-07	2.92e-09	5.49e-06	3.4e-09	1.54e-07	0	0	0	0	0
4.17e-06	1.55e-07	2.9e-09	1.15e-07	6.63e-07	0	0	0	0	0
0	7.78e-07	1.22e-07	5.79e-07	2.41e-06	0	0	0	0	0
4.68e-06	3.79e-06	6.5e-07	4.08e-06	0	0	0	0	0	0
3e-06	0	3.27e-06	0	4.76e-06	0	0	0	0	0
4.4e-07	2e-06	0	4.25e-06	6.73e-06	0	0	0	0	1
5.31e-05	2.81e-06	4.85e-06	1.66e-06	2.07e-06	0	0	0	0	0
1.88e-06	4.51e-07	2.65e-06	5.98e-07	5.99e-07	0	0	0	0	0
2.8e-06	3.68e-05	5.62e-07	4.02e-05	4.09e-05	0	0	0	0	0
1.04e-05	1.88e-06	5.06e-05	2.84e-05	2.04e-06	0	0	0	1	0
1.97e-05	2.79e-06	2.87e-05	2.02e-06	0.000177164	0	0	1	0	1
0.000144722	8.41e-06	2.03e-06	2.76e-06	2.76e-06	0	0	0	0	0
8.74e-07	1.86e-05	2.84e-06	1.58e-05	1.59e-05	0	0	0	0	0
1.14e-05	0.000163453	1.27e-05	1.63e-05	2.12e-05	0	0	0	0	0
3.62e-06	1.34e-06	1.88e-05	0.000254624	0.000202882	0	0	0	0	0
1e-06	3.79e-06	0.000240643	1.09e-06	1.06e-06	0	0	0	0	0
0.000220874	3.18e-06	1.42e-06	1.24e-05	1.28e-05	0	0	0	0	0
3e-06	1.12e-06	1.21e-05	2.65e-06	2.78e-06	0	0	0	0	0
1.24e-05	0.000198856	3.36e-06	1.05e-06	1.14e-06	0	0	0	0	0
2.67e-05	2.99e-06	1.14e-06	0.000214799	0.000231751	0	0	0	0	0
2.32e-07	1.27e-05	0.000230435	3.17e-06	2.24e-06	1	0	0	0	0
1.85e-05	2.45e-05	2.3e-06	1.29e-05	1.3e-05	0	0	0	0	0
2.58e-08	7.49e-06	1.83e-06	3.42e-05	3.62e-05	0	1	0	0	0
3.94e-05	2.55e-05	3.46e-05	1.52e-05	2.63e-05	0	0	0	1	0
9.1e-07	2.69e-08	1.51e-05	1.79e-05	2.55e-08	0	0	1	0	0
1.43e-06	4.07e-05	2.48e-05	2.29e-08	3.96e-05	0	0	0	0	0
6.43e-05	6.38e-07	2.61e-08	4.26e-05	7.01e-07	0	0	0	0	0
4.9e-06	6.13e-06	3.18e-05	9.44e-07	4.14e-06	0	0	0	0	0
3.71e-09	7.56e-05	8.71e-07	5.95e-06	7.56e-05	0	0	0	0	0
0	1.91e-05	3.33e-06	7.84e-09	1.93e-05	0	0	0	0	0
3.45e-05	4.21e-09	7.56e-05	1.97e-05	3.69e-09	0	0	0	0	0
1.72e-06	0	1.81e-05	3.46e-09	0	0	0	0	0	0
6.07e-06	3.49e-05	4.06e-09	0	3.15e-05	0	0	0	0	0
2.95e-05	1.15e-05	0	3.16e-05	1.18e-05	0	0	0	0	0
1.29e-05	5.23e-06	3.2e-05	1.18e-05	6.64e-06	0	0	0	0	0
4.08e-05	2.95e-05	1.21e-05	4.31e-06	2.83e-05	0	0	0	0	0
3.04e-05	1.45e-05	5.92e-06	2.91e-05	1.39e-05	0	0	0	0	0
0	4.08e-05	2.96e-05	1.4e-05	4.19e-05	0	0	0	0	0
1.67e-05	3.12e-05	8.84e-06	3.7e-05	3.06e-05	0	0	0	0	0
2.08e-05	0	4.14e-05	2.98e-05	0	0	0	0	0	0
8.99e-06	1.88e-05	3.02e-05	0	1.63e-05	0	0	0	0	0
5.03e-05	3.09e-05	0	2.03e-05	3.36e-05	0	0	0	0	0
0.000161021	9.35e-06	1.76e-05	3.4e-05	9.26e-06	0	0	0	0	0
0.000275081	4.97e-05	3.43e-05	2.38e-06	4.42e-05	0	0	0	0	0
3.4e-06	0.000270593	9.55e-06	4.47e-05	0.000247622	0	0	0	0	0
1.31e-05	0.000299806	5.14e-05	0.000182098	0.000288316	0	0	0	0	0
1.83e-06	2.53e-06	0.000266777	0.000298108	3.45e-06	0	0	0	0	0
2.01e-05	1.32e-05	8.89e-05	2.71e-06	9.02e-06	0	0	0	0	0
2.21e-06	1.45e-06	2.94e-06	8.29e-06	1.51e-06	0	0	0	0	0
3.09e-05	1.86e-05	1.4e-05	1.75e-06	1.9e-05	0	0	0	0	0
4.77e-06	2.87e-06	1.15e-06	1.95e-05	3.47e-06	0	0	0	0	0
8.01e-07	3.14e-05	1.8e-05	3.22e-06	2.85e-05	0	0	0	0	0
2.99e-05	5.41e-06	2.97e-06	2.71e-05	5.13e-06	0	0	0	0	0
4.8e-06	8.27e-07	3.2e-05	5.38e-06	8.23e-07	0	0	0	0	0
4.05e-05	2.96e-05	5.43e-06	6.12e-07	0.000203684	0	0	0	0	1
2.63e-06	4.82e-06	6.52e-07	8.19e-06	0.000170122	0	0	0	0	1
7.04e-07	4.15e-05	0.000173884	4.46e-06	2.98e-05	0	0	1	0	0
1.14e-05	3.65e-06	3.04e-05	3.62e-05	3.86e-06	0	0	0	0	0
1.91e-05	8.05e-07	4.49e-06	4.1e-06	3.81e-05	0	0	0	0	0
0.000179555	9.84e-06	4.27e-05	9.84e-07	4.13e-06	0	0	0	0	0
2.06e-06	2.41e-05	4.04e-06	5.24e-06	7.4e-07	0	0	0	0	0
1.85e-07	0.000158303	5.84e-07	1.96e-05	1.13e-05	0	0	0	0	0
2.54e-05	1.52e-06	1.13e-05	0.000189592	1.99e-05	0	0	0	0	0
9.37e-08	1.28e-07	2.17e-05	1.97e-06	0.000187026	0	0	0	0	0
8.13e-07	2.55e-05	0.000180036	1.59e-07	2.07e-06	0	0	0	0	0
1.31e-06	8.89e-08	2.68e-06	2.22e-05	1.71e-07	0	0	0	0	0
0	1.02e-06	1.84e-07	9.72e-08	2.22e-05	0	0	0	0	0
6.59e-06	9.54e-07	2.54e-05	7.71e-07	1.06e-07	0	0	0	0	0
0	0	1.03e-07	0.000340612	9.48e-07	0	0	0	1	0
5.63e-06	7.09e-06	1.05e-06	1.12e-06	1.05e-06	0	0	0	0	0
1.02e-06	0	1.31e-06	0	0	0	0	0	0	0
9.75e-06	6.06e-06	0	6.81e-05	6.57e-06	0	0	0	1	0
0.000280249	8.1e-07	6.61e-06	8.16e-07	0	0	0	0	0	0
7.2e-07	9.73e-06	0	0	5.09e-06	0	0	0	0	0
3.85e-06	0.000281663	9.08e-06	5.96e-06	1.13e-06	0	0	0	0	0
2.61e-05	7.08e-07	8.8e-07	1.16e-06	9.72e-06	0	0	0	0	0
8.91e-06	3.8e-06	3.54e-06	9.52e-06	0.000280531	0	0	0	0	0
7.68e-07	2.58e-05	0.000231256	0.000239135	7.39e-07	0	0	0	0	0
6.85e-05	7.83e-06	7.44e-07	3.03e-07	8.78e-07	0	0	0	0	0
4.73e-05	2.91e-06	3.81e-06	4.38e-06	2.54e-05	0	0	0	0	0
0.000122607	8.73e-05	1.28e-05	2.75e-05	3.3e-06	0	0	0	0	0
7.55e-06	4.7e-05	3.58e-06	8.59e-06	2.01e-06	0	0	0	0	0
2.6e-06	0.000124055	1.64e-06	2.84e-06	9.09e-05	0	0	0	0	0
4.2e-07	5.54e-06	7.55e-05	8.29e-05	4.73e-05	1	1	0	0	0
1.07e-05	8.04e-06	4.73e-05	1.44e-06	0.000116935	0	0	0	0	0
6.96e-07	2.58e-06	0.000138589	0.000142756	2.38e-06	0	0	0	0	1
2.02e-05	1.47e-06	7.28e-06	6.04e-06	7.89e-06	0	0	0	0	0
1.66e-06	2.52e-06	3.9e-07	2.43e-06	2.52e-06	0	0	0	0	0
0	2.01e-05	1.04e-05	1.07e-05	6.18e-07	0	0	0	0	1
8.17e-06	1.59e-06	6.77e-07	2.08e-06	1.01e-05	0	0	0	0	0
3.69e-06	0	1.64e-05	2.26e-05	6.85e-07	0	0	0	0	0
1.5e-05	8.1e-06	1.25e-06	1.33e-06	9.23e-06	0	0	0	0	0
9.94e-08	4.93e-06	0	0	1.53e-06	0	0	0	0	0
6.88e-07	9.67e-06	8.38e-06	7.16e-06	0	0	0	0	0	0
3.4e-07	9.91e-08	3.85e-06	4.8e-06	7.47e-06	0	0	0	0	0
1.01e-05	8.08e-07	1.94e-05	1.13e-05	3.95e-06	0	0	0	0	0
8.03e-08	1.02e-08	8.05e-08	7.57e-08	1.88e-05	0	0	0	0	0
8.13e-06	9.92e-06	1.03e-06	9.77e-07	9.92e-08	1	0	0	0	0
5.48e-06	1.04e-07	1.12e-08	3.39e-07	1.1e-06	0	0	0	0	0
4.73e-05	7.93e-06	1.04e-05	9.88e-06	1.09e-08	0	1	0	0	0
1.95e-07	5.77e-06	1.15e-07	3.95e-08	1.06e-05	0	0	0	0	0
7.81e-06	4.71e-05	5.52e-06	5.89e-06	7.08e-08	0	0	0	0	0
1.49e-06	2.08e-07	4.29e-05	4.2e-05	5.85e-06	0	0	0	0	0
7.3e-06	2.92e-05	1.97e-07	8.94e-08	2.86e-05	0	0	0	0	0
1.29e-06	1.63e-06	2.88e-05	1.01e-05	2.09e-07	0	0	0	0	0
3.74e-05	8.38e-06	1.19e-06	1.2e-06	3.04e-05	0	0	0	0	0
4.46e-06	1.38e-06	0.000304593	8.42e-06	1.23e-06	0	0	1	0	0
2.03e-09	5.72e-05	8.33e-06	9.1e-07	7.87e-06	0	0	0	0	0
3.9e-06	4.75e-06	1.33e-06	3.87e-05	1.34e-06	0	0	0	0	0
1.54e-05	1.49e-09	4.76e-05	2.04e-06	5.58e-05	0	0	0	0	0
1.87e-06	2.97e-06	4.5e-06	1.46e-09	4.78e-06	0	0	0	0	0
3.49e-05	7.39e-06	2.58e-09	3.95e-06	2.53e-09	0	0	0	0	0
2.82e-06	2.04e-06	3.14e-06	1.56e-05	3.93e-06	0	0	0	0	0
1.93e-05	7.91e-06	1.56e-05	1.49e-06	1.56e-05	0	0	0	0	0
5.9e-06	2.93e-06	1.5e-06	3.93e-05	1.54e-06	0	0	0	0	0
2.62e-05	4.55e-05	4e-05	2.53e-06	8.1e-06	0	0	0	0	0
5.01e-06	5.9e-06	3.03e-06	3.66e-05	3.13e-06	0	0	0	0	0
1.09e-06	2.42e-05	2.03e-05	5.52e-06	3.51e-05	0	0	0	0	0
5.4e-06	4.51e-06	5.97e-06	2.11e-05	5.53e-06	0	0	0	0	0
6.83e-05	1.04e-06	2.61e-05	3.85e-06	2.4e-05	0	0	0	0	0
1.11e-05	5.45e-06	4.35e-06	7.88e-07	5.02e-06	0	0	0	0	0
4.3e-05	6.12e-05	6.98e-07	5.49e-06	6.57e-07	0	0	0	0	0
0.000421819	1.12e-05	1.5e-06	7.36e-05	1.48e-06	0	0	0	0	0
2.33e-06	4.18e-05	6.22e-05	1.1e-05	6.07e-05	0	0	0	0	0
7.89e-07	0.000441137	9.32e-06	4.17e-06	1.05e-05	0	0	0	0	0
7.04e-06	3.12e-06	4.22e-05	0.000472817	4.2e-05	0	0	0	0	0
2.34e-05	1.14e-06	0.000464684	3.6e-06	0.000474002	0	0	0	0	0
4.14e-05	2.07e-06	2.3e-06	1.2e-06	2.28e-06	0	0	0	0	0
2.84e-06	2.15e-05	1.16e-06	7.26e-06	1.44e-06	0	0	0	0	0
1.4e-06	3.94e-05	6.25e-06	2.46e-05	7.11e-06	0	0	0	0	0
4.02e-06	1.2e-05	2.14e-05	4.04e-05	2.3e-05	0	0	0	0	0
4.41e-05	1.38e-06	3.87e-05	1.2e-05	4.13e-05	0	0	0	0	0
2.03e-06	2.65e-06	1.86e-06	1.43e-06	1.2e-05	0	0	0	0	0
3.24e-05	2.08e-05	7.07e-07	4.29e-06	1.44e-06	0	0	0	0	0
3.19e-06	2e-06	4.37e-06	4.25e-05	4.39e-06	0	0	0	0	0
2.66e-06	4.57e-05	4.4e-05	1.06e-06	3.79e-05	0	0	0	0	0
8.59e-06	2.34e-06	1.4e-06	5.16e-05	1.96e-06	0	0	0	0	0
7.91e-06	2.71e-06	5.3e-05	3.25e-06	3.54e-05	0	0	0	0	0
0	2.19e-05	3.95e-06	2.45e-06	2.76e-06	0	0	0	0	0
9e-07	2.18e-05	2.87e-06	2.31e-05	2.59e-06	0	0	0	0	0
2.82e-07	0	2.4e-05	2.2e-05	2.39e-05	0	0	0	0	0
0	9.05e-07	6.75e-06	0	2.27e-05	0	0	0	0	0
6.71e-06	3.67e-07	0	8.83e-07	0	0	0	0	0	0
1.77e-05	0	7.58e-07	2.62e-07	4.17e-07	0	0	0	0	0
8.65e-06	5e-06	3.34e-07	0	2.64e-07	0	0	0	0	0
3.07e-08	3.62e-05	0	3.6e-06	0	0	0	0	0	0
0	7.89e-06	7.09e-06	3.84e-05	6.88e-06	0	0	0	0	0
7.21e-09	3.44e-08	3.62e-05	3.86e-06	3.81e-05	0	0	0	0	0
1.9e-05	0	8.63e-06	3.05e-08	8.39e-06	0	0	0	0	0
1.42e-05	1.18e-08	2.34e-08	0	3.49e-08	0	0	0	0	0
1.03e-05	1.75e-05	0	1.17e-08	0	0	0	0	0	0
2.78e-06	1.47e-05	1.56e-08	1.99e-05	1.54e-08	0	0	0	0	0
1.2e-05	6.17e-06	1.99e-05	4.94e-06	1.78e-05	0	0	0	0	0
1.21e-05	2.85e-06	1.52e-05	6.6e-06	1.44e-05	0	0	0	0	0
1.96e-05	6.96e-06	7.71e-06	2.13e-06	1.02e-05	0	0	0	0	0
4.06e-06	1.14e-05	2.71e-06	1.1e-05	1.6e-06	0	0	0	0	0
0	2.01e-05	1.2e-05	6.62e-06	4.06e-06	0	0	0	0	0
6.9e-05	4.06e-06	1.2e-05	2.01e-05	1.11e-05	0	0	0	0	0
9.06e-07	3.61e-05	2.05e-05	4.12e-06	1.97e-05	0	1	0	0	0
6.74e-07	0	3.75e-06	0.000202868	3.47e-06	0	0	0	1	0
1.69e-07	6.06e-05	0.000109134	3.35e-05	9.53e-05	0	0	1	1	1
4.85e-07	1.03e-05	0	0	0	0	0	0	0	0
1.99e-05	6.74e-07	6.9e-05	6.52e-05	5.6e-05	0	0	0	0	0
2.26e-06	1.75e-07	1.05e-05	1.13e-06	1.04e-05	0	0	0	0	0
0.000129426	5.12e-07	6.77e-07	7.05e-07	6.5e-07	0	0	0	0	0
2.25e-07	9.89e-06	1.62e-07	1.73e-07	1.6e-07	0	0	0	0	0
1.25e-06	2.18e-06	5.23e-07	5.28e-07	6.01e-07	0	0	0	0	0
5.16e-06	9.12e-05	2.01e-05	2.08e-05	2e-05	0	0	0	0	0
1.01e-06	2e-07	2.24e-06	2.18e-06	2.18e-06	0	0	0	0	0
0.000396873	7.04e-07	4.23e-05	0.000128551	0.00012813	0	0	0	0	0
2.72e-06	4.72e-06	2.07e-07	2.15e-07	1.94e-07	0	0	0	0	0
3.08e-07	1.01e-06	1.2e-06	1.26e-06	4.12e-07	0	0	0	0	0
1e-07	0.000389467	3.46e-06	4.46e-06	3.62e-06	0	0	0	0	0
0	6.33e-06	1.01e-06	1.01e-06	1.77e-07	0	0	0	0	0
3.9e-07	2.85e-07	0.000391149	5.81e-05	0.000384523	0	0	0	0	0
1.64e-06	7.88e-08	6.75e-06	7.36e-06	7.8e-06	0	0	0	0	0
0.00015504	0	2.78e-07	3.1e-07	2.9e-07	0	0	0	0	0
0.000186975	3.83e-07	1.01e-07	9.24e-08	8.8e-08	0	0	0	0	0
0.000146843	1.55e-06	0	0	0	0	0	0	0	0
2.74e-05	0.000147089	4.26e-07	4.06e-07	4.36e-07	0	0	0	0	0
1.14e-05	0.000123308	1.38e-06	1.31e-06	1.15e-06	1	0	0	0	0
5.28e-05	0.000138174	0.000161206	0.000137343	0.000124764	0	0	0	0	0
7.79e-05	1.92e-05	0.00018593	0.000153764	0.000178701	0	0	0	0	0
1.03e-07	6.33e-05	0.000152382	0.000167103	0.000122876	0	0	0	0	0
4.25e-06	0.000133465	2.56e-05	2.67e-05	1.76e-05	0	0	0	0	0
0	9.18e-08	1.14e-05	6.35e-05	6.28e-05	0	0	1	0	0
5.17e-08	4.37e-06	3.9e-06	5.31e-05	0.00018313	0	0	0	0	0
1.66e-05	0	0.000176353	1.07e-07	1.06e-07	0	0	0	0	0
1.15e-05	6.71e-08	1.02e-07	4.8e-06	4.03e-06	0	0	0	0	0
0	6.53e-06	4.75e-06	0	0	0	0	0	0	0
1.52e-05	1.83e-05	0	7.52e-08	8.1e-08	0	0	0	0	0
4.31e-06	0	6.93e-08	1.4e-05	8.67e-06	0	0	0	0	0
1.52e-07	1.62e-05	1.63e-05	1.7e-05	1.73e-05	0	0	0	0	0
1.1e-06	4.52e-06	1.75e-05	0	0	0	0	0	0	0
9.48e-07	1.21e-07	0	1.62e-05	3.79e-06	0	0	0	0	0
2.83e-05	1.37e-06	1.59e-05	4.07e-06	4.66e-06	0	0	0	0	0
1.52e-06	1.32e-06	4.84e-06	1.78e-07	1.51e-07	0	0	0	0	0
3.25e-07	3.11e-05	1.73e-07	6.16e-07	1.16e-06	0	0	0	0	0
4.77e-06	1.52e-06	1.26e-06	1.23e-06	1.31e-06	0	0	0	0	0
5.1e-08	6.57e-07	1.51e-06	2.76e-05	2.71e-05	0	0	0	0	0
1.6e-06	5.01e-06	3.16e-05	1.53e-06	6.45e-08	0	0	0	0	0
0.000122509	2.72e-06	1.54e-06	6.41e-07	5.12e-07	0	0	0	0	0
0.000101444	1.57e-06	5.16e-07	5.78e-06	4.62e-06	0	0	0	0	0
2.23e-07	0.000108856	4.38e-06	2.72e-06	4.91e-08	0	0	0	0	0
2.55e-06	9.24e-05	2.72e-06	1.65e-06	1.3e-06	0	0	0	0	0
2.76e-06	2.11e-07	1.44e-06	0.000122716	1.65e-05	0	0	0	0	0
1.36e-06	2.92e-06	0.000122179	7.19e-05	0.000140835	0	0	0	0	0
6.27e-06	2.61e-06	0.000140778	1.6e-07	2.22e-07	0	0	0	0	0
4.52e-06	1.21e-06	2.21e-07	2.34e-06	2.66e-06	0	0	0	0	0
3.4e-06	6.23e-06	2.82e-06	3.35e-06	3.58e-06	0	0	0	0	0
1.02e-06	7.57e-06	2.82e-06	9.56e-07	1.18e-06	0	0	0	0	0
6.43e-07	5.46e-06	1.28e-06	3.7e-06	6.29e-06	0	0	0	0	0
6.27e-06	7.34e-07	6.39e-06	7.12e-06	6.87e-06	0	0	0	0	0
4.98e-07	5.7e-07	4.29e-06	4.59e-06	5.86e-06	0	0	0	0	0
5.08e-05	6.37e-06	5.81e-06	1e-06	6.84e-07	0	0	0	0	0
7.53e-07	6.25e-07	8.77e-07	7.88e-07	8.63e-07	0	0	0	0	0
1.14e-05	5.01e-05	8.73e-07	6.05e-06	5.96e-06	0	0	0	0	0
7.41e-05	3.93e-07	6.02e-06	2.06e-05	6.59e-07	0	0	0	1	0
0.000216301	4.67e-06	2.25e-05	4.03e-07	5.01e-05	0	0	1	0	0
8.01e-07	8.19e-05	4.7e-07	5.08e-05	5.18e-07	0	0	0	0	0
1.01e-05	0.000189782	2.97e-06	7.49e-07	1.15e-05	0	0	0	0	0
0.000211922	8.14e-07	7.26e-07	1.14e-05	6.07e-05	0	0	0	0	0
5.91e-06	1.05e-05	9.53e-06	9.15e-05	3.61e-05	0	0	0	0	0
2.66e-06	0.000238591	9.5e-05	0.000215927	7.96e-07	0	0	0	0	0
1.51e-06	3.22e-06	0.00021022	7.57e-07	9.74e-06	0	0	0	0	0
1.81e-06	2.7e-06	8.14e-07	1.02e-05	0.00021405	0	0	0	0	0
3.3e-06	2.91e-06	1.34e-05	0.000238791	6.11e-06	0	0	0	0	0
4.95e-06	1.91e-06	0.000236271	6.16e-06	2.73e-06	0	0	0	0	0
0	3.92e-06	6.32e-06	2.83e-06	2.95e-06	0	0	0	0	0
0	4.96e-06	2.11e-06	1.64e-06	2.3e-06	0	0	0	0	0
3.78e-06	0	2.98e-06	1.86e-06	4.85e-06	0	0	0	0	0
5.76e-05	0	2.32e-06	5.05e-06	4.15e-06	0	0	0	0	0
7.31e-06	3.91e-06	3.05e-06	4.2e-06	0	0	0	0	0	0
2.05e-07	1.45e-05	4.82e-06	0	0	0	0	0	0	0
8.33e-06	9.23e-06	0	0	3.92e-06	0	0	0	0	0
5.51e-06	1.46e-07	0	2.89e-06	0.000111262	0	0	0	0	0
1.93e-05	1.03e-05	2.76e-06	1.75e-05	8.81e-06	0	0	0	1	0
6.27e-06	5.5e-06	1.71e-05	5.44e-05	1.59e-07	0	0	0	0	0
5.19e-05	1.49e-05	8.04e-06	9.14e-06	9.92e-06	0	0	0	0	0
6.92e-06	5.87e-06	1.71e-07	1.81e-07	5.49e-06	0	0	0	0	0
2.94e-05	4.97e-05	9.96e-06	9.47e-06	2.62e-05	0	0	0	0	0
1.37e-07	4.46e-06	1.02e-07	5.51e-06	2.1e-06	0	0	0	0	0
5.73e-05	5.77e-05	1.76e-05	1.87e-05	4.54e-05	0	0	0	0	0
4.17e-06	1.77e-07	6.25e-06	6.21e-06	5.3e-06	0	0	0	0	0
3.55e-06	0.000236982	4.67e-05	5.24e-05	5.9e-05	0	1	0	0	0
9.06e-06	6.25e-05	7.03e-06	6.67e-06	1.74e-07	0	0	0	0	0
4.37e-06	3.36e-06	5.86e-05	2.88e-05	5.91e-05	0	0	0	0	0
6.8e-07	4.34e-06	1.75e-07	1.68e-07	4.04e-06	0	0	0	0	0
9.2e-06	1.05e-05	0.000217142	7.77e-05	4.18e-06	0	0	1	0	0
1.68e-05	4.36e-06	5.22e-05	4.33e-06	7.68e-06	0	0	0	0	0
5.08e-05	1.26e-06	4.35e-06	4.15e-06	4.92e-06	0	0	0	0	0
3.61e-08	5.95e-06	2.94e-06	9.96e-06	1.19e-06	0	0	0	0	0
3.29e-06	1.68e-05	8.44e-06	3.57e-06	9.32e-06	0	0	0	0	0
0	6.14e-06	5.18e-06	1.48e-06	2.93e-06	0	0	0	0	0
0.000126553	6.55e-08	1.42e-06	8.87e-06	5.37e-05	0	0	0	0	0
6.33e-05	1.09e-05	9.03e-06	1.68e-05	3.77e-08	0	0	0	0	0
2.22e-05	7.46e-05	1.68e-05	5.29e-05	1.11e-05	0	1	0	0	0
4.74e-05	0	6.77e-06	5.67e-08	0	0	0	0	0	0
2.27e-05	6.56e-05	3.34e-08	3.74e-06	6.87e-05	0	0	0	0	0
2.12e-06	6.68e-05	1.1e-05	0	7.43e-05	0	0	0	0	0
2.4e-07	2.22e-05	0	0.000129864	2.17e-05	0	0	0	0	0
1.7e-06	4.54e-05	0.000104975	6.98e-05	4.64e-05	0	0	0	0	0
3.81e-06	2.27e-05	5.76e-05	2.22e-05	2.26e-05	0	0	0	0	0
6.05e-07	1.65e-06	6.29e-06	4.62e-05	1.99e-06	0	0	0	0	0
0.000176651	2.22e-07	3.94e-05	2.27e-05	2.44e-07	0	0	0	0	0
1.49e-07	1.82e-06	2.26e-05	2.22e-06	1.83e-06	0	0	0	0	0
2.23e-07	3.64e-05	2.01e-06	2.42e-07	3.52e-06	0	1	0	0	0
7.49e-05	3.5e-06	2.24e-07	1.82e-06	7.03e-07	0	0	0	0	0
2.11e-06	6.67e-07	1.83e-06	3.19e-06	0.000332539	0	0	0	0	0
4.44e-06	0.000352225	3.75e-06	6.92e-07	1.27e-07	0	0	0	0	0
1.55e-05	1.51e-07	7e-07	0.000313499	3.48e-07	0	0	0	0	0
1.02e-05	3.3e-07	0.000381148	1.54e-07	7.47e-05	0	0	0	0	0
0.000522818	7.48e-05	1.16e-07	3.14e-07	1.15e-06	0	0	0	0	0
1.32e-06	2.14e-06	3.48e-07	7.33e-05	4.48e-06	0	0	0	0	0
1.94e-05	4.19e-06	7.48e-05	2.19e-06	2.46e-05	0	0	0	0	0
6.03e-06	2.83e-05	2.2e-06	4.89e-06	6.76e-05	0	0	0	0	0
2.09e-05	1.96e-07	5.03e-06	3.02e-05	0.000525543	0	1	0	0	0
2.4e-07	1.84e-05	3.06e-05	7.09e-05	1.41e-06	0	0	0	0	0
1.18e-05	0.00051891	1.86e-05	7.3e-05	1.97e-05	0	0	0	0	0
1.49e-06	1.34e-06	0.000502359	1.31e-06	2.07e-05	0	0	0	0	0
8.41e-09	1.68e-05	1.08e-06	1.5e-05	2.05e-05	0	0	0	0	0
7.63e-05	5.22e-06	2.04e-05	4.82e-06	4.87e-07	1	0	0	0	0
3.33e-06	2.13e-05	2.1e-05	2.08e-05	1.92e-06	0	0	0	0	0
8.38e-05	0.000219249	2.14e-05	2.53e-07	1.16e-06	0	1	0	0	0
3.26e-06	4.56e-07	4.05e-07	1.19e-05	8.05e-09	0	0	0	0	0
6.49e-06	1.19e-05	1.11e-05	1.57e-06	6.4e-06	0	0	0	0	0
3.72e-06	1.47e-06	1.45e-06	6.75e-09	1.34e-06	0	0	0	0	0
1.03e-05	8.16e-09	5.77e-09	5.95e-06	2.98e-06	0	0	0	0	0
3.86e-05	7.39e-06	6.94e-06	1.31e-06	6.49e-06	0	0	0	0	0
1.17e-06	8.3e-05	8.37e-05	3.94e-06	4.4e-06	0	0	0	0	0
1.92e-05	4.49e-06	2.87e-06	6.4e-06	9.57e-06	0	0	0	0	0
0.000147326	6.5e-06	2.83e-07	4.09e-06	3.88e-05	0	0	0	0	0
0.000126217	2.97e-06	4.19e-06	9.84e-06	2.01e-05	0	0	0	0	1
0.000715234	8.33e-06	9.92e-06	3.87e-05	1.4e-06	1	0	0	0	0
7.74e-07	3.8e-05	3.91e-05	1.35e-06	2.24e-05	0	0	0	0	0
2.71e-06	7.08e-07	1.33e-06	2.12e-05	0.000146232	0	0	0	0	0
6.59e-05	2.41e-05	2.04e-05	2.74e-05	0.000234426	0	0	0	0	0
1.99e-06	0.000148806	2.9e-06	0.000130584	6.01e-07	0	0	0	0	0
4.22e-08	0.00018785	0.000189163	0.000763066	2.11e-06	0	0	0	1	0
5.11e-05	7.14e-07	7.39e-07	7.35e-07	0.000107144	0	0	0	0	0
9.61e-07	2.12e-06	2.93e-06	2.51e-06	1.86e-06	0	0	0	0	0
7.98e-06	0.000112056	6.29e-05	9.48e-05	3.58e-08	0	0	0	0	0
3.24e-05	2.12e-06	2.01e-06	2.09e-06	4.36e-05	0	0	0	0	0
7.9e-08	4.35e-08	3.57e-08	4.49e-08	7.81e-07	0	0	0	0	0
8.52e-06	5.35e-05	6.44e-05	5.33e-05	4.45e-06	0	0	0	0	0
2.27e-05	8.45e-07	9.61e-07	9.08e-07	3.26e-05	0	0	0	0	0
0.000126005	6.97e-06	7.68e-06	4.54e-06	8.09e-08	0	0	0	0	0
2.55e-05	3.84e-05	4.8e-05	4.43e-05	8.43e-06	0	0	0	0	0
7.32e-06	7.5e-08	7.52e-08	6.99e-08	2.18e-05	0	0	0	0	0
8.7e-07	8.54e-06	7.96e-06	1.55e-06	0.000128353	0	0	0	0	0
1.59e-05	2.13e-05	2.15e-05	2.14e-05	1.47e-05	0	0	0	0	0
4.87e-07	0.000132931	0.000129106	0.00011642	7.41e-06	0	0	0	0	0
1.68e-05	2.02e-05	2.63e-05	2.7e-05	1.79e-06	0	0	0	0	0
3.31e-05	6.04e-06	7.52e-06	2.48e-06	1.04e-05	0	0	0	0	0
7.59e-06	1.16e-06	1.08e-06	1.81e-06	4.31e-07	0	0	0	0	0
3.78e-06	1.73e-05	1.65e-05	1.45e-05	1.66e-05	0	0	0	0	0
1.42e-05	3.5e-07	4.82e-07	4.65e-07	1.83e-05	0	0	0	0	0
2.64e-06	1.66e-05	1.66e-05	1.66e-05	7.63e-06	0	0	0	0	0
0.000194594	3.22e-05	2.97e-05	2.96e-05	7.52e-06	0	0	0	0	0
2.52e-06	7.18e-06	7.32e-06	5.2e-06	1.24e-05	0	0	0	0	0
0.000145522	3.44e-06	3.95e-06	7.66e-06	3.38e-06	0	0	0	0	0
3.8e-08	1.42e-05	1.42e-05	1.24e-05	0.000189658	0	0	0	0	0
8.34e-06	2.5e-06	3.39e-06	3.44e-06	6.12e-06	0	0	0	0	1
1.31e-08	0.000198509	0.00018173	0.000172661	4.07e-05	0	0	0	0	0
8.65e-05	3.96e-05	1.44e-06	4.15e-05	0.000202137	0	0	0	0	0
1.69e-05	0.000173899	0.000215904	0.000217306	4.5e-08	0	0	0	0	0
2.83e-05	4.84e-08	4.37e-08	4.6e-08	8.38e-06	0	0	0	0	0
8.58e-05	2.73e-06	7.41e-06	8.53e-06	0.000222329	0	0	0	0	1
4.27e-05	9.6e-09	1.66e-08	9.39e-09	1.62e-08	0	0	0	0	0
3.98e-05	5.25e-05	6.67e-05	9.55e-05	5.4e-05	0	0	0	0	0
4.74e-05	1.72e-05	7.4e-06	1.29e-05	1.67e-05	0	0	0	0	0
3.05e-05	2.91e-05	1.05e-05	2.88e-05	1.16e-05	0	0	0	0	0
4.05e-05	8.38e-05	0.000105618	9.73e-05	9.17e-05	0	0	0	0	0
8.97e-07	1.05e-05	3.95e-05	4.25e-05	3.75e-05	0	0	0	0	0
1.33e-06	1.47e-05	3.31e-05	3.96e-05	3.44e-05	0	0	0	0	0
4.51e-05	4.54e-05	4.62e-05	3.86e-05	3.87e-05	0	0	0	0	0
1.04e-05	2.99e-05	3.01e-05	3.04e-05	3e-05	0	0	0	0	0
7.97e-06	4.09e-05	3.98e-05	4.09e-05	4.05e-05	0	0	0	0	0
0	8.24e-07	8.39e-07	8.07e-07	8.81e-07	0	0	0	0	0
0	1.79e-05	1.82e-05	1.78e-05	1.71e-06	0	0	0	0	0
1.51e-07	3.9e-05	1.8e-05	4.67e-05	4.65e-05	0	0	0	0	0
9.98e-06	9.57e-06	9.59e-06	1.03e-05	3.99e-06	0	0	0	0	0
2.15e-06	8.85e-06	8.89e-06	6.26e-06	8.13e-06	0	0	0	0	0
4.18e-05	0	0	0	0	0	0	0	0	0
6e-06	0	0	0	0	0	0	0	0	0
4.8e-05	3.16e-07	3.08e-07	3.08e-07	2.67e-07	0	0	0	0	0
1.12e-06	1.04e-05	1.06e-05	1.02e-05	4.27e-06	0	0	0	0	0
1.2e-05	2.18e-06	2.23e-06	2.21e-06	1.83e-06	0	0	0	0	0
0.000410954	4.39e-05	1.27e-05	4.24e-05	4.23e-05	0	0	0	0	0
5.16e-05	3.65e-06	6.52e-06	6.73e-06	6.52e-06	0	0	0	0	0
8.84e-06	1.82e-05	4.74e-05	4.53e-05	4.73e-05	0	0	0	0	0
2.78e-06	9.06e-07	1.08e-06	9.6e-07	7.71e-07	0	0	0	0	0
1.71e-05	1.29e-05	1.3e-05	1.13e-05	1.14e-05	0	0	0	0	0
1.99e-05	0.000431315	0.000509015	0.000318402	0.000467492	1	0	0	0	0
7.44e-06	5.12e-05	5.09e-05	4.25e-05	4.2e-05	0	0	0	0	0
4.27e-05	8.88e-06	8.85e-06	8.88e-06	8.72e-06	0	0	0	0	0
7.55e-07	2.36e-06	3.09e-06	2.42e-06	2.98e-06	0	0	0	0	0
0.000284621	0.000191151	0.000191342	2.84e-07	0.000191342	0	0	0	0	0
0	9.35e-06	2.99e-06	2.78e-05	1.02e-05	0	0	0	1	0
5.68e-06	4.15e-05	4.24e-05	9.88e-06	4.24e-05	0	0	0	0	0
2.05e-06	7.71e-07	7.49e-07	4.26e-05	9.78e-07	0	0	0	0	0
7.98e-06	0.000284033	0.000300439	9.7e-07	0.000303312	0	0	0	0	0
1.46e-05	0	0	0.000311349	0	0	0	0	0	0
5.71e-07	5.64e-06	4.48e-06	0	5.51e-06	0	0	0	0	0
5.11e-05	3.06e-06	1.56e-06	5.68e-06	1.94e-06	0	0	0	0	0
1.76e-06	8.14e-06	7.47e-06	2.71e-06	6.13e-06	0	0	0	0	0
5.8e-07	1.39e-05	1.36e-05	8.07e-06	1.39e-05	0	0	0	0	0
1.16e-05	6.78e-07	4.43e-07	1.41e-05	4.44e-07	0	0	0	0	0
1.23e-07	6.86e-05	4.74e-05	6.52e-07	4.96e-05	0	0	0	0	0
0.000130069	1.77e-06	1.67e-06	7.53e-05	1.49e-06	0	0	0	0	0
1.64e-07	6.57e-07	4.42e-07	1.51e-06	5.96e-07	0	0	0	0	0
3.89e-05	1.07e-05	9.63e-06	4.21e-07	6.92e-06	0	0	0	0	0
3.57e-06	1.55e-07	1.41e-07	8.14e-06	2.11e-07	0	0	0	0	0
7.91e-06	0.000359188	0.000377974	2.07e-07	0.000147729	0	0	0	0	0
1.7e-05	1.28e-07	1.3e-07	0.000376586	8.33e-08	0	0	0	0	0
7.54e-07	3.84e-05	3.28e-06	1.47e-07	3.87e-05	0	0	0	0	0
0.000101952	3.16e-06	7.71e-07	3.79e-05	3.48e-06	0	0	0	0	0
1.02e-07	7.8e-06	7.71e-06	3.57e-06	7.77e-06	0	0	0	0	0
6.43e-07	1.46e-05	1.75e-05	7.3e-06	1.73e-05	0	0	0	0	0
0	7.62e-07	4.69e-07	1.74e-05	5.07e-05	0	0	0	0	1
2.53e-08	9.52e-05	0.0001	4.51e-07	7.54e-07	0	0	0	0	0
4.56e-06	6.77e-08	8.08e-08	9.65e-05	8.95e-05	0	0	0	0	0
1.29e-06	5.79e-07	7.06e-07	9.95e-08	9.69e-08	0	0	0	0	0
1.02e-07	0	0	7.08e-07	7.19e-07	0	0	0	0	0
7.16e-06	2.48e-08	2.52e-08	0	0	0	0	0	0	0
3.09e-07	4.65e-06	1.87e-06	2.6e-08	2.48e-08	0	0	0	0	0
2.58e-05	1.3e-06	5.96e-07	5.15e-06	5.14e-06	0	0	0	0	0
4.81e-05	9.77e-08	9.99e-08	1.26e-06	1.24e-06	0	0	0	0	0
1.95e-07	7.73e-06	8.12e-06	1.03e-07	1.02e-07	0	0	0	0	0
1.84e-05	2.88e-07	3.07e-07	6.85e-06	8.03e-06	0	0	0	0	0
8.51e-05	2.66e-05	2.64e-05	2.89e-07	2.91e-07	0	0	0	0	0
3.31e-06	6.36e-05	6.26e-05	2.56e-05	2.65e-05	0	0	0	0	0
8.67e-05	2.41e-07	2.5e-07	6.17e-05	4.49e-05	0	0	0	0	0
0.000121282	2.09e-05	2.02e-05	2.6e-07	2.69e-07	0	0	0	0	0
3.77e-08	8.88e-05	0.000103545	1.72e-05	1.83e-05	0	0	0	0	0
8.06e-06	2.77e-06	2.69e-06	7.64e-05	8.06e-05	0	0	0	0	0
3.74e-05	8.47e-05	8.91e-05	3.12e-06	2.82e-06	0	0	0	0	0
2.43e-06	0.000121828	0.000126877	0.00010618	0.000133352	0	0	0	0	0
1.31e-05	4.79e-08	4.33e-08	0.000110485	6.37e-05	1	0	0	0	0
3.09e-06	7.78e-06	2.92e-05	4.55e-08	4.45e-08	0	0	0	0	0
9.57e-06	1.12e-05	2.52e-05	4.85e-06	2.54e-05	0	0	0	0	0
1.62e-06	2.18e-06	2.42e-06	2.4e-05	3.21e-05	0	0	0	0	0
1.84e-06	8.28e-07	3.09e-06	2e-06	1.87e-06	0	0	0	0	0
1.52e-05	7.8e-06	8.14e-06	3.09e-06	3.09e-06	0	0	0	0	0
8.92e-06	1.77e-06	1.73e-06	8.2e-06	2.33e-06	0	0	0	0	0
1.25e-06	1.37e-06	1.24e-06	1.59e-06	1.6e-06	0	0	0	0	0
3.51e-06	1.71e-05	1.72e-05	1.04e-06	1.71e-06	0	0	0	0	0
9.18e-08	8.58e-06	8.8e-06	1.72e-05	1.72e-05	0	0	0	0	0
2.27e-05	9.01e-07	9.72e-07	3.76e-06	8.65e-06	1	0	0	0	0
0.000194433	2.46e-06	3.36e-06	1.36e-06	1.38e-06	0	0	0	0	0
5.22e-06	9.83e-08	8.73e-08	3.64e-06	2.7e-06	0	0	0	0	0
9.94e-07	0.00014021	0.000151311	8.59e-08	8.87e-08	0	0	0	0	0
8.53e-06	3.3e-05	4.94e-06	0.000211034	0.000214214	0	0	0	0	0
0	2.24e-06	9.96e-07	3.41e-05	3.41e-05	0	1	0	0	0
4.1e-06	9.54e-07	8.21e-06	9.05e-07	9.8e-07	0	0	0	0	0
3.82e-07	8.46e-06	0	1.3e-06	8.58e-06	0	0	0	0	0
4.55e-06	0	3.92e-06	0	0.000143723	0	0	0	0	1
5.31e-07	3.31e-06	5.88e-07	3.92e-06	0	0	0	0	0	0
4.94e-05	5.96e-07	4.41e-06	3.74e-07	3.82e-06	0	0	0	0	0
2.6e-05	4.69e-06	4.92e-07	5.07e-06	5.95e-07	0	0	0	0	0
5e-05	5.28e-07	0.000138653	4.17e-07	4.31e-06	0	0	0	0	0
3.47e-06	0.000121591	2.95e-05	0.000143317	3.4e-07	0	0	0	0	0
0.000126929	2.79e-05	6.31e-05	2.74e-05	0.000127208	0	0	0	0	0
3.31e-05	6.01e-05	3.49e-06	6.39e-05	2.82e-05	0	0	0	0	0
1.3e-06	3.85e-06	8.05e-06	3.61e-06	6.33e-05	0	0	0	0	0
2.91e-05	0.00012894	2.75e-05	6.27e-05	4.03e-06	0	0	0	0	0
4.17e-06	9.65e-06	1.23e-06	2.72e-05	8.1e-05	0	0	0	0	0
4.61e-06	1.33e-06	2.94e-05	1.19e-06	2.79e-05	0	0	0	0	0
7.88e-06	7.28e-06	5.03e-06	2.96e-05	4.15e-07	0	0	0	0	0
1.8e-05	4.66e-06	4e-06	5.16e-06	2.93e-05	0	0	0	0	0
1.5e-06	4.25e-06	8.28e-06	3.93e-06	5.23e-06	0	0	0	0	0
1.32e-06	3.93e-06	1.88e-05	7.78e-06	4.22e-06	0	0	0	0	0
0	1.65e-05	1.38e-06	1.65e-05	4.28e-06	0	0	0	0	0
9.64e-07	1.22e-06	1.51e-06	1.43e-06	1.71e-05	0	0	0	0	0
7.76e-06	1.83e-06	0	1.45e-06	7.64e-07	0	0	0	0	0
0.000529234	0	9.08e-07	0	1.46e-06	0	0	0	0	0
8.54e-05	6.24e-07	6.83e-06	1.05e-06	0	0	0	0	0	0
0.000100425	6.15e-06	0.000533261	6.92e-06	6.04e-07	0	0	0	0	0
4.3e-06	0.000530857	9.49e-05	9.21e-05	7.78e-06	0	0	0	0	0
1.38e-07	0.000107974	6.67e-05	0.000104013	0.000486711	0	0	0	0	0
3.25e-06	7.1e-05	4.54e-06	8.39e-05	5.09e-05	0	0	0	0	0
8.39e-06	4.14e-06	2.9e-07	3.73e-06	7.1e-05	0	0	0	0	0
1.3e-06	2.5e-07	1.18e-05	2.83e-07	4.32e-06	0	0	0	0	0
2.34e-05	1.2e-05	8.38e-06	1.24e-05	2.91e-07	0	0	0	0	0
9.44e-07	9e-06	5.32e-07	6.74e-07	1.26e-05	0	0	0	0	0
8.37e-07	5.24e-07	2.31e-05	1.24e-06	8.38e-06	0	0	0	0	0
1.3e-07	2.17e-05	9.45e-07	2.2e-05	1.23e-06	0	0	0	0	0
5.85e-06	8.86e-07	4.88e-07	9.4e-07	2.31e-05	0	0	0	0	0
1.06e-06	6.41e-07	6.1e-08	7.53e-07	4.94e-07	0	0	0	0	0
1.68e-06	1.21e-07	3.61e-06	1.22e-07	8.79e-07	0	0	0	0	0
1.44e-05	5.31e-06	1.23e-06	5.76e-06	1.35e-07	0	0	0	0	0
1.67e-07	8.17e-07	1.87e-06	9.68e-07	4.07e-06	0	0	0	0	0
3.23e-06	1.57e-06	1.44e-05	1.44e-06	9.74e-07	0	0	0	0	0
5.3e-07	3.31e-06	1.3e-07	1.44e-05	1.66e-06	0	0	0	0	0
1.13e-05	1.7e-07	3.2e-06	1.72e-07	3.83e-06	0	0	0	0	0
1.2e-06	3.18e-06	1.52e-07	3.23e-06	1.42e-07	0	0	0	0	0
2.31e-05	5.26e-07	1.22e-05	5.36e-07	6.44e-08	0	0	0	0	0
4.67e-06	9.73e-06	1.11e-06	1.23e-05	1.53e-07	0	0	0	0	0
1.83e-06	1.13e-06	2.4e-05	1.05e-06	1.24e-05	0	0	0	0	0
1.54e-06	2.67e-05	4.74e-06	2.43e-05	7.28e-07	0	0	0	0	0
0.000216235	4.06e-06	3.52e-06	2.21e-05	2.53e-05	0	0	0	1	0
1.98e-05	3.59e-06	1.46e-06	4.17e-06	4.66e-06	0	0	0	0	0
1.28e-05	1.36e-06	0.000188992	3.76e-06	3.14e-06	0	0	0	0	0
1.31e-06	0.000205858	2.53e-05	1.52e-06	1.37e-06	0	0	0	0	0
2.45e-05	2.03e-05	1.28e-05	0.000184586	0.000198308	0	0	0	0	0
1.19e-06	8.63e-06	1.71e-06	2.69e-05	2.7e-05	0	0	0	0	0
1.77e-05	1.2e-06	2.45e-05	8.18e-06	1.27e-05	0	0	0	0	0
0.000284952	2.45e-05	1.65e-06	9.73e-07	1.72e-06	0	0	0	0	0
1.73e-05	1.61e-06	1.83e-05	2.45e-05	2.45e-05	0	0	0	0	0
4.14e-08	1.88e-05	0.000280159	1.06e-06	1.5e-06	0	0	0	0	0
3.4e-05	0.000286002	1.66e-05	1.59e-05	1.7e-05	0	0	0	0	0
1.3e-06	1.68e-05	3.75e-08	0.000214651	0.000255775	0	0	0	0	0
2.02e-07	3.92e-08	3.2e-05	1.67e-05	1.67e-05	0	0	0	0	0
5.65e-05	3.31e-05	6.4e-06	3.23e-08	3.7e-08	0	0	0	0	0
2.57e-06	6.49e-06	2.24e-07	3.18e-05	9.12e-06	0	0	0	0	0
2.48e-05	2.43e-07	1.12e-05	6.55e-06	3.7e-06	0	0	0	0	0
3.49e-06	1.74e-06	2.46e-06	2e-07	2.45e-07	0	1	0	0	0
7.33e-07	5.27e-05	2.67e-05	5.62e-05	1.06e-05	0	0	0	0	0
2.87e-06	2.07e-06	3.34e-06	2.23e-06	1.56e-06	0	0	0	0	0
5.28e-05	2.66e-05	7.19e-07	2.66e-05	2.56e-05	0	0	0	0	0
4.69e-07	2.79e-06	2.36e-06	3.1e-06	2.95e-06	0	0	0	0	0
4.12e-05	6.99e-07	2.23e-05	6.53e-07	5.86e-07	0	0	0	0	0
2.27e-07	3.26e-06	3.82e-07	3.34e-06	3.11e-06	0	0	0	0	0
5.24e-06	4.35e-05	4.02e-05	5.14e-05	4.27e-05	0	0	0	0	0
8.59e-06	4.84e-07	1.96e-07	3.59e-07	4.82e-07	0	0	0	0	0
2.97e-06	0.000597202	5.65e-06	4.05e-05	0.000624179	0	1	0	0	1
0.000231799	4.21e-05	8.64e-06	1.05e-07	4.09e-05	0	0	0	0	0
4.98e-05	1.59e-07	3.05e-06	2.74e-06	2.31e-07	0	0	0	0	0
1.28e-05	2.83e-06	0.000302913	7.75e-06	5.51e-06	0	0	0	0	0
2.91e-05	4.77e-06	4.9e-05	1.42e-06	8.35e-06	0	0	0	0	0
7.34e-08	2.17e-06	1.34e-05	0.000187164	2.94e-06	0	0	0	0	0
8.82e-08	0.000197551	1.84e-05	4.87e-05	0.000301313	0	0	0	0	0
2.27e-05	4.78e-05	6.82e-08	1.42e-05	1.8e-05	1	0	0	0	0
0.000241083	1.37e-05	8.24e-08	2.2e-05	1.24e-05	0	0	0	0	0
5.33e-08	2.96e-05	0.000146863	8.24e-08	2.82e-05	0	0	0	0	0
2.91e-05	6.56e-08	5.62e-08	6.13e-08	8.1e-08	0	0	0	0	0
5.06e-06	8.99e-08	2.42e-05	0.000239719	8.86e-08	0	0	0	0	0
0.00012543	0.000239014	3.57e-06	0.000746397	0.000222346	0	0	0	1	0
7.08e-06	5.85e-08	0.000122693	5.95e-08	6.31e-08	0	0	0	0	0
1.71e-07	3.3e-05	7.01e-06	3.66e-05	3.18e-05	0	0	0	0	0
5.65e-07	6.39e-06	1.56e-07	5.65e-06	5.55e-06	0	0	0	0	0
1.02e-06	0.000122491	5.59e-07	0.000124215	2.5e-05	0	0	0	0	0
9.74e-07	6.04e-07	1.02e-06	7.04e-06	7e-06	0	0	0	0	0
8.75e-07	1.81e-07	1.21e-06	1.89e-07	2.01e-07	0	0	0	0	0
4.61e-06	5.29e-07	8.84e-07	3.87e-07	5.41e-07	0	0	0	0	0
0.000242684	1.02e-06	4.64e-06	4.46e-07	1.05e-06	0	0	0	0	0
3.48e-07	1.3e-06	0.000253709	2.03e-06	2.01e-06	0	0	0	0	0
7.81e-08	8.79e-07	9.72e-07	8.89e-07	8.8e-07	0	0	0	0	0
0.000163262	5.03e-06	7.73e-08	4.97e-06	5.04e-06	1	0	0	0	0
2.17e-06	4.37e-05	2.09e-06	0.000253444	0.000253426	0	0	0	0	0
1e-05	8.86e-07	1.28e-05	9.34e-07	9.68e-07	0	0	0	0	0
4.19e-07	0.000178275	1.46e-06	7.38e-08	3.43e-08	0	1	0	0	0
5.03e-05	5.1e-08	5.46e-05	1.11e-06	2.1e-06	0	0	0	0	0
7.3e-05	1.23e-06	4.46e-05	9.12e-06	1.25e-05	0	0	0	0	0
2.5e-06	1.3e-05	2.86e-06	3.35e-07	1.43e-06	0	0	0	0	0
1.54e-06	3.63e-07	1.49e-06	5.42e-05	5.47e-05	0	0	0	0	0
2.87e-06	5.05e-05	2.27e-06	7.49e-05	7.19e-05	0	0	0	0	0
1.04e-05	4.77e-05	9.66e-06	2.64e-06	2.82e-06	0	0	0	0	0
1.2e-05	2.41e-06	6.25e-06	1.46e-06	4.65e-07	0	0	0	0	0
7.81e-09	1.59e-06	5.94e-09	2.58e-06	1.46e-06	0	0	0	0	0
1.39e-05	2.24e-06	1.33e-05	5.93e-06	6.63e-06	0	0	0	0	0
2.14e-07	9.15e-06	2.31e-07	8.03e-06	1.18e-05	0	0	0	0	0
4.73e-05	1.22e-05	3.88e-05	1.03e-08	7.41e-09	0	0	0	0	0
4.86e-05	1.17e-08	6.5e-07	1.38e-05	6.93e-06	0	0	0	0	0
8.07e-09	1.38e-05	8.22e-09	2.18e-07	2.22e-07	0	0	0	0	0
9.62e-06	2.06e-07	8.97e-06	3.83e-05	4.64e-05	0	0	0	0	0
4.54e-05	4.01e-05	3.96e-05	4.82e-05	4.86e-05	0	0	0	0	0
4.35e-05	4.85e-05	4.02e-05	8.16e-09	8.15e-09	0	0	0	0	0
0	8.18e-09	0	1.07e-05	1.03e-05	0	0	0	0	0
2.29e-07	9.87e-06	2.22e-07	3.84e-05	1.64e-05	0	0	0	0	0
8.86e-06	4.49e-05	9.11e-06	4.34e-05	3.93e-05	0	0	0	0	0
7.6e-07	4.27e-05	7.27e-07	0	0	0	0	0	0	0
8.5e-08	0	1.05e-07	1.99e-07	2.18e-07	0	0	0	0	0
2e-06	2.23e-07	2.24e-06	1.04e-05	1.01e-05	0	0	0	0	0
3.59e-06	1.05e-05	3.57e-06	4.79e-07	5.29e-07	0	0	0	0	0
2.91e-06	7.95e-07	1.99e-06	1.77e-07	1.75e-07	0	0	0	0	0
1.5e-06	1.13e-07	2.1e-06	2.01e-06	1.49e-06	0	0	0	0	0
5.16e-05	2.16e-06	4.99e-05	3.58e-06	3.57e-06	0	0	0	0	0
1.51e-06	3.61e-06	1.71e-06	2.89e-06	2.97e-06	0	0	0	0	0
2.95e-06	3.64e-06	6.76e-06	2.38e-06	2.32e-06	0	0	0	0	0
8.31e-07	2.13e-06	7.04e-07	4.15e-05	2.39e-05	0	0	0	0	0
5.78e-05	5.03e-05	5.7e-05	1.67e-06	1.62e-06	0	0	0	0	0
1.01e-05	1.45e-06	9.44e-06	1.22e-05	8.48e-06	0	0	0	0	0
7.08e-07	1.26e-05	4.48e-08	9.65e-07	9.68e-07	0	0	0	0	0
1.62e-05	6.5e-07	1.62e-05	4.97e-05	5.43e-05	0	0	0	0	0
7.4e-05	5.81e-05	5.14e-05	1.02e-05	4.03e-06	0	0	0	0	0
7.62e-08	9.75e-06	6.5e-05	7.16e-07	7.57e-07	0	0	0	0	0
9.38e-06	7.09e-07	8.61e-06	1.61e-05	5.29e-07	0	0	0	0	0
0	1.62e-05	0.000255481	8.92e-05	6.12e-05	0	0	1	0	0
1.09e-05	7.58e-05	0	1.16e-07	6.5e-05	0	0	0	0	0
2.27e-05	6.5e-05	1.01e-05	9.29e-06	9.31e-06	0	0	0	0	0
8.35e-06	9.24e-06	1.1e-05	0	0.000327161	0	0	0	0	1
1.92e-05	0	1.03e-05	1.09e-05	0	0	0	0	0	0
4.33e-06	1.08e-05	1.99e-05	2.25e-05	1.09e-06	0	0	0	0	0
0.000143426	2.26e-05	3.97e-06	8.48e-06	1.78e-05	0	0	0	0	0
1.28e-06	6.48e-06	0.000178691	1.94e-05	1.07e-05	0	0	0	0	0
2.07e-05	1.82e-05	1.16e-06	3.95e-06	1.22e-05	0	0	0	0	0
2.66e-05	3.13e-06	2.19e-05	0.000159343	3.71e-06	0	0	0	0	0
3.15e-05	0.000166408	2.53e-05	1.9e-05	0.00016731	0	0	0	0	0
0.000120687	1.88e-05	4.88e-05	6.58e-06	1.9e-05	0	0	0	0	0
8.19e-07	1.81e-05	0.000120852	1.6e-05	6.07e-06	0	0	0	0	0
0.000138374	2.61e-05	1.01e-06	5.21e-05	1.72e-05	0	0	0	0	0
9.43e-06	2.93e-05	0.000162608	0.000117981	4.79e-05	0	0	0	0	0
7.1e-06	1.83e-05	8.98e-06	1.71e-06	0.000120046	0	0	0	0	0
3.87e-06	1.09e-06	9.81e-06	1.69e-08	1.69e-06	0	0	0	0	0
1.91e-07	0.000162603	3.88e-06	1.25e-05	0.000162609	0	0	0	0	0
7.56e-06	1.32e-05	1.74e-07	9.74e-06	1.32e-05	0	0	0	0	0
1.14e-06	1.01e-05	7.53e-06	3.85e-06	2.94e-06	0	0	0	0	0
1.54e-05	3.86e-06	1.98e-06	4.68e-05	3.87e-06	0	0	0	1	0
1.36e-06	2.02e-07	1.59e-05	0.00084693	2.24e-07	0	0	0	1	0
9.82e-05	5.45e-06	1.73e-06	2.11e-07	6.78e-06	0	0	0	0	0
7.52e-06	1.96e-06	6.44e-05	7.07e-06	1.59e-06	0	0	0	0	0
3.37e-06	1.59e-05	7.48e-06	1.4e-06	1.67e-05	0	0	0	0	0
1.32e-05	1.43e-06	4e-06	4.69e-06	1.73e-06	0	0	0	0	0
0.000452815	8.03e-05	1.26e-05	1.69e-06	9.43e-05	0	0	0	0	0
1.39e-05	3.95e-07	0.000446759	6.34e-05	7.36e-06	0	0	0	0	0
1.06e-06	4.16e-06	7.83e-06	7.5e-06	6.03e-06	0	0	0	0	0
9.42e-06	1.3e-05	1.08e-06	6.22e-06	1.32e-05	0	0	0	0	0
7.47e-07	0.000303877	1.01e-05	1.32e-05	0.000299831	0	0	0	0	0
0	1.25e-05	8.54e-07	0.000449893	9.84e-06	0	0	0	0	0
1.02e-05	1.02e-06	0	1.42e-05	9.03e-07	0	0	0	0	0
1.72e-06	1.49e-05	1.08e-05	9.42e-07	1.54e-05	0	0	0	0	0
2.28e-05	8.39e-07	1.5e-06	1.17e-05	4.45e-07	0	0	0	0	0
1.66e-06	0	2.27e-05	7.82e-07	0	0	0	0	0	0
1.39e-05	9.55e-06	1.84e-06	0	1.06e-05	0	0	0	0	0
1.02e-05	3.87e-07	7.95e-05	4.44e-06	5.22e-07	0	0	1	0	0
1.45e-06	2.9e-05	1.54e-05	1.72e-06	2.42e-05	0	0	0	0	0
1.24e-06	1.66e-06	8.64e-06	2.39e-05	1.63e-06	0	0	0	0	0
7.32e-05	1.49e-05	1.12e-06	1.75e-06	7.85e-05	0	0	0	0	1
9.7e-06	8.28e-06	1.17e-06	1.3e-05	1.46e-05	1	0	0	0	0
1.01e-06	1.68e-06	5.97e-05	8.7e-06	2.47e-06	0	0	0	0	0
7.56e-05	1.22e-06	9.98e-06	1.59e-06	1.28e-06	0	0	1	0	0
3.28e-06	7.42e-05	7.28e-07	1.01e-06	8.39e-07	0	0	0	0	0
2.16e-06	1.05e-06	4.66e-05	3.33e-05	7.06e-05	0	0	0	0	0
8.3e-07	6.54e-05	3.53e-06	1.01e-06	1.1e-06	0	0	0	0	0
1.17e-05	3.57e-06	4.57e-06	7.49e-05	7.43e-05	0	0	0	0	0
1.67e-05	5.26e-06	0.000133042	3.56e-06	3.52e-06	0	0	0	0	0
0.000280425	0.000132925	1.17e-05	5.3e-06	4.53e-06	1	0	0	0	0
0.000132051	1.17e-05	1.71e-05	0.000132987	0.000133011	0	0	0	0	0
2.38e-05	1.56e-05	0.000359256	1.16e-05	5.31e-06	0	0	0	0	0
1.86e-07	0.000235306	2.12e-05	1.71e-05	1.71e-05	0	0	0	0	0
4.19e-07	1.04e-05	1.89e-07	0.000330261	0.00034599	0	0	0	0	0
0	2.12e-07	4.12e-07	2.37e-05	1.14e-05	0	0	0	0	0
3.1e-05	4.05e-07	0	0.000120632	1.89e-07	0	0	0	1	0
1.08e-05	0	3.21e-05	2.05e-07	3.83e-07	0	0	0	0	0
1.17e-06	2.2e-05	1.11e-05	1.45e-07	0	0	0	0	0	0
6.24e-05	1.09e-05	1.53e-06	0	3.26e-05	0	0	0	0	0
3.22e-06	2.01e-06	6.63e-05	3.28e-05	6.34e-06	0	0	0	0	0
4.21e-05	4.21e-05	3.91e-06	1.1e-05	1.02e-06	0	0	0	0	0
3.2e-05	4.43e-06	4.19e-05	9.45e-07	6.44e-05	0	0	0	0	0
0	3.26e-05	2.3e-05	7.08e-05	4.18e-06	0	0	0	0	0
1.12e-06	1.13e-05	0	3.9e-06	4.12e-05	0	0	0	0	0
5.13e-06	0	1.06e-06	2.32e-05	2.6e-05	0	0	0	0	0
2.24e-06	1.07e-06	1.07e-05	2.17e-05	0	0	0	0	0	0
4.14e-08	1.33e-05	2.1e-06	0	1.07e-06	0	0	0	0	0
2.2e-06	2.68e-06	3.05e-08	1.01e-06	1.19e-05	0	0	0	0	0
0.000497208	4.47e-08	2.56e-06	1.21e-05	2.48e-06	0	0	0	0	0
4.91e-05	2.7e-06	0.000497389	2.46e-06	4.09e-08	0	0	0	0	0
1.31e-05	0.000478707	4.5e-05	4.29e-08	3.8e-06	0	0	0	0	0
1.21e-05	4.32e-05	1.66e-05	3.41e-06	0.000477228	0	0	0	0	0
7.73e-08	1.47e-05	1.16e-05	5.39e-05	3.98e-05	0	0	0	0	0
2.59e-07	1.1e-05	8.27e-08	4.5e-05	1.21e-05	0	0	0	0	0
1.11e-05	7.74e-08	3.68e-07	1.71e-05	3.07e-06	0	0	0	0	0
6.56e-05	3.53e-07	2.53e-05	1.17e-05	8.8e-08	0	0	0	0	0
2.86e-05	2.38e-05	8.12e-05	9.01e-08	2.82e-07	0	0	0	0	0
0.000479165	2.17e-05	0.000178581	3.72e-07	2.86e-05	0	0	0	0	0
1.19e-05	0.000154338	0.000374043	2.49e-05	7.96e-05	0	0	0	0	0
7.29e-09	0.000481169	8.93e-06	1.95e-05	0.000180599	0	0	0	0	0
1.82e-05	7.81e-06	4.05e-09	5.6e-05	0.000481166	0	0	0	0	0
0.000145792	7.16e-09	1.52e-05	0.000481168	9.6e-06	0	0	0	0	0
8.25e-06	1.85e-05	0.00030869	9.81e-06	5.43e-09	0	0	0	0	0
2.02e-06	0.000355002	8.17e-06	7.37e-09	1.52e-05	0	0	0	0	0
5.56e-06	7.93e-06	2.15e-06	1.85e-05	0.000305686	0	0	0	0	0
9.41e-06	2.46e-06	1.17e-05	0.000357575	8.13e-06	0	0	0	0	0
2.93e-06	1.25e-05	1.43e-05	2.08e-06	2.44e-06	0	0	0	0	0
2.69e-06	1.79e-05	3.13e-06	2.26e-06	1.19e-05	0	0	0	0	0
1.53e-06	2.86e-06	2.66e-06	1.22e-05	1.59e-05	0	0	0	0	0
7.32e-07	2.65e-06	1.53e-06	1.82e-05	3.02e-06	0	0	0	0	0
1.73e-05	6.56e-07	1.09e-06	2.65e-06	2.63e-06	0	0	0	0	0
1.17e-05	1.09e-06	7.44e-05	2.59e-06	1.57e-06	0	0	0	0	0
0	7.81e-05	1.07e-05	1.62e-06	1e-06	0	0	0	0	0
5.84e-05	1.03e-05	3.9e-07	1.13e-06	4.56e-05	0	0	1	0	0
2.34e-06	0	0	4.99e-05	1.27e-06	0	0	0	0	0
0.000100112	9.16e-05	0.00010912	1.17e-05	0	0	0	0	0	0
6.55e-05	2.16e-06	2.24e-06	0	6.84e-05	0	0	0	0	0
8.69e-06	7.79e-05	1.94e-05	5.19e-05	1.82e-06	0	0	0	0	0
1.23e-05	5.83e-05	5.54e-05	2.22e-06	6.49e-05	0	0	0	0	0
9.07e-08	2.26e-06	8.07e-06	8.47e-05	5.97e-05	0	0	0	0	0
4.58e-05	1.18e-05	1.32e-05	8.17e-05	2.2e-06	0	0	0	0	0
1.26e-06	1.03e-07	9.92e-08	8.63e-06	9.79e-06	0	0	0	0	0
1.95e-08	4.47e-05	3.95e-05	1.15e-05	9.01e-08	0	0	0	0	0
3.6e-05	1.03e-06	2.62e-06	8.44e-08	3.29e-05	0	0	0	0	0
1.04e-05	2.91e-08	2.65e-08	3.67e-05	2.45e-06	0	0	0	0	0
1.66e-08	3.36e-05	3.5e-05	2.24e-06	1.75e-08	0	0	0	0	0
2.46e-05	9.09e-06	1.04e-05	1.78e-08	3.38e-05	0	0	0	0	0
7.33e-06	1.84e-08	1.65e-08	3.33e-05	9.6e-06	0	0	0	0	0
2.12e-05	2.41e-05	2.47e-05	8.91e-06	8.65e-09	0	0	0	0	0
2.87e-05	7.19e-06	7.16e-06	1.08e-08	2.13e-05	0	0	0	0	0
9.42e-06	2.19e-05	9.91e-06	2.11e-05	7.41e-06	0	0	0	0	0
2.2e-05	2.96e-05	2.78e-05	7.01e-06	2.5e-05	0	0	0	0	0
3.74e-06	1.04e-05	1.06e-05	2.28e-05	2.52e-05	0	0	0	0	0
1.31e-07	3.42e-05	3.51e-05	2.73e-05	1.04e-05	0	0	0	0	0
5.26e-06	1.83e-05	1.5e-05	1.04e-05	4.17e-05	0	0	0	0	0
2.46e-07	1.49e-07	1.08e-07	3.47e-05	1.2e-05	0	0	0	0	0
3.44e-05	5.53e-06	6.27e-06	1.87e-05	1.42e-07	0	0	0	0	0
6.51e-07	8.98e-08	2.34e-07	1.53e-07	6.44e-06	0	0	0	0	0
4.4e-06	4.15e-05	4.85e-05	6.16e-06	2.2e-07	0	0	0	0	0
8.05e-05	1.83e-06	1.87e-06	2.31e-07	2.87e-05	0	0	0	0	0
1.17e-05	3.69e-06	3.85e-06	4.66e-05	2.09e-06	0	0	0	0	0
1.63e-06	7.16e-05	9.13e-05	2.02e-06	4.63e-06	0	0	0	0	0
1.31e-07	1.07e-05	1.29e-05	4.59e-06	7.95e-05	0	0	0	0	0
0.000467451	1.74e-06	6.16e-07	7.17e-05	1.2e-05	0	0	0	0	0
9.98e-08	1.47e-07	8.95e-08	8.28e-06	5.74e-07	0	0	0	0	0
9.57e-07	1.36e-05	0.000467676	1.77e-06	1.4e-07	0	0	0	0	0
0.000147576	1.96e-07	2.3e-07	1.42e-07	0.00046582	0	0	0	0	0
4.22e-06	9.59e-07	9.03e-07	0.000463113	1.81e-07	0	0	0	0	0
5.04e-05	0.000147198	0.000147882	8.22e-08	9.71e-07	0	0	0	0	0
0.000251788	5.2e-06	5.2e-06	1.05e-06	0.000147633	0	0	0	0	0
1.48e-06	8.17e-05	1.33e-05	0.000146936	5.21e-06	0	0	0	0	0
0	0.000253376	0.000252658	5.21e-06	7.75e-05	0	0	0	0	0
3.16e-05	2.61e-06	1.19e-06	5.31e-05	0.000251367	0	0	0	0	0
0	0	0	0.000251209	2.4e-06	0	0	0	0	0
2.21e-05	3.13e-05	3.22e-05	2.69e-06	0	0	0	0	0	0
4.64e-07	0	0	0	2.33e-05	0	0	0	0	0
1.73e-05	2.83e-05	3.07e-05	2.36e-05	0.000228183	0	0	0	0	1
8.98e-05	4.62e-07	4.43e-07	0	0	1	0	0	0	0
5.41e-08	1.73e-05	1.59e-05	2.43e-05	2.78e-05	0	0	0	0	0
2.23e-07	0.000104883	7.37e-08	4.71e-07	4.7e-07	0	1	0	0	0
1.53e-06	7.47e-08	2.1e-07	1.07e-05	1.79e-05	0	0	0	0	0
2.11e-05	2.21e-07	1.41e-06	0.000114603	7.36e-08	0	0	0	1	0
1.43e-08	1.57e-06	5.73e-05	5.4e-08	2.36e-07	0	0	0	0	0
2.08e-06	5.68e-05	0.00017734	2.16e-07	1.61e-06	0	0	1	0	0
3.04e-06	1.43e-08	2.47e-06	9.93e-07	1.08e-05	0	0	1	0	0
8.33e-08	2.04e-06	7.19e-09	2.13e-05	1.43e-08	0	0	0	0	0
1.26e-06	3.35e-06	1.65e-06	1.57e-08	2.68e-06	0	0	0	0	0
5.5e-05	6.75e-08	3.42e-06	2.47e-06	3.26e-06	0	0	0	0	0
7.12e-07	1.04e-06	7.66e-08	3.28e-06	4.23e-08	0	0	0	0	0
6.36e-06	7.83e-05	1.2e-06	7.94e-08	9.97e-07	0	1	0	0	0
3.37e-05	5.5e-05	5.5e-05	1.41e-06	5.58e-07	0	0	0	0	0
1.32e-06	7.3e-07	7.02e-07	5.5e-05	3.11e-07	0	0	0	0	0
8.95e-06	5.09e-06	6.74e-06	7.25e-07	7.61e-06	0	0	0	0	0
4.34e-07	3.36e-05	3.39e-05	6.59e-06	3.38e-05	0	0	0	0	0
3.79e-06	1.3e-06	1.32e-06	1.38e-05	1.32e-06	0	0	0	1	0
6.65e-05	9.51e-06	9.27e-06	3.37e-05	1.12e-05	0	0	0	0	0
7.26e-07	3.02e-07	3.59e-07	1.32e-06	2.48e-07	0	0	0	0	0
3.87e-06	1.51e-05	1.61e-05	1.02e-05	1.58e-05	0	0	0	0	0
5.8e-05	6.6e-05	7.71e-05	4.1e-07	6.05e-05	0	0	0	0	0
1.83e-06	8.63e-07	7.12e-07	1.54e-05	8.38e-07	0	0	0	0	0
5.45e-05	4.09e-06	4.15e-06	5.79e-05	4e-06	0	0	0	0	0
1.68e-06	5.39e-05	5.8e-05	1.02e-06	5.41e-05	1	0	0	0	0
2.68e-07	7.19e-05	1.83e-06	3.74e-06	1.64e-07	0	0	0	0	0
3.37e-05	0.000157827	5.43e-05	5.78e-05	3.16e-05	0	0	0	0	0
3.14e-07	2.69e-07	2.8e-07	1.6e-07	1.59e-06	0	0	0	0	1
8.56e-05	7.85e-06	2.32e-05	0.000458181	2.77e-07	0	0	0	1	0
0.000487309	4.68e-07	4.27e-07	3.08e-05	3.07e-05	0	0	0	0	0
1.27e-05	0.000101162	6.49e-05	2.66e-07	2.81e-07	0	0	0	0	0
5.56e-08	0.000488116	5e-05	2.3e-05	0.000107743	0	0	0	0	0
1.03e-05	0.000675751	1.23e-05	2.87e-07	0.000466875	0	1	0	0	0
4.71e-07	1.17e-05	7.24e-08	9.99e-05	1.13e-05	0	0	0	0	0
1.91e-06	4.74e-08	1.02e-05	0.000479535	7.22e-08	0	0	0	0	0
5.68e-07	1.26e-05	3.67e-07	0.000771651	1.14e-05	0	0	0	1	0
1.42e-05	4.71e-07	1.56e-06	1.16e-05	2.96e-07	0	0	0	0	0
5.76e-06	2e-06	1.59e-06	4.5e-08	1.81e-06	0	0	0	0	0
3.86e-06	1.4e-06	1.41e-05	1.01e-05	1.46e-06	0	0	0	0	0
5.15e-06	0.000785305	5.65e-06	4.57e-07	3.75e-06	0	1	0	0	0
0.000190875	3.24e-06	2.54e-06	1.71e-06	5.73e-06	1	0	0	0	0
0.000212487	5.68e-06	5.4e-06	1.65e-06	4.58e-06	0	0	0	0	0
4.14e-05	5.59e-06	0.00020795	0.00079733	5.4e-06	0	0	0	1	0
2.15e-06	4.71e-06	6.09e-05	1.41e-05	0.000201034	0	0	0	0	0
1.38e-05	0.000154159	3.44e-06	3.28e-07	5.05e-05	1	0	0	0	0
1.02e-06	6.21e-05	7.45e-05	5.42e-06	2.97e-06	0	0	1	0	0
1.94e-06	2.99e-06	2.01e-05	4.17e-06	1.22e-06	0	0	1	0	0
6.66e-05	1.28e-06	9.99e-07	0.000216864	1.73e-06	0	0	0	1	0
1.28e-07	6.43e-07	1.9e-06	0.00019268	9.12e-05	0	0	0	0	0
3.94e-05	8.47e-05	9.1e-05	4.96e-05	1.47e-07	0	0	0	0	0
5.23e-05	1.23e-07	1.6e-07	2.78e-06	3.83e-05	0	0	0	0	0
1.57e-05	3.92e-05	4.03e-05	9.8e-07	5.25e-05	0	0	0	0	0
3.96e-06	5.22e-05	5.24e-05	1.73e-06	1.63e-05	0	0	0	0	0
8.34e-08	1.73e-05	1.58e-05	8.96e-05	4.15e-06	0	0	0	0	0
1.04e-06	2.2e-06	3.49e-06	1.53e-07	7.7e-08	0	0	0	0	0
9.16e-06	8.11e-08	7.9e-08	3.79e-05	6.08e-07	0	0	0	0	0
3.66e-06	5.59e-07	8.82e-07	5.26e-05	9.07e-06	0	0	0	0	0
4.83e-06	8.94e-06	9.68e-06	1.04e-05	2.05e-06	0	0	0	0	0
3.41e-06	5.2e-06	3.75e-06	4.16e-06	6.39e-06	0	0	0	0	0
1.43e-05	5.78e-06	4.97e-06	8.07e-08	2.27e-06	0	0	0	0	0
4.84e-06	3.57e-06	3.44e-06	1.07e-06	1.34e-05	0	0	0	0	0
1.38e-06	1.39e-05	1.43e-05	9.11e-06	3.24e-06	0	0	0	0	0
5.43e-06	5.05e-06	4.6e-06	5.36e-06	2.25e-06	0	0	0	0	0
2.47e-07	1.48e-06	1.67e-06	5.13e-06	1.75e-06	0	0	0	0	0
9.07e-05	5.51e-06	1.92e-06	3.51e-06	2.55e-07	0	0	0	0	0
0.000162277	2.48e-07	8.61e-07	1.39e-05	0.000154844	0	0	0	0	0
1.55e-06	0.000102997	0.000126279	4.86e-06	0.000153026	0	0	0	0	0
3.51e-06	0.000143313	0.000164848	2.16e-06	1.89e-06	0	0	0	0	0
3.71e-05	1.65e-06	1.58e-06	2.24e-06	3.55e-06	0	0	0	0	0
5.54e-05	2.54e-06	3.64e-06	8.94e-07	3.65e-05	0	0	0	0	0
9.92e-06	3.47e-05	3.45e-05	6.72e-05	4.53e-05	0	0	0	0	0
8.6e-06	4.95e-05	5.5e-05	0.000143695	8.71e-06	0	0	0	0	0
3.84e-07	8.55e-06	7.67e-06	1.67e-06	8.32e-06	0	0	0	0	0
1.44e-06	1.54e-06	1.67e-06	3.55e-06	3.65e-07	0	0	0	0	0
2.38e-08	3.73e-07	3.32e-07	3.29e-05	1.4e-06	0	0	0	0	0
6.88e-05	1.4e-06	1.28e-06	3.78e-05	3.28e-08	0	0	0	0	0
7.36e-07	3.3e-08	3.8e-08	9.54e-06	6.92e-05	0	0	0	0	0
8.28e-05	6.91e-05	6.92e-05	1.7e-06	7.98e-07	0	0	0	0	0
0.000490826	7.92e-07	6.28e-07	3.31e-07	0.000218266	0	0	0	0	0
3.29e-05	0.000217571	0.00021887	1.38e-06	0.000458243	0	0	0	0	0
2.69e-05	0.000463269	0.000492739	3.08e-08	4.82e-05	0	0	0	0	0
3.9e-05	5.71e-05	5.32e-05	6.91e-05	2.78e-05	0	0	0	0	0
1.95e-06	3.17e-05	2.58e-05	8.24e-07	3.46e-05	0	0	0	0	0
7.09e-05	3.63e-05	4.69e-05	0.000216556	2.62e-06	0	0	0	0	0
3.53e-05	3.15e-06	4.06e-06	6.12e-05	8.03e-05	0	0	0	0	0
0.000125251	8.09e-05	7.28e-05	4.82e-05	5.58e-05	0	0	0	0	0
6.41e-06	5.5e-05	5.66e-05	2.66e-05	0.000109998	0	0	0	0	0
2.9e-05	7.78e-05	7.17e-05	3.71e-05	4.45e-05	0	0	0	0	0
1.91e-05	4.54e-05	1.26e-05	4.23e-06	2.96e-05	0	0	0	0	0
0.00012312	8.77e-06	2.98e-05	8.02e-05	2.31e-05	0	0	0	0	0
3e-06	1.77e-05	2.24e-05	5.56e-05	0.000126623	0	0	0	0	0
7.05e-05	7.96e-05	8.67e-05	0.000125285	3.01e-06	0	0	0	0	0
4.16e-06	2.81e-06	3.17e-06	4.47e-05	6.27e-05	0	0	0	0	0
1.88e-05	6.7e-05	5.44e-05	2.9e-05	1.39e-06	0	0	0	0	0
3.63e-07	4.19e-06	4.23e-06	1.96e-05	1.9e-05	0	0	0	0	0
0.000333194	1.91e-05	1.87e-05	7.96e-05	3.58e-07	0	0	0	0	0
2.56e-06	3.88e-07	3.49e-07	2.91e-06	0.000350852	0	0	0	0	0
9.65e-07	0.000351281	0.000340309	6.44e-05	2.72e-06	0	0	0	0	0
4.28e-05	2.76e-06	3.27e-06	1.39e-06	7.29e-07	0	0	0	0	0
0.000231023	7.43e-07	5.35e-07	1.82e-05	4.23e-05	0	0	0	0	0
0.000234904	3.98e-05	4.4e-05	3.92e-07	0.000232843	0	0	0	0	0
0.000101392	0.00023033	0.000233887	0.000342732	0.000234549	0	0	0	0	0
5.34e-06	0.000234069	0.000233935	3.3e-06	1.37e-05	0	0	0	0	0
6.62e-08	9.5e-05	0.000104761	9.68e-07	4.9e-06	0	0	0	0	0
1.95e-05	5.06e-06	4.59e-06	4.1e-05	3.09e-08	0	0	0	0	0
2.78e-07	6.75e-08	6.55e-08	0.000212259	4.21e-05	0	0	0	0	0
5.25e-05	2.85e-05	4.07e-05	0.000234056	2.98e-07	0	0	0	0	0
4.89e-05	2.71e-07	2.87e-07	0.000101004	5.51e-05	1	0	0	0	0
0.000130404	5.23e-05	5.51e-05	5.23e-06	1.95e-05	1	0	0	0	1
8.06e-05	0.000121366	8.46e-05	6.68e-08	5.24e-05	0	1	0	0	0
3.99e-05	9.39e-05	3.61e-05	4.13e-05	3.39e-05	0	0	0	0	0
1.18e-06	4.14e-05	1.05e-06	1.87e-07	1.05e-06	0	0	0	0	0
1.17e-05	1.29e-06	1.11e-05	1.56e-05	7.94e-06	0	0	0	0	0
3.12e-06	1.2e-05	6.12e-06	0.000120433	4.48e-06	1	0	0	1	0
6.18e-06	6.12e-06	5.91e-06	3.03e-05	6.35e-06	0	0	0	1	0
5.77e-06	6.25e-06	2.1e-07	8.61e-05	2.11e-07	0	0	0	0	0
1.23e-07	1.97e-07	7.86e-06	4.13e-05	8.13e-06	0	0	0	0	0
5.52e-06	8.87e-06	2.42e-06	1.26e-06	0.000128958	0	0	0	0	0
3.42e-06	0.000128017	3.02e-05	8.68e-06	2.99e-05	0	0	0	0	0
2.62e-06	2.97e-05	3.56e-07	5.97e-06	3.32e-07	0	0	0	0	0
3.72e-07	3.74e-06	9.07e-07	6.25e-06	1.13e-06	0	1	0	0	0
6.19e-07	3.13e-07	3.41e-07	1.66e-07	3.41e-07	0	0	0	0	0
2.68e-07	8.94e-07	6.07e-06	6.93e-06	0.000319858	0	0	1	0	0
5.79e-06	3.45e-07	0.000263845	0.000129704	1.14e-06	1	0	0	0	0
2.5e-06	0.000337858	1.27e-06	3.28e-06	1.67e-06	1	0	0	0	0
0.000120077	1.49e-06	1.62e-06	3.65e-07	3.02e-05	0	0	0	0	0
1.37e-06	7.82e-07	3.05e-05	9.38e-07	4.19e-07	0	0	0	0	0
1.68e-06	1.63e-05	5.89e-07	3.27e-07	1.81e-05	0	0	0	0	0
2.98e-05	6.17e-07	1.8e-05	0.000329109	1.53e-07	0	0	0	0	0
4.55e-07	1.81e-05	8.76e-07	1.25e-06	2.03e-06	0	0	0	0	0
1.81e-05	8.77e-07	2.18e-06	1.38e-06	9.8e-06	0	0	0	0	0
8.77e-07	2.02e-06	9.88e-06	2.44e-05	0.000139797	0	0	0	0	0
2.18e-06	1.06e-05	0.000140722	4.15e-07	2.03e-08	0	0	0	0	0
1.04e-05	1.51e-05	1.79e-08	1.81e-05	2.21e-05	0	0	0	0	0
0.000146031	2e-08	7.58e-07	8.76e-07	5.63e-07	0	0	0	0	0
2.32e-08	2.21e-05	5.94e-07	2.17e-06	7.83e-06	0	0	0	0	0
7.5e-07	7.89e-07	7.91e-06	1.04e-05	1.09e-05	0	0	0	0	0
7.69e-07	7.63e-06	8.5e-06	0.00014451	1.28e-05	0	0	0	0	0
7.61e-06	1.02e-05	1.39e-05	2.23e-08	3.42e-06	0	0	0	0	0
9.69e-06	1.47e-05	3.72e-06	7.5e-07	2.87e-05	0	0	0	0	0
1.24e-05	3.15e-06	2.88e-05	6.81e-07	1.81e-06	0	0	0	0	0
3e-06	2.86e-05	1.8e-06	7.49e-06	1.58e-05	0	0	0	0	0
2.87e-05	1.81e-06	7.52e-05	1.14e-05	0.00013432	0	0	0	0	0
3.11e-07	0.000115305	0.000134472	1.23e-05	4.54e-07	0	0	0	0	0
0.000112339	0.000134338	0.0004588	2.33e-06	2.75e-05	0	0	0	0	0
0.000134388	0.000458788	3.09e-05	2.87e-05	7e-05	0	0	0	0	0
0.000458799	2.98e-05	0.000376777	1.82e-06	0	0	0	0	0	0
3.11e-05	0.000376541	0	0.000118404	2.19e-08	0	0	0	0	0
0.000374777	0	2.27e-08	0.00010558	2.88e-05	0	0	0	0	0
0	2.75e-08	3.28e-05	0.000458108	1.16e-06	0	0	0	0	0
1.97e-08	3.25e-05	1.23e-06	2.73e-05	8.06e-07	0	0	0	0	0
3.25e-05	5.99e-07	9.01e-07	0.000379033	1.62e-07	0	0	0	0	0
1.14e-06	8.22e-07	1.68e-07	0	3.98e-06	0	0	0	0	0
9.35e-07	1.11e-07	4.7e-06	2.17e-08	0	0	0	0	0	0
1.14e-07	5.97e-06	0	3.26e-05	9.58e-06	0	0	0	0	0
5.96e-06	0	1.03e-06	5.74e-07	1.4e-06	0	0	0	0	0
0	9.63e-06	1.22e-06	1.04e-06	0.000105104	0	0	0	0	0
9.75e-06	1.2e-06	0.000130537	1.46e-07	7.25e-06	0	0	0	0	0
1.13e-06	0.000130722	9.41e-06	5.48e-06	1.53e-06	0	0	0	0	0
0.000126333	8.48e-06	1.57e-06	0	5.77e-07	0	0	0	0	0
7.4e-06	5.73e-07	5.28e-07	9.71e-06	0	0	0	0	0	0
1.57e-06	6.87e-07	0	1.32e-06	1.57e-07	0	0	0	0	0
6.77e-07	0	4.15e-07	0.000131102	2e-06	0	0	0	0	0
0	4.14e-07	2.09e-06	8.1e-06	5.58e-07	0	0	0	0	0
4.21e-07	3.5e-05	6e-07	1.59e-06	0.00020492	0	0	0	0	0
3.53e-05	6.71e-07	0.000133212	6.98e-07	1.29e-07	0	0	0	0	0
6.35e-07	0.00014597	1.38e-07	0	3.39e-05	0	0	0	0	0
0.0002037	1.11e-07	4.12e-05	3.62e-07	7.95e-08	0	0	0	0	0
1.26e-07	4.78e-05	8.56e-08	3.58e-05	2.22e-07	0	0	0	0	0
4.46e-05	7.44e-08	2.59e-07	6.52e-07	0	0	0	0	0	0
8.43e-08	1.83e-07	0	0.000164688	3.61e-05	0	0	0	0	0
2.66e-07	0	5.3e-05	1.37e-07	1.8e-06	0	0	0	0	0
0	5.08e-05	1.83e-06	3.64e-05	3.77e-05	0	0	0	0	0
4.07e-05	1.68e-06	3.83e-05	7.46e-08	2.04e-07	0	0	0	0	0
1.79e-06	3.5e-05	3.78e-07	2.27e-07	4.94e-06	0	0	0	0	0
3.98e-05	4.22e-07	4.65e-06	0	2.63e-06	0	0	0	0	0
4.13e-07	4.57e-06	6.91e-07	4.92e-05	1.01e-07	0	0	0	0	0
5.05e-06	2.64e-06	6.06e-07	1.61e-06	0.000115331	0	0	0	0	0
2.12e-06	5.9e-07	0.000114128	2.09e-05	3.54e-08	0	0	0	0	0
6.82e-08	7.41e-05	3.19e-08	4.06e-07	4.64e-06	0	0	0	0	0
0.000113617	3.34e-08	5.34e-06	2.58e-06	0.000123583	0	0	0	0	0
3.42e-08	6.36e-06	0.000141517	8.02e-07	4.52e-07	0	0	0	0	0
5.88e-06	0.000119764	3.56e-07	5.86e-07	2.46e-07	0	0	0	0	0
0.000146434	3.93e-07	2.66e-07	0.000112531	3.66e-06	0	0	0	0	0
3.71e-07	2.33e-07	3.7e-06	2.27e-08	5.78e-06	0	0	0	0	0
2.68e-07	4.25e-06	5.79e-06	5.41e-06	5.27e-05	0	0	0	0	0
1.75e-06	5.55e-06	5.27e-05	0.000126321	3.61e-05	0	0	0	0	0
5.53e-06	5.27e-05	3.72e-05	3.56e-07	2.55e-06	0	0	0	0	0
4.48e-05	3.65e-05	1.15e-05	2.61e-07	3.18e-05	0	0	0	0	0
2.05e-05	5.59e-06	3.25e-05	4.29e-06	0.000141186	0	0	0	0	0
1.15e-05	2.15e-05	3.27e-05	5.13e-06	0.000230037	0	0	0	0	0
3.63e-05	0.000137609	0.000224926	5.47e-09	3.9e-06	0	0	0	0	0
3.1e-05	0.000219791	2.34e-06	3.79e-05	8.18e-07	0	0	0	0	0
0.000228728	2.53e-06	1.01e-06	8.48e-06	7.49e-05	0	0	0	0	0
1.89e-06	7.96e-07	8e-05	2.9e-05	6.31e-06	0	0	0	0	0
1.31e-06	7.75e-05	6.39e-06	0.000125322	8.13e-08	0	0	0	0	0
8.49e-05	2.51e-06	7.99e-08	0.000185989	6.99e-05	0	0	0	0	0
6.23e-06	8.57e-08	7.33e-05	3.95e-06	1.25e-06	0	0	0	0	0
0.000133086	7.38e-05	8.79e-07	1.45e-06	8.66e-08	1	0	0	0	0
7.16e-08	1.42e-06	8.15e-08	5.73e-05	2.83e-05	0	0	0	0	0
1.13e-05	8.11e-08	2.85e-05	2.73e-06	1.11e-05	0	0	0	0	0
1.24e-06	2.84e-05	1.17e-05	8.21e-08	2.75e-05	0	0	0	0	0
6.89e-08	9.91e-06	2.79e-05	7.38e-05	0.000426362	0	0	0	0	1
2.8e-05	2.78e-05	8.88e-07	1.01e-06	1.6e-07	0	0	0	0	0
1.2e-05	8.15e-07	3.97e-05	7.26e-08	3.73e-06	0	0	0	0	0
1.19e-05	3.97e-05	8.51e-05	2.82e-05	8.12e-05	0	0	0	0	0
1.53e-07	2.35e-05	7.3e-05	5.04e-06	6.66e-05	0	0	0	0	0
3.97e-05	7.81e-05	3.46e-05	1.76e-05	3.38e-05	0	0	0	0	0
2.54e-05	5.78e-06	7.41e-05	1.68e-07	8.85e-05	0	0	0	0	0
5.51e-05	8.19e-05	1.9e-05	3.88e-05	1.92e-05	0	0	0	0	0
2.28e-05	1.29e-05	2.37e-05	8.51e-05	2.37e-05	0	0	0	0	0
9.83e-05	2.26e-05	5.6e-05	7.37e-05	5.67e-05	0	0	0	0	0
2.42e-05	7.02e-05	2.8e-06	2.23e-05	2.66e-06	0	0	0	0	0
2.3e-05	9.85e-07	2.41e-05	9.49e-05	2.42e-05	0	0	0	0	0
7.23e-05	4.36e-06	0.000126658	2.41e-05	0.000124486	0	0	0	0	0
3.15e-06	0.000125746	1.9e-06	2.36e-05	6.45e-07	0	0	0	0	0
2.4e-05	2.03e-06	0	5.86e-05	0	0	0	0	0	0
8.92e-05	0	2.13e-05	9.35e-07	2.53e-05	0	0	0	0	0
1.97e-06	3.46e-05	3.27e-06	2.38e-05	3.46e-06	0	0	0	0	0
0	1.58e-06	8.21e-09	0.000124106	8.33e-09	0	0	0	0	0
1.2e-05	8.73e-09	4.06e-07	1.81e-06	3.08e-05	0	0	0	0	0
4.03e-06	3.08e-05	1.85e-07	0	1.81e-07	0	0	0	0	0
7.4e-09	9.95e-08	7.98e-05	3.4e-05	7.42e-05	0	0	0	0	0
3.08e-05	7.57e-05	1.48e-07	1.56e-06	1.92e-07	0	0	0	0	0
1.59e-07	1.4e-07	6.63e-06	8.38e-09	7.32e-06	0	0	0	0	0
6.53e-05	8.06e-06	4.84e-06	3.09e-05	4.74e-06	0	0	0	0	0
1.71e-07	6.06e-06	5.89e-06	9.69e-08	5.85e-06	0	0	0	0	0
4.8e-06	5.69e-06	1.4e-05	6.58e-05	1.33e-05	0	0	0	0	0
5.86e-06	1.13e-05	8.2e-07	1.54e-07	9.21e-07	0	0	0	0	0
6.1e-06	8.53e-07	4.57e-05	7.8e-06	6.13e-05	0	0	0	0	0
1.25e-05	6.12e-05	1.12e-08	6.03e-06	1.05e-08	0	0	0	0	0
7.77e-07	9.38e-09	1.44e-06	1.3e-06	1.46e-06	0	0	0	0	0
4.57e-05	1.84e-06	8.09e-06	9.05e-06	1.65e-05	0	0	0	0	0
1.03e-08	1.5e-05	4.01e-05	8.67e-07	3.93e-05	0	0	0	0	0
1.76e-06	3.95e-05	2.13e-05	6.26e-05	5.82e-06	0	0	0	0	0
7.65e-06	5.63e-06	4.39e-06	1.02e-08	1.97e-05	0	0	0	0	0
4.01e-05	2.15e-05	1.62e-06	1.32e-06	1.64e-06	0	0	0	0	0
5.69e-06	1.59e-06	2.44e-07	5.82e-06	2.94e-07	0	0	0	0	0
2.14e-05	2.93e-07	1.91e-05	3.99e-05	3.75e-07	0	0	1	0	0
1.42e-06	4.46e-07	6.68e-07	2.2e-05	7.47e-06	0	0	0	0	0
2.83e-07	1.41e-06	7.55e-06	2.14e-05	3.1e-06	0	0	0	0	0
4.14e-07	1.19e-05	1.17e-05	1.5e-06	3.81e-06	0	0	0	0	0
7.53e-06	3.89e-06	4.24e-06	2.82e-07	9.75e-07	0	0	0	0	0
1.21e-05	9.87e-07	9.71e-07	4.38e-07	6.1e-05	0	0	0	0	0
4.66e-06	6.09e-05	1.95e-05	7.53e-06	4.31e-05	0	0	0	0	0
8.84e-07	4.86e-05	5.68e-05	3.12e-06	1.1e-07	0	0	0	0	0
6.05e-05	1.38e-07	1.05e-07	4.32e-06	0.000806595	0	0	0	0	0
4.33e-05	0.000806507	0.000720856	1e-06	9.51e-07	0	0	0	0	0
1.29e-07	9.37e-07	1.1e-06	6.06e-05	3.42e-05	0	0	0	0	0
0.000796337	4.68e-05	3.83e-05	3.54e-05	1.09e-06	0	0	0	0	0
1.1e-06	1.07e-06	1.19e-06	1.2e-07	1.13e-06	0	0	0	0	0
4.91e-05	4.35e-06	4.26e-06	0.000806634	4.21e-05	0	0	0	0	0
1.23e-06	5.41e-05	4.25e-05	1.04e-06	2.27e-07	0	0	0	0	0
1.14e-06	2.2e-07	2.45e-07	4.66e-05	2.43e-05	0	0	0	0	0
2.67e-05	1.58e-05	2.28e-05	1.03e-06	2.1e-05	0	0	0	0	0
2.39e-07	3.4e-05	3.04e-05	4.4e-06	4.21e-05	0	0	0	0	0
2.55e-05	5.78e-05	6.57e-05	5.27e-05	4.38e-06	0	0	0	0	0
3.38e-05	2.69e-05	3.82e-06	2.02e-07	1.3e-05	0	0	0	0	1
4.25e-05	5.55e-05	4.89e-05	2.42e-05	4.68e-05	0	0	0	0	0
2.79e-05	1.55e-06	1.41e-06	3.38e-05	6.17e-07	0	0	0	0	0
3.67e-05	1.41e-05	1.42e-05	6.28e-05	3.33e-07	0	0	0	0	0
1.5e-06	1.25e-06	1.43e-06	2.77e-05	1.38e-06	0	0	0	0	0
1.41e-05	0	0	1.28e-05	0	0	0	0	1	0
1.16e-06	2.56e-05	2.49e-05	4.37e-05	2.54e-05	0	0	0	0	0
0	4.52e-09	2.51e-06	1.39e-06	0	0	0	1	0	1
1.32e-05	7.87e-08	6.41e-09	1.41e-05	7.12e-09	0	0	0	0	0
3.58e-06	5.73e-05	7.74e-08	1.09e-06	7.53e-08	1	0	0	0	0
7.7e-09	0	5.43e-05	0	2.45e-05	0	0	0	0	0
1.01e-07	9.4e-07	0	2.66e-05	0	0	0	0	0	0
5.88e-05	1.39e-06	1.1e-06	7.04e-09	4.72e-07	0	0	0	0	0
0	2.83e-05	3.19e-07	8.34e-08	1.35e-06	0	0	0	0	0
1.15e-06	1.99e-06	5.16e-05	5.25e-05	5.51e-05	0	0	0	0	0
1.35e-06	9.71e-06	1.89e-06	0	1.75e-06	0	0	0	0	0
3.76e-05	1.41e-05	9.51e-06	1.08e-06	7.84e-06	0	0	0	0	0
1.87e-06	7.92e-06	2.82e-05	1.27e-06	3.62e-05	0	0	0	0	0
9.21e-06	1.38e-05	8.28e-06	3.68e-05	1.55e-06	0	0	0	0	0
3.98e-05	1.36e-05	1.3e-05	1.96e-06	3.38e-06	0	0	0	0	0
8.02e-06	3.73e-06	1.31e-05	8.89e-06	5.8e-06	0	0	0	0	0
1.39e-05	2.36e-05	3.59e-06	2.83e-05	3.55e-06	0	0	0	0	0
1.33e-05	5.91e-05	2.3e-05	8.47e-06	2.59e-05	0	0	0	0	0
3.79e-06	0.000189674	6.29e-05	1.39e-05	6.25e-05	0	0	0	0	0
1.12e-05	2.1e-06	0.000173405	1.35e-05	0.000126248	0	0	0	0	0
6.02e-05	5.43e-07	2.31e-06	3.62e-06	2.34e-06	0	0	0	0	0
0.000181273	1.09e-05	4.85e-07	1.54e-05	5.01e-07	0	0	0	0	0
2.29e-06	5.44e-06	9.11e-06	1.98e-05	1.1e-05	0	0	0	0	0
4.19e-07	6.93e-06	5.48e-06	0.000114252	1.81e-06	0	0	0	0	0
5e-06	7.28e-07	1.26e-05	2.14e-06	6.07e-06	0	0	0	0	0
5.39e-06	6.28e-06	1.38e-06	5.14e-07	1.38e-06	0	0	0	0	0
1.34e-05	1.65e-05	6.37e-07	1.12e-05	6.43e-06	0	0	0	0	0
1.4e-06	2.8e-05	1.65e-05	1.81e-06	1.5e-05	0	0	0	0	0
6.1e-06	1.99e-06	6.96e-05	1.38e-05	6.9e-05	0	0	0	0	0
1.67e-05	0.000100909	7.72e-07	1.19e-06	1.92e-06	0	0	0	0	0
6.99e-05	3.31e-07	0.000100597	6.32e-06	7.17e-07	0	0	0	0	0
1.79e-06	6.37e-05	3.44e-07	1.51e-05	3.31e-07	0	0	0	0	0
0.000100909	9.17e-06	4.76e-05	6.85e-05	6.71e-05	0	0	0	0	0
3.54e-07	1.02e-06	1e-05	1.96e-06	9.1e-06	0	0	0	0	0
5.1e-05	1.14e-06	1.02e-06	0.000100905	9.78e-07	0	0	0	0	0
9.95e-06	5.19e-07	1.14e-06	2.79e-07	1.41e-06	0	0	0	0	0
9.2e-07	3.58e-06	4.28e-07	4.06e-05	7.19e-07	0	0	0	0	0
9.81e-07	0.000106315	1.87e-06	8.82e-06	3.52e-06	0	0	0	0	0
6.14e-07	7.28e-05	0.000106521	1.02e-06	0.00010664	0	0	0	0	0
3.61e-06	7.24e-05	6.81e-05	1.01e-06	8.37e-05	0	0	0	0	0
0.000373974	9.61e-06	7.05e-05	6.29e-07	6.98e-06	1	0	0	0	0
0.000106962	3.47e-05	9.69e-06	3.66e-06	9.66e-06	0	0	0	0	0
6.64e-05	1.14e-05	1.4e-05	0.000106482	1.76e-05	0	0	0	0	0
7.25e-05	6.28e-07	1.07e-05	9.31e-05	1.77e-05	0	0	0	0	0
7.5e-07	8.2e-06	4.92e-07	7.25e-05	6.16e-07	0	0	0	0	0
3.38e-05	2.04e-05	8.2e-06	6.26e-07	8.25e-06	0	0	0	0	0
1.75e-05	6.71e-05	8.49e-06	3.33e-05	1.87e-05	0	0	0	0	0
4.01e-07	3.5e-06	0.000109491	1.05e-05	7.41e-05	0	0	0	0	0
8.56e-06	3.5e-05	4.25e-06	6.56e-07	3.92e-06	0	0	0	0	0
1.36e-05	4.49e-06	3.11e-05	8.44e-06	3.53e-05	0	0	0	0	0
0.000105512	0.000109925	4.43e-06	2.03e-05	3.38e-06	0	0	0	0	0
3.43e-06	4.67e-08	0.000114904	7.45e-05	0.000114392	0	0	0	0	0
3.2e-05	9.27e-07	2.74e-09	3.94e-06	5.01e-08	0	0	0	0	0
4.63e-06	6.54e-06	7.31e-07	3.12e-05	9.22e-07	0	0	0	0	0
0.00012691	2.96e-06	1.09e-05	3.03e-06	6.42e-06	0	0	0	0	0
4.76e-08	3.92e-07	3.72e-06	0.000122565	3.38e-06	0	0	0	0	0
8.98e-07	1.84e-06	4.19e-07	4.73e-08	3.68e-07	0	0	0	0	0
1.14e-05	9.4e-07	1.84e-06	6.87e-07	1.59e-06	0	0	0	0	0
4.15e-06	1.57e-06	1.02e-06	1.15e-05	9.46e-07	0	0	0	0	0
3.82e-07	5.66e-05	1e-06	3.69e-06	1.42e-06	0	0	0	0	0
1.42e-06	1.71e-05	8.66e-05	3.52e-07	6.96e-05	0	0	0	0	0
1.09e-06	0.000537882	1.9e-05	1.66e-06	1.75e-05	0	0	0	0	0
1.28e-06	4.73e-05	0.000538018	1.15e-06	0.00052549	0	0	0	0	0
9e-05	2.53e-05	6.7e-05	1.48e-06	6.72e-05	0	0	0	0	0
0.000144768	1.64e-06	2.27e-05	8.22e-05	2.28e-05	1	0	0	0	0
1.95e-05	1.09e-06	1.87e-06	1.4e-07	1.82e-06	0	0	0	1	0
0.000538236	1.84e-05	8.32e-07	1.96e-05	1.5e-06	0	0	0	0	0
6.75e-05	2.74e-07	2.13e-05	0.000525611	2.06e-05	0	0	0	0	0
2.53e-05	3.57e-06	1.71e-07	7.07e-05	2.15e-07	0	0	0	0	0
1.52e-06	6.17e-06	3.58e-06	2.48e-05	3.42e-06	0	0	0	0	0
1.43e-06	1.49e-05	5.74e-06	1.43e-06	6.19e-06	0	0	0	0	0
5.23e-06	9.76e-06	1.52e-05	1.28e-06	1.94e-06	0	0	0	0	0
3.03e-07	1.61e-06	1.33e-05	2.13e-05	4.07e-06	0	0	0	0	0
3.32e-06	4.78e-05	2.36e-06	3.1e-07	1.44e-06	0	0	0	0	0
5.65e-06	1.29e-05	6.52e-05	3.42e-06	5.25e-05	0	0	0	0	0
1.43e-06	8.75e-07	1.4e-05	6.18e-06	1.34e-05	0	0	0	0	0
1.27e-05	8.39e-07	6.9e-07	1.5e-05	8.71e-07	0	0	0	0	0
1.04e-06	5.17e-07	5.46e-07	1.24e-05	8.2e-07	0	0	0	0	0
6.82e-05	2.76e-07	5.58e-07	2.14e-06	5.6e-07	0	0	0	0	0
1.45e-05	1.64e-06	3.57e-07	7.07e-05	2.32e-07	0	0	0	0	0
8.47e-07	3.46e-05	1.51e-06	1.28e-05	2.09e-06	0	0	0	0	0
5.46e-07	0.000217244	3.49e-05	6.48e-07	3.46e-05	0	0	0	0	0
5.15e-07	5.55e-06	0.00021449	6.43e-07	0.000218276	0	0	0	0	0
5.58e-07	3.96e-07	2.79e-06	5.54e-07	5.57e-06	0	0	0	0	0
2.4e-06	1.23e-06	4.94e-07	5.56e-07	5.92e-07	0	0	0	0	0
4.48e-06	0.000100599	1.35e-06	1.77e-06	1.37e-06	0	0	0	0	0
6.6e-06	1.1e-06	0.000109584	3.49e-05	0.000106996	0	0	0	0	0
5.57e-06	3.4e-05	9.8e-07	0.00021778	1.06e-06	0	0	0	0	0
5.48e-07	2.48e-06	3.59e-05	6.12e-06	3.37e-05	0	0	0	0	0
1.34e-06	0	2.7e-06	5.43e-07	2.75e-06	0	0	0	0	0
0.000100572	5.94e-05	0	1.25e-06	0	0	0	0	0	0
7.67e-07	2.56e-05	6.59e-06	0.000109026	5.93e-05	0	0	1	0	0
3.71e-05	6.25e-05	1.56e-05	1.13e-06	1.39e-06	0	0	0	0	0
2.67e-06	5.44e-06	2.52e-05	3.48e-05	7.33e-05	0	0	0	0	0
0	1.93e-05	6.45e-05	2.51e-06	4.64e-06	0	0	0	0	0
4.76e-05	1.93e-06	5.11e-06	0	1.58e-05	0	0	0	0	0
2.55e-05	1.21e-06	1.79e-05	6.54e-06	1.77e-06	0	0	0	1	0
7.72e-05	2.2e-06	1.84e-06	1.8e-05	1.27e-06	0	0	0	0	0
4.62e-06	3.1e-07	1.24e-06	2.53e-05	2.24e-06	0	0	0	0	0
1.84e-05	3.39e-06	1.92e-06	6.55e-05	3.09e-07	0	0	0	0	0
1.9e-06	6.72e-08	3.13e-07	4.61e-06	2.91e-06	0	0	0	0	0
1.26e-06	4.84e-05	1.86e-06	1.68e-05	7.12e-08	0	0	0	0	0
2.43e-06	2.63e-05	2.34e-08	1.91e-06	7.45e-05	0	0	0	0	0
2.97e-07	9.58e-05	8.01e-05	1.03e-06	2.87e-05	0	0	0	0	0
3.39e-06	7.02e-06	2.71e-05	1.77e-06	9.24e-05	0	0	0	0	0
7.18e-08	8.12e-07	0.000130735	3.14e-07	3.41e-05	0	0	0	0	0
8.46e-05	9.68e-07	3.42e-05	3.35e-06	1.14e-06	0	0	0	0	0
1.49e-05	1.25e-05	9.57e-07	4.96e-08	1.4e-06	0	0	0	0	0
0.000107244	5.15e-05	1.47e-06	8.69e-05	1.79e-05	0	0	0	0	0
3.67e-05	7.12e-06	1.49e-05	1.74e-05	5.22e-05	0	0	0	0	0
1.13e-06	4.34e-06	4.51e-05	6.82e-05	6.49e-06	0	0	0	0	0
1.23e-06	7.49e-05	8.43e-06	3.62e-05	4.57e-06	0	0	0	0	0
1.89e-05	0.00028004	4.39e-06	7.16e-07	6.79e-05	0	0	0	0	0
8.85e-06	0.000319983	2.12e-05	9.89e-07	0.000286027	0	0	0	0	0
7.04e-06	1.49e-05	0.000284811	1.84e-05	0.000325918	0	1	0	0	0
2.51e-06	2.7e-06	0.00029879	1.17e-05	2.75e-06	0	0	0	0	0
7.35e-05	2.55e-05	2.76e-06	8.26e-06	3.97e-05	0	0	0	0	0
0.000285838	6.04e-05	6.06e-05	4.28e-06	5.32e-05	0	0	0	0	0
0.000326246	2.87e-05	5.85e-05	1.91e-05	5.19e-07	0	0	0	0	0
2.71e-06	1.35e-05	2.87e-05	1.62e-05	1.38e-05	0	0	0	0	0
5.85e-05	3.24e-05	1.44e-05	0.000282948	2.38e-05	0	0	0	0	0
5.58e-05	0.000233103	3.32e-05	2.82e-06	0.000165	0	0	0	0	0
5.39e-07	2.25e-05	0.000215561	6.12e-05	1.96e-05	0	0	0	0	0
1.42e-05	5.72e-05	2.18e-05	5.27e-05	5.42e-05	0	0	0	0	0
3.23e-05	8.52e-06	9.5e-06	2.87e-05	2.78e-06	0	0	0	0	0
0.000231342	7.54e-06	3.2e-06	1.41e-05	7.47e-06	0	0	0	0	0
1.87e-05	2.95e-05	7.66e-06	2.37e-05	7.17e-05	0	0	0	0	0
2.86e-05	6.49e-06	7.64e-05	0.000223145	6.79e-06	0	0	0	0	0
8.21e-06	6.06e-06	2.98e-06	2.23e-05	1.84e-05	0	0	0	0	0
4.23e-06	8.25e-05	1.87e-05	5.46e-05	9.85e-05	0	0	0	0	0
7.62e-05	2.2e-05	9.97e-05	8.66e-06	2.09e-05	0	0	0	0	0
6.95e-06	5.37e-07	2.2e-05	7.77e-06	5.55e-07	0	0	0	0	0
1.86e-05	5.86e-07	5.66e-07	2.81e-05	6.09e-07	0	0	0	0	0
9.99e-05	2.39e-05	5.99e-07	6.47e-06	2.3e-05	0	0	0	0	0
2.15e-05	6.74e-06	3.23e-05	1.88e-05	6.8e-06	0	0	0	0	0
0.000265069	7.08e-07	5.91e-06	9.93e-05	1.38e-06	1	0	0	0	0
5.27e-07	3.33e-06	8.67e-07	2.12e-05	2.17e-06	0	0	0	0	0
6.1e-07	5.46e-06	3.59e-07	5.4e-07	3.09e-06	0	0	0	0	0
2.49e-05	9.17e-07	3.38e-06	6.18e-07	1.07e-06	0	0	0	0	0
6.54e-06	2.3e-05	8.92e-07	2.54e-05	2.36e-05	0	0	0	0	0
1.53e-06	2.6e-06	2.62e-05	6.34e-06	2.65e-06	0	0	0	0	0
3.3e-06	1.92e-07	2.76e-06	1.02e-06	6.49e-07	0	0	0	0	0
6.12e-06	6.75e-05	5.69e-07	1.69e-06	9.7e-05	0	0	0	0	0
8.68e-07	1.98e-05	0.000130903	6.33e-06	1.62e-05	0	0	0	0	0
2.59e-05	2.49e-07	2.08e-05	8.97e-07	2.58e-07	0	0	0	0	0
2.57e-06	0.000299053	2.61e-07	1.55e-05	0.000267695	0	0	0	0	0
6.43e-07	1.04e-05	0.000241304	2.63e-06	3.13e-05	0	0	0	0	0
0.000116137	9.69e-07	3.45e-05	6.63e-07	9.19e-07	0	0	0	0	0
1.66e-05	2.76e-06	9.64e-07	0.000104943	2.63e-06	0	0	0	0	0
2.3e-07	3.85e-06	3.38e-06	2.02e-05	6.58e-07	0	0	0	0	0
0.000256407	1.56e-06	5.14e-07	2.2e-07	9.99e-07	0	0	0	0	0
6.65e-06	1.09e-05	1.52e-06	0.000275832	1.28e-05	0	0	0	0	0
8.88e-07	0	1.27e-05	9.96e-06	0	0	0	0	0	0
1.56e-06	2.51e-07	0	9.72e-07	5.86e-08	0	0	0	0	0
2.2e-06	1.19e-05	2.45e-07	2.44e-06	4.58e-06	1	0	0	0	1
3.78e-06	8.84e-05	3.97e-06	3.88e-06	4.34e-05	0	0	1	0	1
1.26e-06	0	1.16e-05	8.87e-07	1.09e-05	0	0	0	0	0
1.43e-05	2.23e-05	8.76e-05	9.41e-06	8.66e-05	0	0	0	0	0
0	4.85e-05	0	0	0	0	0	0	0	0
2.35e-07	1.01e-06	2.29e-05	2.5e-07	1.87e-05	0	1	0	0	0
1.11e-05	1.67e-06	1.68e-06	1.17e-05	4.85e-05	0	0	0	0	0
8.62e-05	3.12e-05	1.52e-06	8.65e-05	1.03e-06	0	0	0	0	1
0	4.16e-07	3.13e-05	0	6.81e-07	0	0	0	0	0
2.34e-05	2.28e-06	4.1e-07	2.08e-05	6.95e-07	0	0	0	0	0
4.86e-05	4.84e-05	2.28e-06	4.8e-05	4.22e-07	0	0	0	0	0
1.61e-06	1.15e-06	0.000138316	1.46e-06	4.12e-08	0	0	0	0	0
3.14e-05	5.75e-06	1.05e-06	6.79e-07	0.000127549	0	0	0	0	0
3.78e-07	1.84e-07	5.35e-06	3.44e-07	7.67e-07	0	0	0	0	0
4.28e-08	1.26e-07	2.04e-07	2.28e-06	6.12e-06	0	0	0	0	0
0.000138196	1.8e-05	1.2e-07	0.000101443	1.96e-07	0	0	0	0	0
1.1e-06	8.23e-05	6.95e-05	6.94e-07	1.22e-07	0	0	0	0	0
4.94e-06	0.000136259	8.23e-05	5.93e-06	6.46e-05	0	0	0	0	0
1.59e-07	4.3e-06	5.26e-05	1.85e-07	3.06e-06	0	0	0	0	0
1.1e-07	3.66e-07	4.29e-06	1.21e-07	0.000150947	0	0	0	0	0
6.94e-05	9.58e-06	4.21e-07	1.69e-05	4.27e-06	0	0	0	0	0
8.26e-05	5.03e-06	1.72e-05	2.99e-06	3.91e-07	0	0	0	0	0
0.000134371	1.15e-05	4.14e-06	0.000151394	2.91e-05	0	0	0	0	0
4.27e-06	2.57e-05	1.07e-05	4.26e-06	4.11e-06	0	0	0	0	0
4.14e-07	1.08e-06	1.69e-05	3.67e-07	1.05e-05	0	0	0	0	0
3.15e-05	4.51e-05	9.89e-07	1.68e-05	2.78e-05	0	0	0	0	0
3.52e-06	7.75e-07	3.76e-05	5.09e-06	1.01e-06	0	0	0	0	0
1.12e-05	1.55e-06	9.06e-07	1.08e-05	3.3e-05	0	0	0	0	0
2.9e-05	2.59e-07	1.78e-06	2.9e-05	8.96e-07	0	0	0	0	0
9.88e-07	1.05e-06	4.33e-06	1.03e-06	1.48e-06	0	0	0	0	0
3.31e-05	3.12e-06	1.33e-06	4.21e-05	3.25e-07	0	0	0	0	0
6.86e-07	0.000226223	2.96e-06	2.46e-07	1.41e-06	0	0	0	0	0
1.13e-06	1.15e-05	0.000150004	1.63e-06	1.5e-06	0	0	0	0	0
4.34e-06	7.86e-05	1.12e-05	4.3e-06	0.000236466	0	0	0	0	0
1.29e-06	5.47e-06	8.27e-05	1.29e-06	3.25e-06	0	0	0	0	0
3.07e-06	8.15e-07	5.13e-06	3.12e-06	8.23e-05	0	0	0	0	0
0.000187219	3.01e-06	8.91e-07	0.000172144	5.59e-06	0	0	0	0	0
1.14e-05	2.64e-07	3.54e-06	3.22e-06	8.82e-07	0	0	0	0	0
7.78e-05	2.59e-08	3.02e-07	6.19e-05	3.66e-06	0	0	0	0	0
5.8e-06	0.000759454	2.48e-08	5.67e-06	2.93e-07	0	0	0	0	0
8.2e-07	3.91e-07	0.00113752	4.88e-07	2.49e-08	0	0	0	0	0
3.17e-06	9.63e-05	1.03e-07	3.6e-06	0.000638145	0	1	0	0	0
2.45e-07	4.82e-05	4.62e-05	2.31e-07	3.14e-07	0	0	0	0	0
2.33e-08	1.71e-05	1.6e-05	2.49e-08	4.59e-05	0	0	0	0	0
0.000705261	4.26e-07	3.96e-07	0.000746511	1.38e-05	0	0	0	0	0
3.99e-07	2.32e-07	3.12e-07	3.65e-07	2.65e-07	0	0	0	0	0
4.53e-05	5.42e-06	5.59e-06	4.19e-05	3.39e-07	0	0	0	0	0
1.31e-05	0.000152389	0.000140459	1.34e-05	5.41e-06	0	0	0	0	0
3.84e-07	1.94e-05	1.96e-05	2.92e-07	0.000142698	0	0	0	0	0
2.1e-05	4e-06	4.64e-06	3.25e-07	1.94e-05	1	0	0	0	0
0.000122387	6.67e-06	6.69e-06	5.19e-06	2.41e-06	1	0	0	0	0
2.61e-07	1.18e-06	6.21e-07	0.000164863	6.04e-06	0	0	0	0	0
5.65e-06	0.000144068	0.000129827	1.95e-05	1.26e-06	0	0	0	0	0
0.000142296	9.98e-07	1.05e-06	3.86e-06	0.000179505	0	0	0	0	0
1.95e-05	2.36e-06	2.65e-06	5.85e-06	9.19e-07	0	0	0	0	0
3.41e-06	5.34e-05	1.01e-05	1.24e-06	1.84e-06	0	0	0	0	0
6.67e-06	5.63e-06	7.46e-06	0.000109322	5.36e-05	0	0	0	0	0
1.11e-06	1.84e-05	1.91e-05	1.05e-06	8.37e-06	0	0	0	0	0
0.000193499	9.73e-06	9.55e-06	2.22e-06	1.94e-05	0	0	0	0	0
1.11e-06	3.74e-06	4.13e-06	8.87e-06	5.03e-06	0	0	0	0	0
2.32e-06	1.57e-05	2.83e-06	7.35e-06	3.85e-06	0	0	1	0	0
5.3e-05	1.43e-06	1.39e-05	1.9e-05	1.46e-05	0	0	0	0	0
8.01e-06	3.04e-06	1.56e-06	5.62e-06	1.48e-06	0	0	0	0	0
1.51e-05	9.66e-05	3.17e-06	4.16e-06	3.21e-06	0	0	0	0	0
9.74e-06	0.00011323	0.000129106	1.6e-05	0.000132289	0	0	0	0	0
3.94e-06	7.96e-05	5.83e-06	1.51e-06	0.000112146	0	0	0	0	0
7.48e-06	6.64e-10	8.36e-05	3.2e-06	7.61e-05	0	0	0	0	0
1.55e-06	1.56e-06	8.94e-10	0.000130619	7.91e-10	0	0	0	0	0
3.08e-06	2.68e-06	1.22e-06	0.000112296	2.1e-06	0	0	0	0	0
0.000114264	1.16e-05	1.73e-06	7.98e-05	1.85e-06	0	0	0	0	0
5.98e-06	2.23e-06	1.25e-05	6.4e-10	1.33e-05	0	0	0	0	0
8.8e-05	5.56e-07	1.11e-06	1.74e-06	9.25e-07	0	0	0	0	0
7.42e-10	1.27e-05	4.38e-07	2.56e-06	5.53e-07	0	0	0	0	0
2.01e-06	7.49e-05	1.19e-05	1.27e-05	1.2e-05	0	0	0	0	0
2.24e-06	1.68e-06	7.71e-05	2.18e-06	7.47e-05	0	0	0	0	0
6.3e-06	6.16e-07	1.1e-06	4.12e-07	1.1e-06	0	0	0	0	0
2.16e-06	0.000171469	5.42e-07	1.22e-05	6.46e-07	0	0	0	0	0
5.38e-07	4.91e-07	7.45e-06	1.73e-05	0.000171496	0	0	0	0	0
1.14e-05	1.93e-05	7.22e-07	0.00021267	6.09e-07	0	0	0	1	0
7.76e-05	2.66e-06	1.92e-05	1.62e-06	9.92e-06	0	0	0	0	0
1.42e-06	3.12e-06	2.15e-06	5.2e-07	2.78e-06	0	0	0	0	0
6.52e-07	1.94e-06	3.58e-06	0.000167075	3.09e-06	0	0	0	0	0
0.000169206	0.000328736	1.96e-06	7.64e-07	1.87e-06	0	0	0	0	0
4.35e-07	3.53e-05	0.000339573	9.91e-06	0.000349179	0	0	0	0	0
1.98e-05	3.48e-05	3.33e-05	2.36e-06	3.67e-05	0	0	0	0	0
2.74e-06	9.16e-06	3.61e-05	2.9e-06	1.73e-05	0	0	0	0	0
2.24e-06	2e-06	1.45e-05	1.92e-06	8.43e-06	0	0	0	0	0
1.69e-06	7.67e-05	2.27e-06	0.000362087	2e-06	0	0	0	0	0
0.000353367	1.29e-05	8.66e-05	3.14e-05	6.35e-05	0	0	0	0	0
3.26e-05	4.03e-05	1.38e-05	3.45e-05	1.35e-05	0	0	0	0	0
3.44e-05	4.96e-05	4.17e-05	1.01e-05	4.17e-05	0	0	0	0	0
1.46e-05	5.2e-06	4.57e-05	1.89e-06	2.58e-05	0	0	0	0	0
1.45e-06	1.58e-05	1.99e-06	6.67e-05	5.1e-06	0	0	0	0	0
6.79e-05	5.9e-07	0.00011073	1.1e-05	1.24e-05	0	0	1	0	0
1.38e-05	2.21e-06	1.29e-05	4.11e-05	7.2e-07	0	0	0	0	0
1.24e-05	8.79e-08	7.61e-07	3.95e-05	2.25e-06	0	0	0	0	0
5.12e-05	6.16e-06	1.26e-06	5.2e-06	1.06e-07	0	0	0	0	0
3.04e-06	1.18e-06	1.18e-07	1.55e-05	6.62e-06	0	0	0	0	0
1.53e-05	1.59e-06	6.16e-06	6.47e-07	1.21e-06	0	0	0	0	0
7.97e-07	8.82e-06	1.35e-06	2.22e-06	2.83e-06	0	0	0	0	0
2.04e-06	3.4e-05	1.72e-06	8.63e-08	9.22e-06	0	0	0	0	0
8.88e-08	1.62e-05	8.63e-06	6.6e-06	5.88e-06	0	0	0	0	0
5.89e-06	5.67e-06	3.33e-05	7.95e-07	1.66e-05	0	0	0	0	0
1.33e-06	1.52e-06	1.67e-05	2.86e-06	5.94e-06	0	0	0	0	0
2.86e-06	4.76e-06	5.96e-06	4.95e-06	1.49e-06	0	0	0	0	0
8.67e-06	6.81e-05	1.47e-06	5.72e-06	5.65e-06	0	0	0	0	0
6.55e-06	7.15e-05	6.25e-06	1.61e-05	6.66e-05	0	0	0	0	0
5.97e-06	0.000165368	3.53e-05	5.68e-06	7.43e-05	0	0	0	0	0
6.73e-07	0.000115442	6.99e-05	1.52e-06	0.000137018	0	0	0	0	0
1.37e-06	3.44e-05	0.000206679	6e-06	6.55e-06	0	0	0	0	0
4.97e-06	7.06e-08	0.000120747	1.93e-05	2.8e-05	0	0	0	0	0
6.79e-05	1.51e-05	1.66e-05	6.96e-05	7.88e-08	0	0	0	0	0
6.68e-05	0.000175712	9.04e-08	0.0001977	4.37e-05	0	0	0	0	0
0.000204528	1.86e-06	3.24e-05	0.00012171	0.000177253	0	0	0	0	0
0.000121703	2.6e-06	0.000161503	3.39e-05	1.93e-06	0	0	0	0	0
3.38e-05	2.35e-05	1.99e-06	8.28e-08	2.49e-06	0	0	0	0	0
8.98e-08	5.36e-07	1.7e-06	4.39e-05	4.24e-07	0	0	0	0	0
3.07e-05	1.52e-06	2.35e-05	0.00014418	7e-07	0	0	0	0	0
0.000145653	4.16e-05	6.78e-07	7.1e-07	1.66e-06	0	0	0	0	0
1.85e-06	1.03e-06	1.77e-06	2.59e-06	4.14e-05	0	0	0	0	0
2.37e-06	5.39e-07	4.12e-05	2.35e-05	1.04e-06	0	0	0	0	0
4.41e-07	1.39e-06	2.37e-06	5.94e-07	3.63e-07	0	0	0	0	0
5.79e-07	4.17e-09	3.67e-07	1.42e-06	2.24e-06	0	0	0	0	0
1.3e-06	1.36e-06	2.36e-06	4.18e-05	2.96e-09	0	0	0	0	0
4.35e-06	1.01e-05	3.62e-09	2.31e-06	2.1e-06	0	0	0	0	0
2.44e-06	1.41e-05	1.26e-06	4.91e-07	8e-06	0	0	0	0	0
4.52e-07	3.94e-07	6.89e-06	2.29e-06	1.41e-05	0	0	0	0	0
1.95e-06	1.6e-06	1.41e-05	3.31e-09	4.47e-07	0	0	0	0	0
3.61e-09	4.83e-07	4.29e-07	2.13e-06	1.68e-06	0	0	0	0	0
1.02e-06	1.84e-05	1.82e-06	1.07e-05	3.8e-07	0	0	0	0	0
9.07e-06	4.85e-05	3.06e-07	1.42e-05	2.35e-05	0	0	0	0	0
1.7e-06	6.29e-06	2.49e-05	4.48e-07	4.21e-05	0	0	0	0	0
4.42e-07	1.09e-05	5.6e-05	1.78e-06	6.07e-06	0	0	0	0	0
1.84e-06	3.78e-06	4.61e-06	3.9e-07	1.1e-05	0	0	0	0	0
3.83e-07	2.47e-06	1.17e-05	2.5e-05	3.77e-06	0	0	0	0	0
1.48e-05	3.72e-07	4.83e-07	4.32e-05	2.45e-06	0	0	0	0	0
4.32e-05	3.63e-06	2.83e-06	5.87e-06	5.61e-07	0	0	0	0	0
5.57e-06	8.01e-06	5.64e-07	1.09e-05	5.27e-06	0	0	0	0	0
1.2e-05	1.94e-05	4.92e-06	3.69e-06	2.83e-05	0	0	0	0	0
3.78e-06	8.1e-07	2.81e-05	2.3e-06	2.14e-05	0	0	0	0	0
1.77e-06	0	3.89e-05	5.41e-07	9.51e-07	0	0	0	0	0
5.62e-07	5.82e-06	8.26e-07	4.76e-06	0	0	0	0	0	0
3.32e-06	8.19e-07	0	2.82e-05	9.54e-07	0	0	0	0	0
2.83e-05	6.52e-06	5.85e-06	3.94e-05	5.61e-06	0	0	0	0	0
1.56e-05	0.00018522	5.54e-06	8.33e-07	7.23e-06	0	0	0	0	0
7.68e-07	3.8e-05	6.85e-06	0	0.000211935	0	0	0	0	0
0	8.53e-06	0.000201227	1.01e-06	3.63e-05	0	0	0	0	0
5.15e-06	6.2e-05	3.98e-05	5.54e-06	1.59e-05	0	0	0	0	0
5.63e-06	5.37e-06	1.58e-05	5.48e-06	6.22e-05	0	0	0	0	0
7.06e-06	1.35e-06	2.67e-06	0.000102325	5.34e-06	0	0	0	0	0
0.000184073	9.89e-05	5.6e-06	3.81e-05	1.31e-06	0	0	0	0	0
3.73e-05	2.16e-06	1.33e-06	0.000240886	8.54e-05	0	0	0	0	0
0.000241094	9.58e-05	9.7e-05	6.2e-05	2.33e-06	0	0	0	0	0
6.25e-05	0.000131379	2.22e-06	2.3e-06	9.57e-05	0	0	0	0	0
6.05e-06	9.42e-05	5.07e-05	1.29e-06	0.000170367	0	0	0	0	0
1.38e-06	3.63e-05	0.000224188	9.62e-05	7.92e-05	0	0	0	0	0
8.23e-05	1.04e-07	8.14e-05	2.4e-06	1.09e-05	0	0	0	0	0
2.37e-06	2.67e-05	3.55e-05	9.6e-05	4.4e-07	0	0	0	0	0
4.93e-05	3.01e-06	4.76e-07	0.000170432	2.49e-05	0	0	0	0	0
0.000153165	4.83e-05	2.56e-05	8.1e-05	3.04e-06	0	0	0	0	0
7.34e-05	0.000106255	6.17e-06	1.14e-05	1.95e-05	0	0	0	0	0
1.03e-05	0.000328231	4.85e-05	4.63e-07	0.000108194	0	1	0	0	0
4.49e-07	2.61e-06	0.000106845	2.48e-05	2.59e-06	0	0	0	0	0
2.26e-05	0	2.7e-06	6.06e-06	0	0	0	0	0	0
6.35e-06	6.19e-05	0	4.62e-05	8.75e-06	0	0	0	0	1
4.83e-05	5.38e-07	6.48e-05	9.95e-05	6.5e-05	0	0	0	0	0
1.14e-05	8.24e-07	5.5e-07	2.57e-06	3.93e-07	0	0	0	0	0
0.000218863	0	1.72e-06	0	1.78e-06	1	0	0	0	0
1.36e-06	8.05e-07	0	1.94e-05	0	0	0	0	0	0
0	6.32e-05	9.04e-07	5.08e-07	7.95e-07	0	0	0	0	0
2.87e-06	2.71e-05	4.52e-05	1.61e-06	3.81e-05	1	0	0	0	0
1.93e-05	3.86e-06	2.91e-05	0	3.01e-05	0	0	0	0	0
5.35e-07	2.57e-05	3.86e-06	8.72e-07	3.92e-06	0	0	0	0	0
1.71e-06	4.32e-06	2.68e-05	6.99e-05	2.56e-05	0	0	0	0	0
0	3.69e-05	2.57e-05	2.5e-05	2.42e-05	0	0	0	0	0
8.43e-07	1.4e-06	4.53e-06	3.39e-06	3.47e-05	0	0	0	0	0
3.9e-05	4.49e-07	1.38e-06	1.93e-05	1.31e-06	0	0	0	0	0
2.97e-05	1.92e-06	8.99e-07	2.52e-05	9.4e-07	0	0	0	0	0
2.95e-06	1.35e-07	1.89e-06	4.84e-06	1.87e-06	0	0	0	0	0
2.47e-05	7.77e-07	1.37e-07	1.53e-06	1.11e-07	0	0	0	0	0
2.61e-05	9.41e-06	7.82e-07	9.16e-07	7.59e-07	0	0	0	0	0
4.17e-06	7.3e-06	9.42e-06	1.92e-06	9.69e-06	0	0	0	0	0
1.48e-06	4.2e-07	8.23e-06	1.16e-07	7.51e-06	0	0	0	0	0
8.93e-07	1.92e-06	4.57e-07	7.84e-07	3.98e-07	0	0	0	0	0
1.73e-06	1.74e-05	1.01e-06	9.24e-06	1.94e-06	0	0	0	0	0
1.03e-07	1.89e-06	1.54e-05	7.61e-06	1.63e-05	0	1	0	0	0
8.02e-07	1.87e-07	1.86e-07	3e-07	1.77e-07	0	0	0	0	0
9.6e-06	7.35e-08	7.46e-08	1.65e-06	7.07e-08	0	0	0	0	0
7.94e-06	1.38e-06	1.31e-06	1.52e-05	2e-06	0	0	0	0	0
3.77e-07	2.58e-06	1.9e-06	1.8e-06	2.46e-06	0	0	0	1	0
1.7e-06	0.000197616	5.83e-07	1.87e-07	0.000198087	0	0	0	0	0
1.19e-05	7.94e-06	4.79e-08	5.17e-08	7.94e-06	0	0	0	0	0
1.71e-07	2.07e-06	2.33e-06	2.02e-06	2.17e-06	0	0	0	0	0
5.48e-08	0.000115236	0.000176487	2.58e-06	0.000178701	0	0	0	0	0
1.03e-06	1.62e-06	2.01e-05	0.000198101	2e-05	0	0	0	0	0
2.36e-06	1.5e-07	2.18e-07	7.92e-06	2.06e-07	0	0	0	0	0
0.00019808	8.41e-05	8e-05	2.11e-06	6.05e-05	0	0	0	0	1
7.94e-06	1.04e-06	1.09e-06	8.88e-05	7.91e-05	0	0	0	0	0
2.16e-06	0.000173998	0.000180768	1.96e-05	9.17e-07	0	0	0	0	0
0.000169518	2.05e-05	4.15e-05	1.87e-07	0.000162464	0	0	0	0	0
2.01e-05	0	0	7.48e-05	4.19e-05	0	0	0	0	0
2.03e-07	4e-07	3.93e-07	1.16e-06	0	0	0	0	0	0
6.73e-05	1.1e-05	1.43e-05	0.000131655	3.99e-07	0	0	0	0	0
1.1e-06	4.43e-05	3.44e-05	4.13e-05	1.32e-05	0	0	0	0	0
0.000139632	4.81e-06	4.84e-06	0	4.3e-05	0	0	0	0	0
4.28e-05	1.94e-09	2.17e-09	2.77e-07	1.4e-07	0	0	0	0	0
0	4.38e-06	2.87e-06	1.37e-05	1.84e-09	0	0	0	0	0
2.94e-07	1.32e-06	2.93e-06	4.44e-05	2.76e-06	0	0	0	0	0
1.15e-05	8.63e-05	9.04e-05	4.87e-06	2.76e-06	0	0	0	0	0
4.51e-05	0.000255638	0.000316861	2.16e-09	5.14e-05	0	0	0	0	0
4.88e-06	2.49e-07	1.96e-07	4.33e-06	0.00031217	0	0	0	0	0
2.33e-09	5.33e-07	5.24e-07	2.9e-06	2.39e-07	0	0	0	0	0
3.73e-06	9.96e-06	9.72e-06	8.98e-05	4.72e-07	0	0	0	0	0
1.44e-06	5.1e-07	4.02e-07	0.000306114	2.2e-06	0	0	0	0	0
7.93e-05	1.4e-05	8.36e-06	2.27e-07	5.07e-07	0	0	0	0	0
0.000262326	3.61e-05	1.32e-05	5.45e-07	1.35e-05	0	0	0	0	0
2.65e-07	0.000125853	2.06e-07	9.95e-06	3.33e-05	0	0	0	0	0
6.05e-07	1.79e-06	3.31e-06	3.78e-07	0.000125881	0	0	0	0	0
2.93e-06	0.000204433	0.000162271	9.69e-06	3.26e-06	0	0	0	0	0
4.94e-07	6.16e-07	7.07e-07	3.47e-05	0.000199534	0	0	0	0	0
1.29e-05	2.99e-06	1.09e-05	0.000125784	6.11e-07	0	0	0	0	0
3.41e-05	4.44e-05	3.8e-05	2.95e-06	1.07e-05	0	0	0	0	0
0.000125889	4.38e-06	4.78e-06	0.000205523	5.34e-05	0	0	0	0	0
3.03e-06	2.79e-05	1.55e-05	5.73e-07	4.08e-06	0	0	0	0	0
0.000205765	5.39e-05	2.29e-05	1.07e-05	1.91e-05	0	1	0	0	0
4.43e-07	2.15e-05	5.5e-06	5.06e-05	2.28e-05	0	0	0	0	0
1.07e-05	4.96e-06	1.96e-06	4.12e-06	9.44e-07	0	0	0	0	0
4.72e-05	5.3e-07	0	3.13e-05	5.98e-07	0	0	0	0	0
4.16e-06	0	1.26e-05	2.27e-05	0	0	0	0	0	0
2.34e-05	1.25e-05	1.89e-07	5.65e-06	1.22e-05	0	0	0	0	0
2.27e-05	1.56e-07	2.63e-07	1.97e-06	5.69e-07	0	0	0	0	0
5.66e-06	2.92e-07	1.36e-05	0	3.63e-07	0	0	0	0	0
1.98e-06	8.47e-06	8.94e-05	1.28e-05	1.27e-05	0	0	1	0	0
0	0.000107974	5.69e-06	2.37e-07	1.37e-05	0	1	0	0	0
1.36e-05	1.45e-05	2.83e-05	2.21e-07	3.18e-05	0	0	0	0	0
2.39e-07	2.23e-05	4.24e-07	1.31e-05	7.44e-07	0	0	0	0	0
3.92e-07	7.57e-07	2.06e-05	1.35e-05	1.75e-05	0	0	0	0	0
1.6e-05	1.64e-05	2.97e-06	3.21e-05	2.96e-06	0	0	0	0	0
1.35e-05	2.63e-06	0	7.36e-07	2.45e-05	0	0	0	0	1
3.08e-05	0	1.91e-07	2.86e-05	0	0	0	1	0	0
7.5e-07	7.91e-08	7.94e-08	2.8e-06	7.59e-08	0	0	0	0	0
2.86e-05	3.16e-05	3.25e-05	0	3.13e-05	0	0	0	0	0
2.81e-06	1.05e-06	1.13e-06	9.37e-08	1.14e-06	0	0	0	0	0
0	3.33e-07	3.41e-07	3.07e-05	3.46e-07	0	0	0	0	0
8.98e-08	2.07e-05	2.09e-05	1.13e-06	2.07e-05	0	0	0	0	0
3.22e-05	1.82e-05	0.000353749	3.51e-07	1.85e-05	0	0	1	0	0
1.05e-06	4.46e-08	7.71e-06	1.97e-05	5.09e-08	0	0	0	0	0
3.47e-07	1.46e-05	5.07e-08	1.81e-05	1.53e-05	0	0	0	0	0
2.04e-05	7.64e-07	1.56e-05	4.82e-08	9.48e-07	0	0	0	0	0
0.000458159	3.23e-06	1.12e-06	1.44e-05	4.72e-06	1	0	0	0	0
1.86e-05	6.8e-06	3.86e-06	1.19e-06	3.05e-05	0	0	0	0	0
2.87e-08	1.04e-05	2.99e-05	3.15e-06	2.81e-06	0	0	0	0	0
1.57e-05	3.8e-05	1.23e-05	3e-05	3.71e-05	0	0	0	0	0
6.76e-07	1.35e-05	7.81e-06	2.94e-06	8.48e-06	0	0	0	0	0
4.43e-06	2.09e-05	1.25e-05	3.8e-05	1.84e-05	0	0	0	0	0
3e-05	0.000152222	2.05e-05	1.35e-05	0.000145759	0	0	0	0	0
1.24e-05	2.58e-05	1.7e-05	2.26e-05	2.52e-05	0	0	1	0	0
0.000288245	2.58e-07	0.000145367	0.000135603	2.77e-07	1	0	0	0	0
3.78e-05	9.14e-05	2.52e-05	2.39e-05	7.74e-05	0	0	0	0	0
1.36e-05	8.89e-05	2.66e-07	2.73e-07	5.56e-05	0	0	0	0	0
1.56e-05	2.78e-07	1.85e-05	9.13e-05	2.29e-07	0	0	0	0	0
9.17e-05	3.65e-06	8.93e-05	8.07e-05	3.79e-06	0	0	0	0	0
2.21e-05	1.78e-05	2.51e-07	3.03e-07	1.81e-05	0	0	0	0	0
1.93e-07	6.2e-06	4.02e-06	3.54e-06	1.37e-05	0	0	0	0	1
8.98e-05	7.21e-06	1.8e-05	1.79e-05	2.36e-05	0	0	0	0	0
9.14e-05	2.41e-06	2.36e-05	2.37e-05	7.41e-06	0	0	0	0	0
2.65e-07	3.16e-07	7.48e-06	7.53e-06	5.86e-06	0	0	0	0	0
3.8e-06	9.44e-06	2.44e-06	2.68e-06	3.85e-07	0	0	0	0	0
1.27e-06	2.23e-07	3.06e-07	3.27e-07	9.45e-06	1	0	0	0	0
1.81e-05	6.47e-06	0.000271416	9.28e-06	2.32e-07	0	0	1	0	0
2.35e-05	2.54e-06	1.01e-05	2.35e-07	6.35e-06	0	0	0	0	0
7.88e-06	2.89e-06	2.28e-07	5.5e-06	2.52e-05	0	0	0	0	0
6.04e-06	9.22e-06	6.73e-06	2.58e-05	2.61e-06	0	0	0	0	0
1.31e-07	0.000468454	2.39e-05	2.88e-06	1.16e-05	0	1	0	0	0
9.82e-06	1.83e-05	1.27e-06	1.09e-05	0.000542012	0	0	0	0	1
2.32e-07	2.48e-05	9.81e-06	1.5e-05	1.8e-05	0	0	0	0	0
5.01e-06	1.13e-06	1.35e-05	7.25e-06	2.38e-05	0	0	0	0	0
2.64e-06	5.15e-05	2.39e-05	1.68e-06	1.72e-06	0	0	0	0	0
2.08e-06	8.26e-05	1.81e-06	3.39e-05	4.79e-05	0	0	0	0	0
8.38e-06	9.14e-06	5.38e-05	8.26e-05	8.26e-05	0	0	0	0	0
1.78e-05	9.89e-08	8.25e-05	9.35e-06	8.58e-06	0	0	0	0	0
2.56e-05	4.12e-05	1.03e-05	1.07e-07	2.37e-07	0	0	0	0	0
1.82e-06	5.4e-07	8.15e-08	5e-05	3.13e-05	0	0	0	0	0
5.47e-05	4.9e-06	5.11e-05	5.35e-07	5.44e-07	0	0	0	0	0
8.25e-05	2.12e-06	5.34e-07	1.85e-06	1.82e-06	0	0	0	0	0
9.63e-06	5.85e-10	4.77e-06	2.04e-06	2.1e-06	0	0	0	0	0
2.83e-07	0.000188169	4.19e-07	5.06e-10	3.36e-10	0	0	0	0	0
2.81e-05	0.000283238	2.98e-10	1.78e-07	0.0001881	0	0	0	0	0
2.92e-08	6.83e-08	0.000188106	0.000343822	0.000346169	0	0	0	0	0
4.73e-06	1.61e-05	0.000301323	4.62e-07	4.68e-07	0	0	0	0	0
2.15e-06	5.28e-06	4.62e-07	6.17e-07	6.61e-07	0	0	0	0	0
3.22e-10	6.59e-05	1.57e-05	5.38e-06	4.33e-06	0	0	0	0	0
0.000188098	4.23e-08	4.76e-06	6.85e-05	4.69e-05	0	0	0	0	0
8.32e-05	2.55e-05	4.79e-05	4.55e-08	4.65e-08	0	0	0	0	0
4.7e-07	4.52e-05	4.7e-08	2.67e-05	2.61e-05	0	0	0	0	0
6.15e-07	5.21e-06	3.13e-05	5.04e-05	4e-05	0	0	0	0	0
3.37e-06	1.15e-07	2.76e-05	5.23e-06	5.03e-06	0	0	0	0	0
6.71e-05	0	5.4e-06	9.11e-08	1.58e-07	0	0	0	0	0
3.91e-08	5.77e-06	1.21e-07	0	0	0	0	0	0	0
2.68e-05	5.16e-05	0	5.43e-06	5.59e-06	0	0	0	0	0
5.26e-05	1.5e-06	4.74e-06	4.02e-05	4.04e-05	0	0	0	0	0
5.33e-06	4.41e-05	4.94e-05	1.36e-06	1.41e-06	0	0	0	0	0
8.8e-08	0.000134488	1.36e-06	4.45e-05	6.6e-06	0	0	0	0	0
0	0.000225392	6.9e-06	0.000191155	0.000192576	0	0	0	0	0
5.88e-06	0	0.000211067	0.000245404	0.000214896	0	0	0	0	0
3.36e-05	3.32e-06	0.000249953	0	0	0	0	0	0	0
1.41e-06	8.87e-06	0	3.62e-06	3.55e-06	0	0	0	0	0
3.97e-05	7.23e-06	3.43e-06	1.63e-05	1.33e-05	0	0	0	0	0
0.000185767	1.71e-05	1.66e-05	7.03e-06	7.25e-06	0	0	0	0	0
0.00010927	1.4e-06	6.67e-06	1.12e-05	1.11e-05	0	0	0	0	0
0	9.68e-05	1.82e-05	1.45e-06	1.14e-06	0	0	0	0	0
1.35e-06	1.04e-05	9.49e-07	0.000100054	0.000117968	0	0	0	0	0
1.86e-05	4.32e-05	0.000101632	1.65e-05	1.61e-05	0	0	0	0	0
6.63e-06	1.73e-07	1.7e-05	2.33e-05	4.13e-05	0	0	0	0	0
1.9e-05	1.12e-05	3.91e-05	1.53e-07	1.81e-07	0	0	0	0	0
1.61e-06	0.000107263	1.4e-07	2.64e-06	1.04e-05	0	0	0	0	0
0.000124272	9.53e-06	1.06e-05	0.00010755	7.07e-05	0	0	0	0	0
2.11e-05	5.88e-05	6.85e-05	3.87e-05	3.5e-05	0	0	0	0	0
4.39e-05	5.47e-05	9.85e-06	5.78e-05	5.74e-05	0	0	0	0	0
1.78e-07	1.44e-05	5.7e-05	5.37e-05	5.51e-05	0	0	0	0	0
1.06e-05	0.000128874	5.4e-05	1.45e-05	1.21e-05	0	0	0	0	0
0.000110666	3.81e-05	1.44e-05	0.000124749	0.000126278	0	0	0	0	0
3.96e-05	2.14e-06	8.74e-05	3.64e-05	3.98e-05	0	0	0	0	0
5.8e-05	7.58e-06	3.06e-05	2.04e-06	1.79e-06	0	0	0	0	0
5.24e-05	0.000254712	2.14e-06	6.06e-06	5.54e-06	0	0	0	0	0
1.19e-05	8.73e-05	4.22e-06	0.000252531	0.000256419	0	0	0	0	0
6.03e-05	2.53e-05	0.000251912	7.68e-05	8.49e-05	0	0	0	0	0
2.73e-05	2.78e-07	9.07e-05	2.18e-05	2.62e-05	0	0	0	0	0
2.21e-06	8.35e-07	1.34e-05	3.82e-07	3.93e-07	0	0	0	0	0
5.79e-06	5.42e-06	3.99e-07	1.46e-06	1.56e-06	0	0	0	0	0
1.38e-05	1.56e-07	1.5e-06	8.56e-06	1e-05	0	0	0	0	0
9.19e-05	1.43e-05	9.79e-06	1.86e-07	2.18e-07	0	0	0	0	0
2.54e-05	1.11e-06	2e-07	1.37e-05	1.53e-05	0	0	0	0	0
4.02e-07	5.21e-05	1.54e-05	1.23e-06	1.16e-06	0	0	0	0	0
1.22e-06	4.85e-06	9.46e-07	4.59e-05	4.03e-05	0	0	0	0	0
1e-05	4e-07	4.72e-05	5.19e-06	4.72e-06	0	0	0	0	0
2e-07	1.2e-06	5.05e-06	6.25e-07	6.18e-07	0	0	0	0	0
1.31e-05	3.08e-06	3.71e-07	1.07e-06	1.29e-06	0	0	0	0	0
8.17e-07	0	1.35e-06	1.48e-06	3.14e-06	0	0	0	0	0
5.4e-05	1.03e-05	1.53e-06	0	0	0	0	0	0	0
4.83e-06	1.97e-05	0	9.65e-06	1.04e-05	0	0	0	0	0
3e-07	1.67e-06	1.07e-05	2.07e-05	1.49e-05	0	0	0	0	0
1.19e-06	5.68e-05	2.11e-05	1.81e-06	1.94e-06	0	0	0	0	0
3.2e-06	1.03e-06	1.86e-06	0.000128955	0.00012833	0	0	0	0	0
0	8.22e-07	7.53e-05	1.29e-06	1.53e-06	0	0	0	0	0
8.3e-06	3.64e-07	1.54e-06	3.86e-07	4.18e-07	0	0	0	0	0
2.08e-05	1.57e-06	6.26e-07	3.16e-07	3.11e-07	0	0	0	0	0
1.53e-06	7.23e-06	2.74e-07	1.3e-06	1.59e-06	0	1	0	0	0
0.000101766	2.96e-07	1.66e-06	2.9e-07	3.05e-07	0	0	0	0	0
1.43e-06	1.6e-05	3.09e-07	5.54e-06	1.65e-05	0	0	0	0	0
4.79e-07	2.24e-06	1.61e-05	2.3e-06	2.32e-06	0	0	0	0	0
3.28e-07	4.24e-07	1.18e-06	3.42e-07	4.16e-07	0	0	0	0	0
1.59e-06	0	3.95e-07	0	0	0	0	0	0	0
7.04e-06	4.22e-06	0	2.77e-06	5.73e-06	1	0	0	0	0
3.18e-07	4.44e-05	5.94e-06	3.67e-05	3.37e-05	0	0	0	0	0
1.5e-05	5.65e-05	4.65e-05	0.000401161	0.000382567	0	1	0	0	0
2.38e-06	0.000418262	0.000285338	1.49e-05	1.29e-06	0	0	0	0	0
2.23e-07	1.48e-05	1.48e-05	2.24e-06	2.09e-06	0	0	0	0	0
0	2.67e-06	2.66e-06	0	0	0	0	0	0	0
5.78e-06	0	0	1.01e-05	5.64e-06	0	0	0	0	0
1.54e-05	6.73e-06	6.13e-06	0.000260648	2.77e-05	0	0	0	0	0
0.000135954	0.000262418	0.00024511	7.26e-05	5.21e-05	1	0	0	0	0
0.000387373	7.2e-05	6.64e-05	4.18e-06	5.29e-06	0	0	0	0	0
1.48e-05	5.84e-06	5.29e-06	7.28e-07	7.29e-07	0	0	0	0	0
2.53e-06	2.2e-06	2.22e-06	1.5e-07	1.92e-07	0	0	0	0	0
0	1.51e-07	1.94e-07	1.69e-07	1.61e-07	0	0	0	0	0
9.53e-06	1.69e-07	1.77e-07	0.000190053	1.36e-05	0	0	0	0	0
0.00025996	0.000195191	0.00019567	1.88e-06	2.21e-06	0	0	0	0	0
7.46e-05	2.47e-06	3.07e-06	1.28e-05	2.83e-05	0	0	0	0	0
5.46e-06	3.07e-05	3.59e-05	2.05e-06	2.32e-05	0	0	0	0	0
2.18e-06	2.26e-05	2.32e-05	5.63e-05	3.59e-05	0	0	0	0	0
8.28e-08	5.29e-05	6.02e-05	8.79e-07	8.76e-07	0	0	0	0	0
1.66e-07	8.83e-07	7.73e-07	6.21e-07	6.4e-07	0	0	0	0	0
0.000196586	7.79e-07	8.66e-07	0.000161445	0.000193212	0	0	0	0	0
2.95e-06	0.000186213	0.000151467	4.68e-05	5.45e-05	0	0	0	0	0
1.56e-05	6.16e-05	5.72e-05	0.000191456	4.97e-05	0	0	0	1	0
2.24e-05	0.00013766	4.92e-05	0.000138402	0.000313839	0	0	0	0	0
4.45e-05	0.000310683	0.000320356	9.56e-05	2.34e-06	0	0	0	0	0
8.81e-07	2.42e-06	8.3e-07	2.41e-06	1.65e-07	0	0	0	0	0
7.62e-07	1.35e-07	1.88e-07	2e-07	1e-07	0	0	0	0	0
0.00016243	1.55e-07	1.73e-07	1.69e-07	4.17e-06	0	0	0	0	0
5.22e-05	3.49e-06	3.15e-06	2.25e-06	6.22e-06	0	0	0	0	0
0.000152886	2.17e-06	6.63e-06	2.14e-06	8.04e-07	1	0	0	0	0
0.000137491	8.58e-07	9.01e-07	6.7e-07	2.87e-06	0	0	0	0	0
0.000292255	1.4e-06	2.77e-06	2.72e-06	2.62e-06	0	0	0	0	0
2.15e-06	1.76e-06	1.61e-06	2.67e-06	0.000144087	0	0	0	0	0
1.22e-07	0.000116016	0.00014436	0.000144107	1.01e-05	0	0	0	0	0
1.65e-07	1.01e-05	9.98e-06	9.52e-06	1.51e-06	0	0	0	0	0
2.6e-06	1.44e-06	1.52e-06	1.52e-06	6.01e-05	0	0	0	0	0
7.45e-06	6.24e-05	1.85e-05	6.74e-05	1.25e-06	0	0	0	0	0
9.21e-07	1.21e-06	1.25e-06	9.64e-07	7.57e-05	0	0	0	0	0
2.65e-06	7.41e-05	1.07e-05	7.55e-05	6.2e-05	0	0	0	0	0
1.35e-06	6.42e-05	5.38e-05	8.09e-05	8.58e-06	0	0	0	0	0
0.000103093	8.67e-06	7.86e-06	4.31e-06	5.75e-07	0	0	0	1	0
1.04e-05	7.9e-07	3.91e-07	3.14e-06	1.15e-05	0	0	0	0	0
1.49e-06	1.17e-05	1.25e-05	7.54e-07	0	0	0	0	0	0
6.28e-05	0	0	1.14e-05	3.74e-07	0	0	0	0	0
9.47e-07	2.89e-07	2.98e-07	0	1.29e-06	0	0	0	0	0
4.32e-06	1.31e-06	7.36e-07	4.79e-07	2.45e-06	0	0	0	0	0
5.82e-05	6.14e-08	1.49e-06	1.28e-06	6.04e-05	0	1	0	0	0
9.12e-06	2.39e-06	5.87e-05	2.76e-06	2.19e-05	0	0	0	0	0
8.91e-07	5.27e-05	2.35e-05	5.87e-05	2.34e-07	0	0	0	0	0
1.27e-05	2.46e-05	3.12e-07	2.32e-05	7.17e-07	0	0	0	0	0
0	2.53e-07	5.68e-07	3.51e-07	2.03e-05	0	0	0	0	0
3.63e-07	7.2e-07	1.51e-05	5.34e-07	1.72e-05	0	0	0	0	0
1.3e-06	2.24e-05	1.11e-05	1.44e-05	6.87e-07	0	0	0	0	0
1.5e-06	1.72e-05	7.01e-07	1.91e-05	0.000141691	0	0	0	0	0
5.35e-05	7.02e-07	0.000143071	6.8e-07	4.86e-05	0	0	0	0	0
1.19e-05	6.49e-05	1.06e-05	0.000161854	0.000102672	0	0	0	0	0
3.6e-07	9.09e-05	2.71e-05	8.56e-05	2.08e-05	0	0	1	0	0
6.98e-07	0.000108401	0.000110759	9.05e-05	6.17e-08	0	0	0	0	0
1.98e-05	2.08e-05	2.01e-05	1.63e-05	0	0	0	0	0	0
1.85e-05	5.85e-08	6.15e-08	6.07e-08	2.28e-05	0	0	0	0	0
6.99e-07	0	0	0	2.4e-06	0	0	0	0	0
6.06e-05	2.27e-05	2.19e-05	2.23e-05	2.35e-05	0	0	0	0	0
8.86e-05	1.47e-06	2.33e-06	2.38e-06	0	0	0	0	0	0
5.56e-05	2.33e-05	4.12e-06	2.37e-05	5.55e-05	0	0	0	0	0
2.13e-05	0	0	0	1.13e-05	0	0	0	0	0
5.31e-08	4.04e-05	3.72e-05	5.47e-05	4.04e-06	0	0	0	0	0
0	1.25e-05	1.11e-05	1.1e-05	2.07e-05	0	0	0	0	0
9.62e-06	4.09e-06	4.06e-06	3.86e-06	2.3e-05	0	0	0	0	0
2.24e-06	1.18e-05	1.81e-05	1.55e-05	3.22e-05	0	0	0	0	0
0.000126828	2.32e-05	2.68e-05	2.46e-05	3.36e-05	1	0	0	0	0
2.39e-05	2.4e-05	3.14e-05	3.25e-05	6.03e-07	0	0	0	0	0
0	3.29e-05	3.39e-05	3.36e-05	0	0	0	0	0	0
3.09e-05	2.19e-06	2.3e-06	2.15e-06	3.92e-05	0	0	0	0	1
1.17e-05	0	0	0	9.07e-06	0	0	0	0	0
4.11e-06	8.74e-06	7.5e-05	7.49e-05	8.86e-07	0	0	1	1	0
2.03e-05	1.36e-05	8.88e-06	7.5e-06	8.6e-07	0	0	0	0	0
2.64e-05	7.87e-07	1.34e-05	1.34e-05	3.31e-06	0	0	0	0	0
2.59e-05	2.64e-06	1.01e-06	9.78e-07	9.4e-07	0	0	0	0	0
3.5e-05	1.03e-06	3.54e-06	2.72e-06	0.000146035	0	0	0	0	0
2.07e-06	0.000122512	3.17e-07	2.87e-07	9.52e-05	0	0	0	0	0
0	9.34e-05	0.000183991	0.00014516	1.09e-06	0	0	0	0	0
9.04e-06	8.97e-07	0.000107794	5.14e-05	5.89e-07	0	0	0	0	0
1.36e-05	5.51e-07	1.26e-06	1.11e-06	0.000338853	0	0	0	0	0
1.02e-06	0.000320006	6.93e-07	9.61e-07	3.99e-06	0	0	0	0	0
3.49e-06	4.82e-05	6.52e-06	0.00035609	2.55e-07	0	0	1	0	0
1.01e-06	2.61e-07	0.000313987	4.42e-05	0.000105992	0	0	0	0	0
0.000158902	0.00011208	4.59e-05	2.66e-07	9.67e-07	0	0	0	0	0
9.5e-05	8.71e-07	2.24e-07	0.000102351	6.2e-06	0	0	0	0	0
1.3e-06	9.14e-06	0.000126688	7.62e-07	7.88e-07	0	0	0	0	0
9.6e-07	1.21e-06	9.96e-07	9.3e-06	2.92e-06	0	0	0	0	0
0.0003467	3.33e-06	9.48e-06	9.17e-07	1.57e-07	0	0	0	0	0
4.81e-05	3.81e-07	1.18e-06	3.28e-06	2.46e-05	0	0	0	0	0
2.29e-07	2.46e-05	3.16e-06	4e-07	4.13e-08	0	0	0	0	0
0.000113782	3e-08	4.01e-07	3.04e-07	2.89e-05	0	0	0	0	0
8.1e-07	2.73e-05	2.47e-05	4.19e-08	4.28e-06	0	0	0	0	0
5.61e-06	4.22e-06	3.2e-08	2.89e-05	2.99e-06	0	0	0	0	0
1.21e-06	2.66e-06	2.98e-05	4.6e-06	1.14e-05	0	0	0	0	0
3.12e-06	1.17e-05	4.81e-06	2.81e-06	0.000111264	0	0	0	0	0
1.38e-07	7.3e-05	2.76e-06	1.88e-05	1.81e-05	0	0	0	0	0
2.47e-05	1.81e-05	1.91e-05	0.000112989	3e-05	0	0	0	0	0
3.82e-08	3.16e-05	0.00010141	9.8e-06	1.86e-06	0	0	0	0	0
6.9e-06	6.52e-06	1.76e-05	3.12e-05	5.3e-05	0	0	0	0	0
4.03e-06	5.31e-05	2.81e-05	7.18e-06	1.7e-07	0	0	0	0	0
2.28e-06	1.75e-07	7.2e-06	5.36e-05	3.42e-06	0	0	0	0	0
1.07e-06	3.92e-06	9.78e-06	1.46e-07	2.33e-06	0	0	0	0	0
0.00010875	0.000432398	2.22e-07	3.42e-06	4.44e-05	0	0	0	0	0
1.74e-05	2.28e-06	3.92e-06	0.000432934	3.07e-05	0	0	0	0	0
3.64e-05	1.16e-06	0.000431043	4.37e-05	3.29e-08	0	1	0	0	0
7.27e-06	2.58e-05	4.45e-05	2.56e-05	6.96e-05	0	0	0	0	0
5.07e-05	3.74e-08	3.34e-05	3.92e-08	3.75e-06	0	0	0	0	0
2.24e-07	6.5e-05	3.27e-08	7.25e-05	1.58e-06	0	0	0	0	0
3.92e-06	3.35e-06	7.36e-05	3.16e-06	0.000142193	0	0	0	0	0
1.08e-06	1.02e-06	4.16e-06	1.59e-06	4.84e-06	0	0	0	0	0
4.41e-05	0.000144315	9.46e-07	0.00010424	3e-07	0	0	0	0	0
3.49e-05	3.32e-05	0.000142358	3.36e-05	4.31e-05	0	0	0	0	0
3.8e-08	3.29e-07	4.27e-06	2.85e-07	5.93e-05	0	0	0	0	0
5.21e-05	3.77e-05	3.51e-07	4.47e-05	2.16e-06	0	0	0	0	0
3.04e-06	6.17e-05	4.61e-05	6.05e-05	5.7e-07	0	0	0	0	0
7.65e-07	2.25e-06	6.27e-05	2.22e-06	2.95e-05	0	0	0	0	0
0.000104534	6.02e-07	2.04e-06	5.87e-07	1.94e-05	0	0	0	0	0
3.4e-05	1.17e-05	4.7e-07	2.86e-05	4.36e-05	0	0	0	0	0
2.48e-07	1.95e-05	2.94e-05	1.94e-05	1.64e-05	0	0	0	0	0
3.3e-05	4.4e-05	1.95e-05	4.5e-05	9.28e-07	0	0	0	0	0
5.67e-05	4.79e-07	2.5e-05	1.63e-05	9.12e-06	0	0	0	0	0
1.96e-06	9.32e-07	0.000115952	6.91e-07	2.6e-06	0	0	1	0	0
2.14e-07	6.67e-06	1.65e-05	7.8e-06	9.19e-06	0	0	0	0	0
3.46e-05	3.35e-06	7.35e-07	3.41e-06	1.76e-05	0	0	0	0	0
1.81e-05	5.68e-06	7.58e-06	7.83e-06	4.58e-08	0	0	0	0	0
4.49e-05	1.78e-05	2.51e-06	1.75e-05	2.48e-07	0	0	0	0	0
1.65e-05	4.63e-08	8.35e-06	2.45e-08	5.64e-05	0	0	0	0	0
9.03e-07	2.53e-07	9.48e-07	2.4e-07	1.33e-06	0	0	0	0	0
1.11e-05	5.21e-05	2.99e-08	3.83e-05	1.79e-05	0	0	0	1	0
3.37e-06	1.11e-06	2.49e-07	5.85e-05	6.29e-06	0	0	0	0	0
8.83e-06	1.89e-05	2.83e-05	1.42e-06	7.27e-05	0	0	0	0	0
1.74e-05	6.28e-06	1.5e-06	1.35e-05	7.34e-07	0	0	0	0	0
3.2e-08	8.77e-05	2.01e-05	6.29e-06	2.42e-07	0	0	0	0	0
2.57e-07	1.55e-06	6.27e-06	4.64e-05	1.47e-06	0	0	0	0	0
5.41e-05	2.14e-07	7.4e-05	1.59e-06	0.000183186	0	0	0	0	0
1.61e-06	1.14e-06	1.22e-06	2.4e-07	0.000368957	0	0	0	0	1
2.3e-05	0.000120747	2.37e-07	1.28e-06	0.000114756	0	0	0	0	0
5.09e-06	0.000112555	1.36e-06	0.000183273	8.08e-06	0	0	0	0	0
4.89e-05	7.83e-06	0.000130828	0.00011443	1.31e-06	0	0	0	0	0
1.6e-06	1.07e-06	0.000105927	6.31e-06	1.25e-06	0	0	0	0	0
1.54e-07	5.41e-05	7.64e-06	1.35e-06	8.39e-05	0	0	0	0	0
1.33e-06	4.18e-05	1.38e-06	1.22e-06	5.92e-07	0	0	0	0	0
0.000157369	5.52e-07	5.42e-05	0.000104239	4.52e-05	0	0	0	0	0
0.000113218	1.67e-05	9.97e-05	2.41e-07	0	0	0	0	0	0
5.88e-06	0	6.07e-07	6.13e-05	1.23e-06	0	0	0	0	0
1.24e-06	1.24e-06	6.15e-05	0	1.12e-06	0	0	0	0	0
5.43e-05	1.17e-06	0	1.04e-06	0	0	0	0	0	0
0.000103719	0	1.04e-06	1.24e-06	3.5e-07	0	0	0	0	0
5.44e-07	2.89e-07	1.15e-06	0	0.00044635	0	0	0	0	0
6.19e-05	0.000446518	0	3.46e-07	0	0	0	0	0	0
0	0	3.55e-07	4.36e-06	6.82e-06	0	0	0	0	0
1.29e-06	3.69e-06	6.06e-06	0	1.25e-05	0	0	0	0	0
1.5e-06	1.3e-05	0	6.85e-06	2.77e-06	0	0	0	0	0
0	2.79e-06	6.68e-06	1.38e-05	4.09e-07	0	0	0	0	0
1.69e-07	4.06e-07	1.3e-05	2.76e-06	1.75e-05	0	0	0	0	0
0.000446897	1.73e-05	2.71e-06	3.7e-07	4.82e-05	0	0	0	0	0
0	8.82e-05	4.35e-07	1.76e-05	1.64e-05	0	0	0	0	0
7.46e-06	1.78e-05	1.13e-06	0.000106601	2.33e-05	0	0	0	0	0
1.31e-05	1.68e-05	0.000106348	0.00012938	6.76e-07	0	0	0	1	0
2.73e-06	1.37e-06	1.14e-05	2.05e-05	4.03e-05	0	0	0	0	0
4.42e-07	3.5e-05	2.3e-05	2.07e-05	9.23e-07	0	0	0	0	0
1.3e-06	3.54e-06	6.72e-07	1.34e-06	4.55e-06	0	0	0	0	0
9.35e-05	3.58e-06	1.68e-05	1.63e-05	4.01e-05	0	0	0	0	0
2.24e-05	4.11e-05	3.47e-06	3.58e-06	1.91e-05	0	0	0	0	0
2.26e-05	1.06e-05	3.84e-06	4.34e-06	1.58e-06	0	0	0	0	0
1.42e-06	1.2e-06	4.11e-05	4.01e-05	2.87e-05	0	0	0	0	0
1.68e-05	8.07e-06	1.88e-05	1.63e-05	1.81e-06	0	0	0	0	0
9.24e-07	1.82e-06	1.48e-06	1.39e-06	1.5e-07	0	0	0	0	0
3.01e-06	1.44e-07	2.92e-05	2.86e-05	1.4e-05	0	0	0	0	0
4.11e-05	9.96e-06	1.83e-06	1.81e-06	3.31e-05	0	0	0	0	0
1.94e-05	2.71e-05	1.48e-07	1.52e-07	1.29e-05	0	0	0	0	0
1.37e-06	9.13e-06	1.3e-05	1.6e-05	2.44e-06	0	0	0	0	0
2.83e-05	2.57e-06	3.63e-05	3.14e-05	4.82e-05	0	0	0	0	0
1.79e-06	3.28e-05	1.21e-05	7.79e-06	4.85e-06	0	0	0	0	0
1.51e-07	1.92e-05	2.5e-06	2.56e-06	5.15e-06	0	0	0	0	0
1.09e-05	6.18e-06	4.59e-05	6.16e-05	4.08e-06	0	0	0	0	0
3.15e-05	2.39e-05	2.03e-05	1.91e-05	1.49e-05	0	0	0	0	0
1.29e-05	1.4e-05	5.63e-06	4.64e-06	5.02e-08	0	0	0	0	0
2.64e-06	5.46e-08	2.46e-05	2.38e-05	2.38e-06	0	0	0	0	0
3.33e-05	1.93e-06	1.24e-05	7.75e-06	6.7e-08	0	0	0	0	0
3.83e-06	7.14e-08	4.94e-08	5.43e-08	1.98e-07	0	0	0	0	0
4.96e-06	1.73e-07	1.95e-06	1.62e-06	3.13e-05	0	0	0	0	0
7.31e-05	4.09e-05	7.94e-08	7.7e-08	1.94e-06	1	0	0	0	0
2.77e-06	2.01e-06	2.24e-07	2.19e-07	9.52e-08	0	0	0	0	0
7.33e-06	1.46e-07	3.44e-05	3.91e-05	1.36e-06	0	0	0	0	0
4.65e-08	1.37e-06	7.47e-07	1.86e-06	5.19e-05	0	0	0	0	0
2.26e-06	5.24e-05	1.28e-07	8.93e-08	3.87e-06	0	0	0	0	0
2.56e-08	2.94e-06	1.58e-06	1.28e-06	2.46e-06	0	0	0	0	0
2.15e-07	2.47e-06	4.81e-05	3.26e-05	3.67e-06	0	0	0	0	0
4.17e-05	2.91e-06	3.9e-06	3.2e-06	4.01e-06	0	0	0	0	0
1.28e-05	4.05e-06	2.62e-06	1.24e-06	3.03e-07	1	0	0	0	0
7.63e-07	2.82e-07	2.95e-06	3.05e-06	2.4e-05	0	0	0	0	0
1.04e-07	2.4e-05	4.05e-06	3.89e-06	7.53e-06	0	0	0	0	0
9.87e-07	7.12e-06	3.04e-07	2.86e-07	2.51e-07	0	0	0	0	0
3.1e-05	2.63e-07	1.82e-06	2.37e-05	1.64e-06	0	0	0	0	0
7.72e-05	1.68e-06	6.5e-06	5.95e-06	4.01e-06	1	0	0	0	0
3.72e-06	4.34e-06	2.43e-07	2.54e-07	2.28e-06	0	0	0	0	0
1.48e-06	1.67e-06	1.46e-06	1.61e-06	3.38e-07	0	0	0	0	0
2.02e-06	1.09e-06	4.6e-06	4.65e-06	3.14e-05	0	0	0	0	0
3.45e-06	3.01e-05	1.88e-06	1.77e-06	3.54e-06	0	0	0	0	0
2.15e-07	3.16e-06	1.01e-06	9.91e-07	1.42e-08	0	0	0	0	0
2.4e-05	1.42e-08	3.09e-05	1.72e-05	6.08e-06	0	0	0	0	0
7.64e-06	6.11e-06	2.05e-06	3.43e-06	2.86e-05	0	0	0	0	0
2.53e-07	3.49e-05	1.45e-08	1.02e-08	1.25e-05	0	0	0	0	0
1.43e-06	6.29e-06	5.02e-06	6.05e-06	1.72e-05	0	0	0	0	0
4.55e-06	2.57e-05	2.86e-05	3.62e-05	1.14e-06	0	0	0	0	0
2.12e-06	1.14e-06	1.25e-05	1.08e-05	0.000116318	0	0	0	0	0
1.06e-06	0.000100454	1.37e-05	2.49e-05	1.58e-06	0	0	0	0	0
3.23e-05	6.45e-07	2.98e-07	2.74e-07	0.000220451	0	0	0	0	0
3.62e-06	0.00021875	9.54e-05	0.000110673	1.31e-05	0	0	0	0	0
1.43e-08	1.34e-05	1.25e-06	1.62e-06	4.59e-05	0	0	0	0	0
6.08e-06	6.84e-05	0.000149103	0.000214915	5.09e-07	0	0	0	0	0
2.97e-05	1.43e-06	9.82e-06	1.41e-05	1.88e-06	0	0	0	0	0
1.3e-05	1.24e-06	6.44e-05	6.63e-05	1.52e-07	0	0	0	0	0
5.65e-06	1.61e-07	1.33e-06	1.25e-06	1.52e-05	0	0	0	0	0
1.14e-06	1.58e-05	1.35e-06	1.88e-06	2.77e-06	0	0	0	0	0
0.000114246	2.57e-06	1.52e-07	1.82e-07	1.18e-06	0	0	0	0	0
1.6e-06	1.31e-06	6.6e-06	1.45e-05	1.65e-05	0	0	0	0	0
0.000229841	2.26e-05	3.08e-06	3.09e-06	1.17e-06	0	0	0	0	0
7.49e-06	3.52e-06	1.28e-06	1.19e-06	6.51e-06	0	0	0	0	0
4.6e-05	7.33e-06	2.34e-05	1.34e-05	9.72e-08	0	0	0	0	0
1.39e-06	9.81e-08	3.55e-06	1.16e-06	0.000152552	0	0	0	0	0
1.62e-06	0.000160251	6.83e-06	6.13e-06	0	0	1	0	0	0
1.9e-07	0.000139813	9.83e-08	9.43e-08	2.66e-07	0	0	0	0	0
1.55e-05	0	0.000139397	0.000121757	5.58e-06	0	0	0	0	0
3.17e-06	1.92e-07	0	0	4.69e-05	0	0	0	0	0
1.11e-06	3.23e-06	2.71e-07	2.49e-07	3.48e-06	0	0	0	0	0
2.34e-05	7.66e-05	4.76e-06	4.82e-06	2.51e-07	0	0	0	0	0
3.49e-06	3.15e-06	8.71e-05	7.75e-05	1.99e-05	0	0	0	0	0
6.6e-06	2.51e-07	3.52e-06	3.03e-06	9.89e-05	0	0	0	0	0
[truncated: 3,866 more rows]

## Sheet: DNA methylation(DM)
RandomWalk-1	RandomWalk-2	RandomWalk-3	RandomWalk-4	RandomWalk-5	label-1	label-2	label-3	label-4	label-5
6.19e-07	6.68e-07	6.31e-07	5.93e-07	6.55e-07	0	0	0	0	0
2.85e-06	3.59e-06	3.68e-06	3.7e-06	3.54e-06	0	0	0	0	0
2.94e-06	2.61e-06	3.13e-06	1.75e-06	3.17e-06	0	0	0	0	0
8.82e-06	9.32e-06	2.82e-06	8.86e-06	9.1e-06	0	0	0	0	0
5.13e-07	5.04e-07	5.37e-07	5.06e-07	5.32e-07	0	0	0	0	0
0.0005548	1.02e-06	1.07e-06	1.25e-06	1.19e-06	1	0	0	0	0
1.16e-06	9.8e-07	1.16e-06	1.17e-06	1.19e-06	0	0	0	0	0
1.33e-06	6.87e-07	1.1e-06	1.08e-06	8.23e-07	0	0	0	0	0
1.13e-06	4.93e-07	9e-07	1.73e-06	1.61e-06	0	0	0	0	0
2.16e-06	1.46e-06	9.42e-07	1.12e-06	1.35e-06	0	0	0	0	0
1.33e-06	1.22e-05	2.24e-05	2.52e-05	1.77e-05	0	0	0	0	0
2.6e-05	1.82e-06	2.36e-06	2.52e-06	1.88e-06	0	0	0	0	0
2.26e-06	9.75e-07	9.48e-07	8.79e-07	9.76e-07	0	0	0	0	0
1.07e-06	2.89e-06	2.97e-06	3.2e-06	2.41e-06	0	0	0	0	0
2.61e-06	1.47e-05	1.7e-05	1.05e-05	1.12e-05	0	0	0	0	0
1.34e-05	0.000176967	0.000226129	0.000168978	0.000183943	0	0	0	0	0
0.000161109	0	0	0	0	0	0	0	0	0
0	1.37e-06	1.4e-06	1.1e-06	1.13e-06	0	0	0	0	0
1.26e-06	2.57e-07	2.3e-07	2.41e-07	2.69e-07	0	0	0	0	0
2.41e-07	4.08e-06	4.19e-06	4.19e-06	4.14e-06	0	0	0	0	0
4.09e-06	0	0	0	0	0	0	0	0	0
0	3.84e-05	3.82e-05	3.8e-05	3.71e-05	0	0	0	0	0
1.33e-06	5.22e-05	7.22e-05	7.13e-05	8.48e-05	0	0	0	0	0
7.34e-05	5.74e-07	5.32e-07	5.75e-07	5.64e-07	0	0	0	0	0
5.53e-07	4.15e-05	4.17e-05	3.5e-05	7.17e-06	0	0	0	0	0
4.17e-05	5.03e-07	6.04e-07	6.74e-07	7.2e-07	0	0	0	0	0
7.86e-07	6.2e-06	6.09e-06	6.11e-06	5.79e-06	0	0	0	0	0
6.11e-06	2.04e-05	1.84e-05	2.08e-05	1.99e-05	0	0	0	0	0
1.83e-05	4.54e-07	3.28e-07	4.71e-07	4.7e-07	0	0	0	0	0
3.92e-07	9.11e-09	9.39e-09	9.14e-09	9.15e-09	0	0	0	0	0
9.22e-09	0	0	0	0	0	0	0	0	0
0	7.43e-05	7.06e-05	0.00013566	0.000120445	0	0	0	0	0
0.000122431	2.93e-06	3.33e-06	3.81e-06	1.05e-05	0	0	0	0	0
1.02e-05	1.05e-05	1.05e-05	1.04e-05	1.04e-05	0	0	0	0	0
4.48e-06	2.13e-05	2.03e-05	1.53e-05	1.52e-05	0	0	0	0	0
2.16e-05	4.93e-06	4.94e-06	5.57e-06	3.86e-06	0	0	0	0	0
6.17e-06	3.71e-06	3.11e-06	4.14e-06	3.21e-06	0	0	0	0	0
4.35e-06	0	0	0	0	0	0	0	0	0
0	5.29e-06	5.43e-06	5.28e-06	5.39e-06	0	0	0	0	0
5.58e-06	4.51e-05	3e-05	4.22e-05	4.26e-05	0	0	0	0	0
3.02e-05	1.09e-06	6.19e-06	9.59e-07	6.6e-06	0	0	0	0	0
6.08e-06	9.05e-07	1.07e-06	1.08e-06	1.1e-06	0	0	0	0	0
1.23e-06	1.7e-06	1.14e-06	1.55e-06	0.00151414	0	0	0	0	1
1.3e-06	2.58e-07	3.01e-07	4.67e-07	1.74e-06	0	0	0	0	0
6.95e-07	1.74e-05	9.57e-06	1.72e-05	6.5e-07	0	0	0	0	0
1.71e-05	6.39e-06	6.31e-06	6.39e-06	1.63e-05	0	0	0	0	0
6.36e-06	3.62e-05	6.38e-05	6.12e-05	6.3e-06	0	0	0	0	0
3.73e-05	4.94e-06	7.58e-07	4.78e-06	6.03e-05	0	0	0	0	0
4.9e-06	7.2e-05	8.09e-05	7.16e-05	4.89e-06	0	0	0	0	0
8.27e-05	1.19e-06	1.09e-06	1.09e-06	6.32e-05	0	0	0	0	0
1.13e-06	2.05e-06	2.04e-06	1.24e-06	1.01e-06	0	0	0	0	0
2.08e-06	2.48e-05	3.59e-05	3.03e-05	1.22e-06	0	0	0	0	0
3.16e-05	5.3e-07	6.88e-07	6.75e-07	2.22e-05	0	0	0	0	0
5.3e-07	6.34e-05	6.27e-05	6.3e-05	5.94e-07	0	0	0	0	0
6.56e-05	5.2e-06	9.98e-06	0.000369444	4.31e-05	0	0	0	1	0
6.21e-06	8.54e-05	4.32e-05	9.55e-06	9.36e-06	0	0	0	0	0
8.89e-05	7.96e-06	7.91e-06	8.44e-05	9.11e-05	0	0	0	0	0
4.41e-06	8.07e-08	8.49e-08	8.03e-06	8.38e-06	1	0	0	0	0
7.57e-06	3.05e-06	3.4e-06	9.95e-08	9.48e-08	0	0	0	0	0
9.23e-08	4.66e-07	1.92e-06	3.84e-06	3.9e-06	0	0	0	0	0
3.91e-06	4.01e-06	4.25e-06	7.65e-07	1.93e-06	0	0	0	0	0
1.52e-06	3.04e-07	4.1e-07	3.92e-06	3.35e-06	0	0	0	0	0
3.33e-06	1.85e-05	1.85e-05	2.06e-07	3.64e-07	0	0	0	0	0
4.1e-07	1.83e-05	1.81e-05	1.85e-05	1.85e-05	0	0	0	0	0
1.85e-05	4.8e-07	5.25e-07	7.35e-06	1.88e-05	0	0	0	0	0
1.86e-05	3.35e-05	5.39e-06	5.22e-07	1.38e-07	0	0	0	0	0
5.1e-07	0.000130551	0.000133371	3.32e-05	3.37e-05	0	0	0	0	0
3.38e-05	3.02e-06	2.74e-06	0.000114772	0.000122029	0	0	0	0	0
0.000126628	1.07e-06	1.33e-06	2.73e-06	3.06e-06	0	0	0	0	0
3.2e-06	1.23e-06	1.15e-06	1.57e-06	1.45e-06	0	0	0	0	0
1.18e-06	2.03e-05	2.23e-05	9.77e-07	1.03e-06	0	0	0	0	0
9.21e-07	2.58e-06	2.11e-06	2.12e-05	2.18e-05	0	0	0	0	0
1.4e-05	0.000111013	8.73e-05	2.44e-06	2.52e-06	0	0	0	0	0
2.3e-06	0.00120509	0.00121191	6.14e-05	9.41e-05	0	0	0	0	0
9.29e-05	6.81e-07	6.94e-07	0.00111871	0.00114314	0	0	0	0	0
0.00129131	9.35e-05	9.46e-05	6.66e-07	4.75e-07	0	0	0	0	0
6.98e-07	5.25e-06	5.5e-06	9.46e-05	9.72e-05	0	0	0	0	0
9.79e-05	1.58e-05	4.28e-05	5.26e-06	4.19e-06	0	0	0	0	0
4.78e-06	1.5e-05	1.47e-05	4.06e-05	3.62e-05	0	0	0	0	0
2.77e-05	2.93e-06	9.89e-06	1.5e-05	2.03e-06	0	0	0	0	0
1.49e-05	5.95e-07	3.52e-06	9.65e-06	2.69e-06	0	0	0	0	0
9.96e-06	3.83e-05	3.79e-05	3.57e-06	3.65e-06	0	0	0	0	0
3.33e-06	4.32e-05	1.41e-06	3.82e-05	3.83e-05	0	1	0	0	0
3.81e-05	7.79e-07	9.06e-06	9.27e-07	1.37e-06	0	0	1	0	0
4.65e-05	2.63e-08	2.42e-08	0.000151724	0.000158833	1	0	0	1	1
8.05e-07	3.21e-05	5.05e-05	2.68e-08	2.47e-08	0	0	0	0	0
2.33e-08	4.52e-06	1.59e-06	9.61e-05	4.59e-05	0	0	0	0	0
5.7e-05	5.04e-05	4.95e-05	2.28e-06	4.7e-06	0	0	0	0	0
2.28e-06	6.58e-05	6.57e-05	9.58e-05	9.2e-05	0	0	0	0	0
9.55e-05	2.55e-06	2.41e-06	7.77e-06	6.85e-05	0	0	0	0	0
3.11e-06	2.92e-06	2.47e-06	2.29e-06	2.58e-06	0	0	0	0	0
2.59e-06	5.73e-06	4.49e-06	3.06e-06	1.76e-06	0	0	0	0	0
2.95e-06	0.00013464	0.000219165	5.55e-06	5.18e-06	0	0	0	0	0
4.32e-06	3.6e-06	4.84e-06	0.000227953	0.000137749	0	0	0	0	0
0.000221448	1.3e-05	0.000633272	3.14e-06	4.64e-06	0	0	1	0	0
3.5e-06	0	2.09e-06	2.75e-06	1.26e-05	0	0	0	0	0
1.23e-05	9.7e-07	0	0	0	0	0	0	0	0
0	8.86e-07	9.62e-07	9.81e-07	9.31e-07	0	0	0	0	0
9.67e-07	7.89e-06	3.9e-06	3.9e-06	3.71e-06	0	0	0	0	0
4.12e-06	4.77e-07	7.64e-06	8.48e-06	7.41e-06	0	0	0	0	0
6.12e-06	1.47e-06	6.28e-07	6.04e-07	4.95e-07	0	0	0	0	0
4.8e-07	5.9e-07	1.5e-06	1.48e-06	1.45e-06	0	0	0	0	0
1.51e-06	1.39e-06	5.68e-07	5.32e-06	5.69e-07	0	0	0	0	0
2.49e-07	2.61e-06	1.34e-06	1.44e-06	1.53e-06	0	0	0	0	0
1.36e-06	2.97e-06	2.64e-06	2.61e-06	2.6e-06	0	0	0	0	0
2.42e-06	1.28e-05	1.49e-06	1.99e-06	3.02e-06	0	0	0	0	0
2.47e-06	1.33e-05	5.8e-06	1.25e-05	1.28e-05	0	0	0	0	0
6.15e-06	1.85e-06	1.37e-05	7.97e-06	1.31e-05	0	0	0	0	0
9.89e-06	2.84e-07	1.89e-06	2.09e-06	1.75e-06	0	0	0	0	0
1.74e-06	8.28e-06	1.75e-07	2.88e-07	2.58e-07	0	0	0	0	0
1.61e-07	1.77e-06	9.29e-06	2.69e-06	9.28e-06	0	0	0	0	0
9.14e-06	0.000100292	1.37e-06	1.48e-06	1.45e-06	0	0	0	0	0
1.72e-06	1.98e-06	0.00011327	0.000111391	0.000106935	0	0	0	0	0
4.52e-05	1.08e-05	9.63e-07	2.06e-06	1.65e-06	1	0	0	0	0
3.57e-05	0.000100055	9.8e-06	1.1e-05	1.13e-05	0	0	0	0	0
1.88e-06	9.41e-05	0.0001	7.36e-05	9.19e-05	0	0	0	0	0
1.16e-05	0.00050952	9.41e-05	9.39e-05	9.39e-05	0	0	0	0	0
9.6e-05	4.04e-06	0.000404279	0.000461114	0.00059722	0	0	0	0	0
9.19e-05	5.58e-06	1.69e-05	1.58e-05	1.77e-05	0	0	0	0	0
0.000405475	4.1e-06	2.34e-06	2.63e-06	5.51e-06	0	0	0	0	0
2.32e-06	5.73e-05	4.88e-06	4.67e-06	5.18e-06	0	0	0	0	0
2.68e-06	0.000405027	5.26e-05	5.74e-05	5.35e-05	0	0	0	0	0
4.11e-06	8.2e-06	0.000461113	0.000374537	0.000506792	0	0	0	0	0
6.79e-06	6.23e-06	8.02e-06	8.32e-06	7.66e-06	0	0	0	0	0
0.000543017	7.92e-07	2.74e-05	2.68e-05	2.5e-05	0	0	0	0	0
8.43e-06	1.2e-06	9.61e-07	7.17e-07	5.78e-07	0	0	0	0	0
2.82e-05	1.54e-07	1.61e-06	1.65e-06	1.65e-06	0	0	0	0	0
6.85e-07	1.76e-06	1.8e-07	7.67e-06	3.89e-07	0	0	0	1	0
1.42e-06	3.78e-06	1.53e-06	2.79e-07	2.01e-06	0	0	0	0	0
4.15e-07	1.07e-06	4.27e-06	2.05e-06	5.69e-06	0	0	0	0	0
1.65e-06	4.29e-05	1.13e-06	5.75e-06	1.27e-06	0	0	0	0	0
4.64e-06	4.62e-06	4.54e-05	1.36e-06	4.51e-05	0	0	0	0	0
1.18e-06	2.39e-06	6.33e-06	4.76e-06	6.06e-06	0	0	0	0	0
4.47e-05	5.29e-05	4.8e-06	5.42e-06	4.9e-06	0	0	0	0	0
5.36e-06	6.89e-07	5.02e-05	4.5e-06	5.27e-05	0	0	0	0	0
1.15e-06	2.29e-07	7.11e-07	5.16e-05	7.8e-05	0	0	0	0	1
4.91e-05	5.87e-06	2.29e-07	7.71e-05	6.96e-07	0	0	0	1	0
2.68e-07	8.93e-08	3.33e-06	5.91e-07	2.02e-07	0	0	0	0	0
2.01e-07	0	8.88e-08	2.02e-07	3.62e-06	0	0	0	0	0
5.25e-06	4.26e-08	0	3.42e-06	2.73e-08	0	0	0	0	0
8.57e-08	2.01e-06	8.98e-09	2.85e-08	0	0	0	0	0	0
0	8.59e-07	2.51e-06	0	3.3e-08	0	0	0	0	0
3.23e-08	1.84e-05	1.81e-07	8.46e-09	2.6e-06	0	0	0	0	0
1.78e-06	8.95e-06	1.11e-05	2.62e-06	6.67e-07	0	0	0	0	0
6.52e-07	1.63e-06	8.95e-06	1.71e-07	1.77e-05	0	0	0	0	0
1.62e-05	0.000620983	1.8e-06	1.5e-05	8.96e-06	0	0	0	0	0
8.8e-06	3.3e-06	0.000556307	9.04e-06	0.000463304	0	0	0	0	1
0.000447165	0.000147866	2.14e-07	1.86e-06	1.93e-06	1	0	0	0	0
1.99e-06	7.16e-06	0.00014701	0.000246379	0.000538694	0	0	0	0	0
0.000574696	1.62e-06	6.13e-06	3.32e-06	3.31e-06	0	0	0	0	0
3.32e-06	0.000285972	1.7e-06	0.000182153	0.000167699	0	0	0	0	0
0.000200605	4.84e-08	0.000284893	6.87e-06	6.33e-06	0	0	0	0	0
7.18e-06	4.3e-08	1.17e-07	1.71e-06	1.71e-06	0	0	0	0	0
1.62e-06	1.96e-06	7.93e-08	0.000288129	7.33e-06	0	0	0	0	0
0.000287507	7.19e-05	1.29e-06	5.44e-08	3.67e-08	0	0	0	0	0
1.19e-07	5e-06	7.21e-05	7.93e-08	7.79e-08	0	0	0	0	0
7.89e-08	3.85e-05	4.56e-06	2.06e-06	7.9e-06	0	0	0	0	0
7.74e-06	1.37e-06	3.16e-05	7.19e-05	2.05e-05	0	0	0	0	0
7.17e-05	5.08e-06	1.44e-06	4.56e-06	2.84e-06	0	0	0	0	0
5.04e-06	4.86e-07	6.36e-06	3.86e-05	3.76e-05	0	0	0	0	0
3.89e-05	5.47e-05	3.94e-07	1.69e-06	1.61e-06	0	0	0	0	0
1.57e-06	1.98e-05	4.56e-06	5.53e-06	1.13e-05	0	0	0	0	0
1.18e-05	1.05e-05	1.96e-05	4.96e-07	4.92e-07	0	0	0	0	0
5.54e-07	0.000261071	1.07e-05	5.53e-05	5.54e-05	0	0	0	0	0
5.5e-05	1.28e-06	0.000262619	2e-05	2.01e-05	0	0	0	0	0
1.98e-05	3.29e-07	2.19e-06	8.55e-06	9.62e-06	0	0	0	0	0
8.32e-06	1.77e-05	6.13e-05	0.000246593	0.000272575	0	0	1	0	0
0.000271749	3.43e-05	3.57e-07	1.4e-06	2.26e-06	0	0	0	0	0
1.45e-06	6.23e-07	2.18e-05	4.38e-07	3.32e-07	0	0	0	0	0
6.26e-05	3.63e-07	3.47e-05	2.24e-05	2.57e-05	1	0	0	0	0
3.98e-07	2.11e-05	5.19e-07	3.4e-05	3.42e-05	0	0	0	0	0
1.65e-05	2.84e-05	3.64e-07	5.93e-07	8.88e-07	0	0	0	0	0
1.02e-06	2.04e-06	2.55e-05	3.98e-07	3.85e-07	0	0	0	0	0
6.53e-07	3.21e-07	5.52e-05	1.81e-05	1.72e-05	0	0	0	0	0
3.74e-07	3.08e-05	2.08e-06	5.75e-05	5.52e-05	0	0	0	0	0
1.97e-05	4.25e-05	3.24e-07	1.99e-06	2.11e-06	0	0	0	0	0
3.17e-05	1.16e-07	3.12e-05	3.22e-07	3.2e-07	0	0	0	0	0
1.23e-06	8.46e-07	7.2e-05	6.73e-06	3.11e-05	0	0	0	0	0
5.02e-08	4.96e-05	1.1e-07	4.88e-05	6.54e-05	0	0	0	0	0
3.1e-05	2.92e-06	8.92e-07	1.2e-07	1.08e-07	0	0	0	0	0
4.38e-05	0.00022749	5.12e-05	8.26e-07	7.1e-07	0	0	0	0	0
1.14e-07	2.18e-05	6.18e-05	5.07e-05	5.06e-05	0	0	0	0	0
8.98e-07	2.04e-06	0.000227505	6.27e-05	6.23e-05	0	0	0	0	0
4e-05	1.02e-06	2.18e-05	0.000297568	0.000304704	0	0	0	0	0
2.84e-06	3.39e-05	8.11e-07	2.29e-05	2.04e-05	0	0	0	0	0
0.000238649	0.000190093	1.09e-06	1.23e-06	2.26e-06	0	0	0	0	0
2.12e-05	2.77e-08	4.28e-05	1.03e-06	1.08e-06	0	0	0	0	0
1.29e-06	0.000293543	0.000190659	2.78e-05	2.55e-05	0	0	0	0	0
1.04e-06	6.9e-05	3.59e-08	0.000169307	0.000162531	0	0	0	0	0
4.3e-05	2.25e-06	0.000289619	3.53e-08	3.1e-08	0	0	0	0	0
0.000187433	9.52e-07	6.98e-05	0.000276561	0.000289967	0	0	0	0	0
2.77e-08	2.26e-07	2.17e-06	6.87e-05	4.53e-05	0	0	0	0	0
0.000282469	2.41e-06	8.75e-07	2.12e-06	1.95e-06	0	0	0	0	0
7.42e-05	6.68e-06	2.34e-07	9.97e-07	7.23e-07	0	0	0	0	0
2.2e-06	1.71e-06	1.33e-06	2.64e-07	2.03e-07	0	0	0	0	0
9.81e-07	7.7e-08	6.64e-06	1.69e-06	2.32e-06	0	0	0	0	0
2.24e-07	0.000383257	1.65e-06	6.68e-06	6.64e-06	0	0	0	0	0
2.08e-06	0	6.5e-08	1.73e-06	1.93e-06	0	0	0	0	0
6.84e-06	1.39e-05	0.000411944	5.36e-08	5.98e-08	0	0	0	0	0
1.68e-06	2.55e-05	0	0.000381533	0.000505199	0	0	0	0	0
8.06e-08	3.76e-06	1.65e-05	0	0	0	0	0	0	0
0.000406869	9.73e-07	0.00032401	1.64e-05	1.41e-05	0	0	1	0	0
0	5.05e-06	2.56e-05	2.48e-05	0.000328367	0	0	0	0	1
1.64e-05	8.93e-06	1.07e-05	1.02e-05	2.52e-05	0	0	0	0	0
0.000267549	0	1e-06	6.2e-07	1.11e-05	1	0	0	0	0
2.29e-05	3.62e-06	4.99e-06	5.07e-06	9.24e-07	0	0	0	0	0
2.4e-06	2.9e-05	7.37e-06	6.26e-06	5.08e-06	0	0	0	0	0
9.99e-07	1.5e-08	0	0	9.15e-06	0	0	0	0	0
4.99e-06	4.52e-05	1.26e-05	2.96e-06	0	0	0	0	0	0
6.97e-06	1.04e-05	1.83e-05	2.8e-05	1.28e-05	0	1	0	0	0
0	1.72e-05	1.47e-08	5.62e-09	3.06e-05	0	0	0	0	0
4e-06	9.29e-05	4.99e-05	4.4e-05	4.19e-09	0	0	0	0	0
2e-05	9.73e-06	1.63e-05	1.64e-05	4.9e-05	0	0	0	0	0
1.5e-08	1.74e-06	0.000100117	8.93e-05	3.3e-06	0	0	0	0	0
1.49e-05	5.14e-05	7.72e-06	9.23e-06	8.92e-05	0	0	0	0	0
1.58e-05	5.63e-05	1.85e-06	1.87e-06	1.03e-05	0	0	0	0	0
9.55e-05	0.000639517	5.39e-05	5.05e-05	1.85e-06	0	0	0	0	0
1.08e-05	4.5e-06	3.48e-05	3.12e-05	4.21e-05	0	0	0	0	0
1.88e-06	2.32e-05	0.000639524	0.000639589	5.69e-05	0	0	0	0	0
4.05e-05	3.87e-06	2.51e-05	2.41e-05	0.00063936	0	0	0	0	0
3.74e-05	3.87e-06	2.41e-05	2.3e-05	2.44e-05	0	0	0	0	0
0.000639449	1.83e-06	4.6e-06	4.44e-06	3.85e-06	0	0	0	0	0
2.54e-05	5.36e-06	3.99e-06	3.99e-06	3.1e-06	0	0	0	0	0
4.53e-06	2.25e-09	1.64e-06	1.85e-06	4.07e-06	0	0	0	0	0
4.35e-06	0.000384063	4.33e-06	4.96e-06	1.44e-06	0	0	0	0	0
4.16e-06	0.000398605	3.25e-09	3.35e-09	3.55e-06	0	0	0	0	1
1.66e-06	7.5e-06	0.000378517	3.11e-05	3.64e-06	0	0	0	0	0
3.98e-06	3.84e-05	0.000309816	0.000397614	3e-09	0	0	0	0	0
3.42e-09	1.3e-10	9.13e-06	3.27e-06	3.63e-05	0	0	0	0	0
0.000385924	5.1e-08	3.74e-05	3.79e-05	0.000399188	0	0	0	0	0
0.000399017	6.06e-05	1.34e-10	1.05e-10	5.78e-06	0	0	0	0	0
8.9e-06	0.000182382	3.2e-07	3.06e-07	1.22e-05	0	0	0	0	0
3.1e-05	2.36e-06	6.36e-05	4.99e-05	1.08e-10	0	0	0	0	0
1.2e-10	1.17e-06	0.000185625	0.000202054	3.18e-07	0	0	0	0	0
3.66e-08	5.3e-06	9.87e-06	9.22e-06	6.02e-05	0	0	0	0	0
5.39e-05	0.000111677	1.15e-06	6.96e-07	0.000196564	0	0	0	0	0
0.000180785	6.24e-07	6.24e-06	6.63e-06	1.03e-05	0	0	0	0	0
1.36e-06	2.32e-06	8.31e-05	0.000108594	9.43e-07	0	0	0	0	0
1.13e-06	4.91e-06	2.55e-06	1.95e-06	6.99e-06	0	0	0	0	0
6.69e-06	7.26e-06	8.27e-07	2.36e-06	0.000109323	0	0	0	0	0
8.27e-05	7.52e-06	3.79e-06	3.73e-06	2.57e-06	0	0	0	0	0
2.55e-06	5.54e-06	2.76e-06	6.73e-06	2.32e-06	0	0	0	0	0
1.95e-06	6.18e-06	7.32e-06	7.49e-06	5.14e-06	0	0	0	0	0
4.16e-06	3.86e-05	2.72e-05	2.81e-05	6.95e-06	0	0	0	0	0
2.7e-06	8.26e-06	5.05e-06	5.76e-06	3.97e-06	0	0	0	0	0
7.51e-06	1.09e-06	3.91e-05	3.89e-05	5.86e-06	0	0	0	0	0
2.78e-05	2.14e-05	5.31e-06	5.11e-06	5.28e-06	0	0	0	0	0
6.01e-06	1.78e-07	8.2e-07	6.45e-07	2.5e-06	0	0	0	0	0
3.89e-05	9.32e-07	8.47e-09	2.12e-05	7.79e-06	0	0	1	0	0
7.75e-06	3.25e-06	2.17e-05	1.05e-07	9.71e-07	0	0	0	0	0
1.1e-06	1.57e-05	2.01e-07	1.12e-06	6.46e-09	0	0	0	0	1
2.03e-05	0.000255165	1.11e-06	3.75e-06	2.12e-05	0	1	0	0	0
1.3e-07	6.24e-08	3.72e-06	1e-05	2.02e-07	0	0	0	0	0
1.07e-06	8.18e-09	1.51e-05	6.32e-08	9.82e-07	0	0	0	0	0
3.67e-06	9.89e-06	5.9e-08	7.84e-09	3.34e-06	0	0	0	0	0
8.38e-06	3.02e-05	4.36e-09	9.16e-06	9.82e-06	0	0	0	0	0
5.94e-08	0	7.12e-06	2.24e-05	0.000260927	0	0	0	0	1
6.43e-09	0	4.1e-05	0	5.76e-08	0	0	0	0	0
1.07e-05	6.29e-07	0	0	3.43e-09	0	0	0	0	0
4.06e-05	0	0	6.6e-07	9.25e-06	0	0	0	0	0
0	1.14e-05	6.3e-07	0	3.03e-05	0	0	0	0	0
0	5.93e-07	0	2.23e-05	0	0	0	0	1	0
5.81e-07	2.91e-05	1.1e-05	1.61e-05	0	0	0	0	0	0
0	9.02e-07	0.00037384	4.48e-07	6.89e-07	0	0	1	0	0
1.14e-05	0.000183719	4.46e-07	2.71e-05	0	0	0	0	0	0
4.69e-07	3.56e-06	2.94e-05	8.47e-07	1.12e-05	0	0	0	0	0
2.61e-05	3.65e-07	8.34e-07	0.000183866	7.75e-07	0	0	0	0	0
1.94e-07	4.91e-05	0.000170155	2.78e-06	2.86e-05	0	0	0	0	0
0.000176849	0.000430638	3.48e-06	3.15e-07	8.59e-07	0	1	0	0	0
3.29e-06	1.98e-06	3.79e-07	4.9e-05	0.000180521	0	0	0	0	0
3.83e-07	9.78e-06	4.81e-05	2.29e-06	3.37e-06	0	0	0	0	0
4.88e-06	1.28e-06	2.36e-06	1.02e-05	1.67e-07	0	0	0	0	0
1.53e-06	2.31e-06	5.89e-06	1.28e-06	4.78e-05	0	0	0	0	0
9.12e-06	0.000485772	1.01e-06	2.54e-06	1.91e-06	0	0	0	0	0
1.28e-06	4.92e-06	3.04e-06	0.000510125	9.85e-06	0	0	0	0	0
2e-06	6.06e-06	0.000615368	6.67e-06	1.28e-06	0	0	0	0	0
0.000518265	9.44e-05	4.98e-06	7.02e-06	3.16e-06	0	0	0	0	0
6.2e-06	2.19e-05	5.36e-06	9.24e-05	0.000394197	0	0	0	0	0
4.55e-06	2.56e-07	9.62e-05	4.65e-05	4.97e-06	0	0	0	0	0
5.71e-05	8.12e-07	5.32e-05	4.64e-07	6.35e-06	0	0	0	0	0
3.27e-05	3.04e-05	2.99e-07	1e-06	9.77e-05	0	0	0	0	0
6.9e-07	4.98e-05	8.54e-07	2.23e-05	4.39e-05	0	0	0	0	0
9.29e-07	0.000134872	2.25e-05	5.29e-05	6.46e-07	0	0	0	0	0
2.35e-05	1.4e-05	5.22e-05	0.000136796	9.54e-07	0	0	0	0	0
3.85e-05	6.31e-07	0.000133841	1.37e-05	3.27e-05	0	0	0	0	0
8.49e-06	2.01e-06	1.31e-05	1.23e-07	4.98e-05	0	0	0	0	0
1.33e-05	7.99e-06	6.74e-07	2.01e-06	0.000219223	0	0	0	0	0
6.52e-07	4.38e-06	1.86e-06	8.5e-06	8.93e-06	0	0	0	0	0
1.93e-06	2.89e-07	7.36e-06	1.06e-05	6.46e-07	0	0	0	0	0
8.28e-06	7.22e-05	1.76e-05	2.71e-07	1.98e-06	0	0	0	0	0
1.65e-05	4.94e-06	2.77e-07	6.04e-05	7.81e-06	0	0	0	0	0
0.000217315	2.95e-07	4.57e-05	4.91e-06	1.76e-05	1	0	0	0	0
2.7e-07	3.16e-05	4.88e-06	3.42e-07	1.84e-07	0	0	0	0	0
6.49e-05	2.39e-07	3.09e-07	3.11e-05	5.59e-05	0	0	0	0	0
4.94e-06	2.34e-05	3.15e-05	2.51e-07	4.86e-06	0	0	0	0	0
3.05e-07	3.71e-06	2.67e-07	2e-05	1.84e-07	0	0	0	0	0
2.11e-05	8.11e-05	6.2e-06	3.84e-06	3.47e-05	0	0	0	0	0
2.69e-07	2.26e-07	4.03e-06	7.99e-05	1.41e-07	0	0	0	0	0
8.95e-06	3.81e-05	4.72e-05	1.11e-07	2.32e-05	0	0	0	0	0
3.77e-06	9.57e-06	0.000168401	2.03e-05	3.76e-06	0	0	0	0	0
8.31e-05	1.48e-06	3.81e-05	5.62e-06	8.31e-05	0	0	0	0	0
0.000168502	2.37e-05	5.64e-06	1.51e-06	0.000168509	0	0	0	0	0
3.76e-05	9.39e-06	1.4e-06	2.46e-05	3.41e-05	0	0	0	0	0
1e-05	0.00012673	2e-05	9.64e-06	8.93e-06	0	0	0	0	0
1.59e-06	9.81e-07	9.35e-06	0.00013775	1.47e-06	0	0	0	0	0
2.9e-05	1.44e-05	0.000115927	9.96e-07	3.03e-05	0	0	0	0	0
7.14e-06	9.86e-07	8.33e-07	2.43e-05	1.05e-05	0	0	0	0	0
0.000127941	1.24e-06	2.64e-05	1.03e-06	0.000115071	0	0	0	0	0
3.62e-06	9.49e-06	1.07e-06	5.44e-07	3.79e-06	0	0	0	0	0
2.62e-05	2.35e-07	1.12e-06	1.55e-06	1.44e-05	0	0	0	0	0
9.91e-07	3.24e-06	1.02e-05	2.38e-07	1.09e-06	0	0	0	0	0
9.45e-07	2.34e-09	2.19e-07	3.24e-06	1.19e-06	0	0	0	0	0
9.79e-06	5.07e-07	3.33e-06	2.65e-09	9.76e-06	0	0	0	0	0
2.22e-07	1.83e-06	2.43e-09	5.45e-07	2.18e-07	0	0	0	0	0
3.42e-06	4.29e-06	5.76e-07	2.25e-06	3.3e-06	0	0	0	0	0
2.49e-09	0	2.32e-06	4.11e-06	2.24e-09	0	0	0	0	0
6.55e-07	2.8e-06	3.96e-06	0	4.28e-07	0	0	0	0	0
1.99e-06	1.86e-06	0	2.8e-06	2.43e-06	0	0	0	0	0
3.98e-06	3.81e-07	2.14e-06	1.05e-06	4e-06	0	0	0	0	0
0	3.58e-05	1.74e-05	3.75e-07	0	0	0	1	0	0
2.9e-06	4.34e-07	1.98e-06	3.04e-05	2.58e-06	0	0	0	0	0
1.02e-06	5.96e-07	1.31e-07	4.49e-07	2.08e-06	0	0	0	0	0
3.7e-07	6.77e-06	3.7e-05	5.89e-07	2.11e-07	0	0	0	0	0
3.53e-05	1.3e-05	3.26e-07	7.4e-06	2.96e-05	0	0	0	0	0
5.89e-07	0.000260013	2.25e-07	1.08e-05	2.9e-05	0	0	0	0	1
5.43e-07	6.57e-07	6.5e-06	0.000211899	5.85e-07	0	0	0	0	0
4.86e-06	6.13e-06	1.29e-05	6.51e-07	6.2e-07	0	0	0	0	0
1.83e-05	4.06e-06	0.000185901	5.82e-06	6.44e-06	0	0	0	0	0
0.000174736	1.06e-06	6.2e-07	4.45e-06	1.53e-05	0	0	0	0	0
5.84e-07	0.000314252	5.43e-06	5.24e-07	0.000246397	0	0	0	0	0
5.28e-06	1.09e-06	4.52e-06	0.000290661	6.79e-07	0	0	0	0	0
4.27e-06	2.99e-05	9.58e-07	1.41e-06	6.22e-06	0	0	0	0	0
1.08e-06	2.04e-05	0.000295968	3.01e-05	3.35e-06	0	0	0	0	0
0.000250324	7.18e-07	1.42e-06	2.24e-05	5.28e-07	0	1	0	0	0
1.31e-06	1.19e-05	2.93e-05	5.57e-07	0.000307018	0	1	0	1	0
2.97e-05	1.55e-05	2.58e-05	1.22e-05	6.92e-07	0	0	0	1	0
2.86e-05	3.96e-08	1.22e-05	1.54e-05	3e-05	0	0	0	0	0
1.51e-05	4.15e-05	4.12e-08	4.08e-08	2.26e-05	0	0	0	0	0
4.31e-08	5.44e-07	4.06e-05	3.72e-05	9.18e-06	0	0	0	0	1
4.68e-05	1.01e-05	6.04e-07	6.11e-07	1.5e-05	0	0	0	0	0
3.92e-07	2.49e-06	1.04e-05	9.15e-06	4.07e-08	0	0	0	0	0
1.27e-05	1.95e-05	2.54e-05	2.54e-05	4.31e-05	0	0	0	0	0
2.5e-06	4.51e-08	1.93e-05	8.17e-06	5.67e-07	0	0	0	0	0
1.57e-05	0	4.06e-08	4.62e-08	1.2e-05	0	0	0	0	0
4.58e-08	2.34e-05	0	0	2.54e-05	0	0	0	0	0
0	1.15e-05	2.94e-05	1e-05	1.81e-05	0	0	0	0	0
2.84e-05	8.53e-06	1.16e-05	1.11e-05	4.74e-08	0	0	0	0	0
1.15e-05	6.21e-05	8.64e-06	9.23e-06	0	0	0	0	0	0
9.4e-06	1.22e-05	1.98e-06	2.06e-06	2.41e-05	0	0	0	0	0
6.32e-05	3.9e-05	1.15e-05	9.25e-06	1.16e-05	0	0	0	0	0
1.05e-05	2.42e-05	3.99e-05	3.83e-05	7.49e-06	0	0	0	0	0
3.61e-05	0	3.05e-05	1.24e-05	9.89e-06	0	0	0	0	1
2.51e-05	2.81e-05	0	0	6.32e-05	0	0	0	0	0
0	9.9e-06	2.25e-05	2.82e-05	1.12e-05	0	0	0	0	0
2.63e-05	7.28e-06	2.81e-05	2.76e-05	3.52e-05	0	0	0	0	0
8.73e-06	6.25e-05	7.58e-06	7.43e-06	3.31e-05	0	1	0	0	0
7.13e-06	3.94e-05	4.11e-05	2.98e-05	0	0	0	0	0	0
4.4e-05	7.26e-05	7.47e-05	7.36e-05	2.82e-05	0	0	0	0	0
8.16e-05	0.000197278	6.95e-05	0.000201093	2.23e-05	0	0	0	0	0
7.02e-05	3.88e-06	3.13e-06	4.02e-06	7.35e-06	0	0	0	0	0
9.83e-06	1.1e-05	1.17e-05	1.01e-05	5.97e-05	0	0	0	0	1
1.17e-05	1.76e-06	3.02e-06	2.21e-06	4.25e-05	0	0	0	0	0
2.43e-06	3.2e-05	2.84e-05	2.1e-05	6.05e-05	0	0	0	0	0
2.44e-05	2.21e-06	2.09e-06	2.28e-06	0.000154084	0	0	0	0	0
2.32e-06	2.64e-05	2.99e-05	2.19e-05	9.94e-06	0	0	0	0	0
3.08e-05	9.31e-06	9.1e-06	4.42e-06	1.09e-05	0	0	0	0	0
9.2e-06	3.15e-07	3.57e-07	3.38e-07	3.01e-06	0	0	0	0	0
4.06e-07	1.83e-05	0.000351046	1.76e-05	2.96e-05	0	0	1	0	0
2.01e-05	8.71e-06	1.91e-05	9.06e-06	1.61e-06	0	0	0	0	0
8.72e-06	1.33e-05	8.74e-06	1.27e-05	2.64e-05	0	0	0	0	0
1.93e-05	2.48e-06	1.87e-05	2.43e-06	5.32e-06	0	0	0	0	0
2.76e-06	1.72e-06	2.36e-06	1.53e-06	2.66e-07	0	0	0	0	0
1.89e-06	7.11e-06	1.88e-06	5.79e-06	0.000267158	0	0	0	0	1
6.94e-06	1.01e-05	6.68e-06	8.83e-06	2.01e-05	0	0	0	0	0
4.76e-06	0.000153695	4.66e-06	0.00019167	6.35e-06	0	0	0	0	0
0.000175144	6.18e-07	0.000135288	7.03e-07	1.91e-05	0	0	0	0	0
7.64e-07	1.91e-08	7.45e-07	1.56e-08	2.44e-06	0	0	0	0	0
2.09e-08	4.1e-05	2.12e-08	4.11e-05	1.83e-06	0	0	0	0	0
4.1e-05	8.12e-09	3.29e-05	6.04e-09	7.16e-06	0	0	0	0	0
8.4e-09	1.81e-06	8.16e-09	1.32e-06	9.4e-06	0	0	0	0	0
1.72e-06	3.27e-06	1.85e-06	0.000317568	0.000168594	0	0	0	1	0
3.6e-06	0	0.000308086	3.56e-06	8.38e-07	0	0	1	0	0
0	1.35e-06	3.4e-06	0	1.86e-08	0	0	0	0	0
2.47e-06	0	0	2.48e-06	4.06e-05	0	0	0	0	0
0	2.73e-06	2.48e-06	0	5.99e-09	0	0	0	0	0
3.49e-06	2.37e-07	0	3.02e-06	1.71e-06	0	0	0	0	0
2.33e-07	1.61e-06	2.71e-06	2.15e-07	3.98e-06	0	0	0	0	0
1.52e-06	0.000163896	2.53e-07	1.61e-06	0	0	0	0	0	0
0.000130524	6.35e-07	4.63e-07	0.000175168	2.44e-06	0	0	0	0	0
3.4e-07	4.88e-07	0.000161641	6.39e-07	0	0	0	0	0	0
3.66e-06	2.77e-05	6.26e-07	3.63e-06	1.88e-06	0	0	0	0	0
2.35e-05	9.59e-06	3.73e-06	1.24e-05	2.17e-07	0	0	0	0	0
9.5e-06	4.1e-06	1.54e-05	8.94e-06	1.64e-06	0	0	0	0	0
5.06e-06	8.5e-05	8.22e-06	4.07e-06	0.000163205	0	0	0	0	0
7.56e-05	2.57e-05	4.3e-06	5.9e-05	6.58e-07	0	0	0	0	0
2.52e-05	7.21e-05	3.18e-05	2.54e-05	3.76e-06	0	0	0	0	0
7.85e-05	5.57e-06	2.51e-05	0.00011889	1.51e-05	0	0	0	0	0
6.11e-06	1.35e-05	0.000122902	5.48e-06	9.02e-06	0	0	0	0	0
1.35e-05	1.92e-05	5.12e-06	1.32e-05	4.7e-06	0	0	0	0	0
1.93e-05	1.95e-06	1.29e-05	8.79e-06	7.69e-05	0	0	0	0	0
2.13e-06	2.03e-05	1.9e-05	2.15e-06	2.52e-05	0	0	0	0	0
2.69e-05	3.75e-06	2.14e-06	1.83e-05	0.000104719	0	0	0	0	0
1.33e-06	0	1.92e-05	4.16e-06	5.24e-06	0	0	0	0	0
0	1.66e-05	4.23e-06	0	1.33e-05	0	0	0	0	0
2.31e-05	5.29e-06	0	9.8e-06	1.13e-05	0	0	0	0	0
1.03e-05	2.98e-05	2.29e-05	1.09e-05	2.15e-06	0	0	0	0	0
2.98e-05	1.1e-07	9.75e-06	2.59e-05	1.79e-05	0	0	0	0	0
1.12e-07	2.89e-07	1.9e-05	9.02e-08	4e-06	0	0	0	0	0
3.42e-07	1.08e-05	1.11e-07	2.49e-07	0	0	0	0	0	0
1.09e-05	6.71e-06	3.13e-07	1.09e-05	2.2e-05	0	0	0	0	0
3.73e-06	1.27e-07	1.09e-05	6.29e-06	6.14e-06	0	0	0	0	0
7.92e-08	6.7e-06	5.69e-06	1.27e-07	2.96e-05	0	0	0	0	0
5.59e-06	4.92e-05	1.29e-07	6.58e-06	1.08e-07	0	0	0	0	0
3.16e-05	1.08e-07	6.58e-06	3.25e-05	2.85e-07	0	0	0	0	0
1e-07	1.78e-05	3.63e-05	2.41e-07	1.08e-05	0	0	0	0	0
1.7e-05	3.88e-07	2.45e-07	1.71e-05	5.96e-06	0	0	0	0	0
6.08e-07	1.05e-05	1.77e-05	4.44e-07	1.17e-07	0	0	0	0	0
1.08e-05	2.7e-06	6.11e-07	0.000600144	2.48e-06	0	0	0	1	0
3.04e-06	0.000186371	0.000669921	3.81e-06	3.28e-05	0	0	1	0	0
0.000175714	1.13e-06	1.05e-05	2.31e-06	2.3e-07	0	0	0	0	0
1.05e-06	6.9e-10	2.78e-06	0.000185406	1.8e-05	0	0	0	0	0
4.55e-10	4.93e-06	0.000161446	2.53e-06	6.52e-07	0	0	0	0	0
4.02e-06	1.41e-05	2.58e-06	9.57e-10	0.000655945	0	0	0	0	1
1.33e-05	4.42e-07	1.19e-09	3.09e-06	2.93e-06	0	0	0	0	0
6.88e-07	8.67e-06	4.73e-06	1.39e-05	1.7e-06	0	0	0	0	0
1.96e-05	2.63e-06	9.2e-06	5.02e-07	0.000174205	0	0	0	0	0
2.66e-06	2.59e-05	6.86e-07	1.95e-05	2.42e-06	0	0	0	0	0
2.47e-05	1.23e-05	8.6e-06	2.72e-06	1.18e-09	0	0	0	0	0
1.27e-05	1.58e-05	2.62e-06	2.15e-05	2.44e-06	0	0	0	0	0
1.23e-05	4.24e-06	2.18e-05	8.24e-06	1.57e-05	0	0	0	0	0
2.99e-06	3.31e-07	9.57e-06	1.67e-05	7.34e-07	0	0	0	0	0
8.77e-07	1.48e-06	1.53e-05	4.57e-06	1.96e-05	0	0	0	0	0
1.13e-06	5.47e-05	5.23e-06	3.37e-07	2.79e-06	0	0	0	0	0
5.19e-05	1.1e-05	8.67e-07	3.66e-06	2.62e-05	0	0	0	0	0
1.12e-05	5.83e-05	3.81e-06	6.74e-05	1.16e-05	0	0	0	0	0
6e-05	0.000256154	5.52e-05	1.12e-05	1.16e-05	0	0	0	0	0
0.000212542	1.09e-06	9.65e-06	5.93e-05	4.04e-06	0	0	0	0	0
1.61e-06	6.33e-07	5.95e-05	0.00022341	8.67e-07	0	0	0	0	0
6.4e-07	8.46e-06	0.000162256	1.08e-06	3.95e-06	0	0	0	0	0
2.75e-06	1.78e-05	1.55e-06	6.63e-07	6.87e-05	0	0	0	0	0
1.64e-05	3.19e-05	5.34e-07	8.91e-06	1.07e-05	0	0	0	0	0
3.81e-05	1.28e-05	8.63e-06	1.88e-05	5.95e-05	0	0	0	0	0
1.21e-05	8.09e-07	1.58e-05	3.77e-05	0.000288235	0	0	0	0	0
8.13e-07	1.05e-05	3.83e-05	2.52e-06	1.6e-06	0	0	0	0	0
1.09e-05	3.48e-05	1.98e-06	7.55e-07	3.82e-07	0	0	0	0	0
2.99e-05	3.02e-06	7.68e-07	9.8e-06	2.82e-06	0	0	0	0	0
3.36e-06	3.52e-05	1.1e-05	3.46e-05	1.83e-05	0	0	0	0	0
3.87e-05	5.9e-06	3.49e-05	3.13e-06	3.89e-05	0	0	0	0	0
6.77e-06	2.44e-06	3.06e-06	3.49e-05	1.28e-05	0	0	0	0	0
3.73e-05	2.41e-05	3.68e-05	6.84e-06	7.28e-07	1	0	0	0	0
2.8e-06	2.1e-05	6.76e-06	2.64e-06	1.08e-05	0	0	0	0	0
2.25e-05	0	2.92e-06	2.58e-05	3.35e-05	0	0	0	0	0
2.13e-05	9.81e-07	2.43e-05	2.05e-05	3e-06	0	0	0	0	0
0	4.25e-07	7.44e-06	0	3.15e-05	0	0	0	0	0
8.45e-07	0	0	1.07e-06	5.66e-06	0	0	0	0	0
1.27e-06	2.56e-06	7.05e-07	1.22e-06	0.000127153	0	0	0	0	1
0	3.35e-05	1.25e-06	0	2.5e-06	0	0	0	0	0
2.58e-06	4.14e-06	0	2.33e-06	2.73e-05	0	0	0	0	0
1.51e-05	4.48e-08	2.18e-06	3.33e-05	7.36e-06	0	0	0	0	0
4.28e-06	0	3.44e-05	3.74e-06	0	0	0	0	0	0
6.63e-08	1.23e-08	3.91e-06	7.44e-08	1.17e-06	0	0	0	0	0
0	2.56e-05	7.5e-08	0	1.26e-06	0	0	0	0	0
8.3e-09	1.98e-05	0	3.35e-08	0	0	0	0	0	0
2.84e-05	1.46e-05	3.74e-08	2.39e-05	1.45e-06	0	0	0	0	0
1.96e-05	1.7e-06	2.6e-05	1.89e-05	3.29e-05	0	0	0	0	0
5.51e-06	1.62e-05	1.82e-05	1.42e-05	4.24e-06	0	0	0	0	0
1.77e-06	6.66e-06	1.35e-05	1.7e-06	7e-08	0	0	0	0	0
7e-06	1.49e-05	1.76e-06	1.57e-05	0	0	0	0	0	0
2.87e-06	9.33e-06	6.43e-06	6.64e-06	3.72e-08	0	0	0	0	0
1.51e-05	0.000125071	3.29e-06	1.47e-05	2.23e-05	0	1	0	0	0
8.28e-06	3.36e-05	1.54e-05	8.58e-06	1.79e-05	0	1	0	0	0
0	0	8.69e-06	0.00012884	1.46e-05	0	0	0	1	0
9.37e-05	5.96e-05	0	3.09e-05	1.76e-06	0	0	0	1	0
1.31e-05	1.4e-05	0.000109208	0	1.63e-05	0	0	0	0	0
4.47e-07	4.97e-07	1.4e-05	9.25e-05	6.35e-06	0	0	0	0	0
5.5e-07	5.35e-07	4.51e-07	1.37e-05	1.47e-05	0	0	0	0	0
2.26e-07	2.43e-07	5.23e-07	4.61e-07	9.31e-06	0	0	0	0	0
3.64e-05	3.65e-05	2.23e-07	5.43e-07	0	0	0	0	0	0
9.34e-07	1.48e-06	6e-06	2.42e-07	7.25e-05	0	0	0	0	0
0.000229929	0.000296368	1.65e-06	3.43e-05	1.34e-05	0	0	0	0	0
2.28e-07	2.64e-07	0.000301409	1.23e-06	3.56e-07	0	0	0	0	0
7.21e-07	7.27e-07	1.9e-07	0.000296543	4.99e-07	0	0	0	0	0
1.01e-05	1.25e-05	7.16e-07	2.74e-07	2.22e-07	0	0	0	0	0
2.05e-07	1.88e-07	1.59e-05	6.46e-07	6.94e-06	0	0	0	0	0
0.000223268	0.000227787	1.86e-07	8.43e-06	1.64e-06	0	0	0	0	0
5.78e-06	5.56e-06	0.000230155	7.18e-08	0.000301895	0	0	0	0	0
8.32e-07	4.63e-07	5.27e-06	0.000228954	2.73e-07	0	0	0	0	0
1.93e-07	1.37e-07	7.83e-07	6.78e-06	6.53e-07	0	0	0	0	0
0	0	1.41e-07	7.53e-07	8e-06	0	0	0	0	0
2.69e-07	2.16e-07	0	1.92e-07	2.12e-07	0	0	0	0	0
1.85e-06	2.06e-06	2.97e-07	0	0.000233231	0	0	0	0	0
0.000212523	0.00018685	1.54e-06	2.76e-07	4.34e-06	0	0	0	0	0
0.000189751	0.000226599	0.000242093	2.1e-06	7.53e-07	0	0	0	0	0
0.000101013	0.000139174	0.000212144	0.000213708	2.07e-07	0	0	0	0	0
2.67e-05	2.61e-05	6.63e-05	0.000262932	0	0	0	0	0	0
2.45e-05	2.47e-05	2.9e-05	0.000101603	2.51e-07	0	0	0	0	0
6.58e-05	0.000218011	1.61e-05	3.01e-05	2.13e-06	0	0	0	0	0
2.87e-07	2.21e-07	0.000217225	1.74e-05	0.000193504	0	0	0	0	0
3.86e-06	1.92e-06	2.91e-07	0.000216853	0.00020452	0	0	0	0	0
0	0	2.06e-06	3.06e-07	7.72e-05	0	0	0	0	0
1.88e-07	1.79e-07	0	4.1e-06	2.98e-05	0	0	0	0	0
1.4e-05	1.85e-05	1.69e-07	0	2.52e-05	0	0	0	0	0
2.74e-05	2.7e-05	1.79e-05	1.84e-07	0.000202865	0	0	0	0	0
0	0	2.85e-05	1.82e-05	2.47e-07	0	0	0	0	0
1.56e-05	1.62e-05	0	2.8e-05	4.06e-06	0	0	0	0	0
1.96e-06	1.8e-06	2.49e-06	0	0	0	0	0	0	0
5.71e-07	5.81e-07	1.92e-06	1.71e-05	1.3e-07	0	0	0	0	0
5.01e-07	3.82e-07	5.4e-07	1.98e-06	1.85e-05	0	0	0	0	0
3.49e-06	2.96e-06	6.44e-07	5.63e-07	2.75e-05	0	0	0	0	0
4.07e-05	3.66e-05	3.58e-06	5.83e-07	0	0	0	0	0	0
1.01e-06	1e-06	2.91e-05	3.06e-06	1.71e-05	0	0	0	0	0
1.01e-06	1.33e-06	1.01e-06	4.05e-05	1.74e-06	0	0	0	0	0
5.3e-06	7.53e-06	1.01e-06	8.9e-08	5.88e-07	0	0	0	0	0
3.19e-06	5.58e-08	6.09e-06	9.79e-07	5.39e-07	0	0	0	0	0
2.31e-06	2.52e-06	3.19e-06	7.85e-06	2.16e-06	0	0	0	0	0
1.21e-05	0.000121043	2.33e-06	3.18e-06	4.03e-05	0	0	0	0	0
0.000176162	0.000188077	5.41e-06	2.58e-06	9.96e-07	0	0	0	0	0
2.11e-07	1.95e-07	0.00016313	0.000121115	1.31e-06	0	0	0	0	0
1.85e-06	1.63e-06	1.6e-07	0.000219476	3.64e-06	0	0	0	0	0
2.89e-06	2.68e-06	1.69e-06	1.72e-07	3.18e-06	0	0	0	0	0
1.23e-06	1.18e-06	2.61e-06	1.73e-06	2.52e-06	0	0	0	0	0
8.88e-06	8.85e-06	1.18e-06	2.52e-06	0.000121227	0	0	0	0	0
4.68e-06	7.59e-06	7e-06	1.31e-06	0.000220381	0	0	0	0	0
4.37e-06	4.39e-06	5.7e-06	8.85e-06	2.13e-07	0	0	0	0	0
1.52e-06	1.52e-06	4.19e-06	5.83e-06	1.81e-06	0	0	0	0	0
1.09e-07	8.32e-08	1.46e-06	1.06e-05	2.67e-06	0	0	0	0	0
3.99e-06	4.08e-06	6.35e-08	1.63e-06	1.3e-06	0	0	0	0	0
1.33e-05	1.45e-06	4.11e-06	8.4e-08	8.84e-06	1	0	0	0	0
1e-06	4.54e-05	1.55e-06	3.87e-06	6.96e-06	0	0	0	0	0
4.6e-05	4.98e-07	4.54e-05	6.6e-07	1.05e-05	0	0	0	0	0
6.05e-07	3.52e-05	6.1e-07	4.54e-05	1.42e-06	0	0	0	0	0
2.81e-05	4.51e-05	3.48e-05	5.85e-07	1.16e-07	0	0	0	0	0
4.45e-05	0.000155663	4.7e-05	2.75e-05	4.04e-06	0	0	0	0	0
0.000150399	5.63e-07	0.000132415	4.49e-05	1.34e-06	0	0	0	0	0
5.66e-07	9.44e-06	5.03e-07	0.000147943	4.56e-05	0	0	0	0	0
1.07e-05	0.000330063	1e-05	5.06e-07	2.88e-07	0	0	0	0	0
0.000337059	2.99e-06	0.000337319	9.8e-06	3.31e-05	0	0	0	0	0
3.26e-06	2.06e-06	2.81e-06	4.16e-05	2.32e-05	0	0	0	0	0
2.16e-06	4.19e-06	1.84e-06	3.38e-06	0.000154285	0	0	0	0	0
2.87e-06	1.45e-06	2.71e-06	2.65e-06	5.64e-07	0	0	0	0	0
1.51e-06	5.33e-06	1.54e-06	4.11e-06	8.33e-06	0	0	0	0	0
4.3e-06	7.39e-06	2.29e-06	1.25e-06	5.11e-05	0	0	0	0	0
7.35e-06	0	7.3e-06	2.76e-06	2.9e-06	0	0	0	0	0
0	0	0	7.29e-06	2.29e-06	0	0	0	0	0
0	2.43e-06	0	0	4.38e-06	0	0	0	0	0
2.31e-06	2.1e-05	2.04e-06	0	1.51e-06	0	0	0	0	0
6.35e-05	7.22e-06	0.000136251	1.98e-06	4.64e-06	0	0	0	0	0
7.28e-06	6.21e-07	7.57e-06	0.000134989	6.89e-06	0	0	0	0	0
5.17e-07	2.71e-05	6.35e-07	7.24e-06	0	0	0	0	0	0
2.8e-05	3.41e-07	4.83e-05	6.06e-07	0	0	0	1	0	0
5.97e-05	1.18e-05	2.84e-05	5.03e-05	3.23e-06	0	0	0	1	0
0.000111477	7.99e-06	5.97e-05	2.8e-05	0.000134901	1	0	0	0	0
1.29e-05	8.62e-05	1.44e-05	5.96e-05	7.26e-06	0	0	0	0	0
7.85e-06	1.27e-05	7.95e-06	1.91e-05	6.1e-07	0	0	0	0	0
7.71e-05	1.02e-05	1.83e-05	7.62e-06	2.26e-05	0	0	0	0	0
1.31e-05	6.77e-09	1.34e-05	8.38e-05	5.96e-05	0	0	0	0	0
1.43e-05	0.000193317	9.24e-06	1.34e-05	1.81e-05	0	1	0	0	0
1.87e-08	8.23e-05	6.76e-09	1.05e-05	7.98e-06	0	0	0	0	0
0.000201381	3.02e-06	4.2e-05	1.92e-08	8.76e-05	1	0	0	0	0
5.52e-05	8.38e-06	3.27e-06	8.22e-05	1.3e-05	0	0	0	0	0
3.83e-06	1.25e-05	5.34e-06	3.75e-06	1.37e-05	0	0	0	0	0
5.33e-06	4.84e-06	8.94e-06	6.3e-06	1.87e-08	0	0	0	0	0
1.38e-05	3.4e-06	4.92e-06	1.3e-05	7.23e-05	0	0	0	0	0
4.37e-06	1.67e-05	3.86e-06	5.14e-06	2.75e-06	0	0	0	0	0
3.76e-06	2.52e-06	1.73e-05	3.07e-06	7.01e-06	0	0	0	0	0
8.85e-06	4.77e-05	2.5e-06	1.77e-05	1.3e-05	0	0	0	0	0
2.75e-06	1.52e-07	4.68e-05	9.62e-07	4.63e-06	0	0	0	0	0
6.98e-06	1.91e-05	7.85e-08	4.9e-05	3.92e-06	0	0	0	0	0
1.08e-07	0	1.91e-05	1.79e-07	7.88e-06	0	0	0	0	0
1.91e-05	0.000129497	0	4.82e-06	2.84e-06	0	0	0	0	0
0	5.88e-05	0.00010309	0	4.59e-05	0	0	0	0	0
0.000129174	1.92e-05	0.000128278	0.000101861	1.81e-07	0	0	0	0	0
0.000131234	5.42e-05	1.97e-05	0.00011928	1.92e-05	0	0	0	0	0
2.1e-05	4.56e-06	6.12e-05	2.17e-05	0	0	0	0	0	0
6.14e-05	2.73e-06	1.96e-05	6.11e-05	0.000121671	0	0	0	0	0
1.77e-05	4.24e-07	2.01e-06	1.99e-05	0.000122394	0	0	0	0	0
2.39e-06	1.66e-06	3.85e-07	2.55e-06	2.13e-05	0	0	0	0	0
4.11e-07	3.43e-08	1.64e-06	4.49e-07	5.48e-05	0	0	0	0	0
2.12e-06	1.4e-06	4.07e-08	1.27e-06	4.14e-06	0	0	0	0	0
4.65e-08	0.000253513	1.58e-06	4.1e-08	2.67e-06	0	0	0	0	0
1.53e-06	4.44e-07	0.000277546	1.16e-06	1.54e-07	0	0	0	0	0
0.000236333	1.13e-07	4.2e-07	0.000255971	1.7e-06	0	0	0	0	0
3.56e-07	5.01e-05	1.4e-07	4.79e-07	2.14e-07	0	0	0	0	1
1.37e-07	2.3e-06	5.49e-05	1.05e-07	4.15e-08	0	0	0	0	0
5.42e-05	3.72e-06	2.95e-06	4.97e-05	1.88e-06	0	0	0	0	0
2.44e-06	1.86e-05	3.92e-06	3.16e-06	0.000266362	0	0	0	0	0
3.09e-06	3.85e-05	2.99e-05	4.2e-06	4.82e-07	0	0	0	0	0
2.18e-05	0.000506723	4.15e-05	2.03e-05	1.32e-07	0	0	0	0	0
4.27e-05	1.22e-06	6.93e-05	3.18e-05	5.39e-05	0	0	0	0	0
7.18e-05	2.58e-05	1.31e-06	0.000503221	2.78e-06	0	0	0	0	0
1.44e-06	1.13e-05	2.07e-05	1.16e-06	4.97e-06	0	0	0	0	0
1.97e-05	1.82e-05	1.17e-05	2.63e-05	2.92e-05	0	0	0	0	0
1.19e-05	2.52e-07	1.82e-05	1.16e-05	3.66e-05	0	0	0	0	0
1.75e-05	1.2e-05	0.000259172	1.75e-05	0.000493811	0	0	1	0	0
2.37e-07	9.62e-07	2.42e-07	2.34e-07	9.57e-07	0	0	0	0	0
1.28e-05	3.73e-07	1.27e-05	3.18e-06	2.56e-05	0	0	0	0	0
7.68e-07	2.39e-06	9.12e-07	1.02e-06	1.15e-05	0	0	0	0	0
3.98e-07	9.35e-05	4.73e-07	3.92e-07	4.39e-06	0	0	0	0	0
1.77e-06	2.09e-06	5.2e-05	2.05e-06	2.09e-07	0	0	1	0	0
0.00075328	3.65e-06	1.75e-06	9.32e-05	3.97e-06	1	0	0	0	0
9.33e-05	3.4e-06	0.000692195	2.3e-06	9.95e-07	0	0	1	0	0
3.13e-06	3.96e-06	9.41e-05	3.7e-06	3.03e-07	0	0	0	0	0
3.85e-06	3.2e-05	3.1e-06	3.63e-06	2.79e-06	0	0	0	0	0
3.48e-06	2.11e-06	3.74e-06	1.11e-05	2.88e-05	0	0	0	0	0
1.03e-05	1.78e-05	3.72e-06	3.24e-05	3.31e-06	0	0	0	0	0
3.18e-05	4.19e-05	1.08e-05	3.66e-05	6.01e-07	0	0	0	1	0
3.61e-06	0.000246312	3.22e-05	3.32e-06	3.87e-06	0	0	0	0	0
1.78e-05	0.000279452	2.03e-06	1.25e-05	1.09e-05	0	1	0	0	0
4.25e-05	1.56e-06	1.66e-05	4.16e-05	3.2e-05	0	0	0	0	0
0.000101007	2.61e-06	4.23e-05	0.000244344	3.26e-06	0	0	0	0	0
1.21e-06	0.000160904	0.000239119	1.14e-06	1.35e-05	0	0	0	0	0
1.8e-06	3.65e-06	1.15e-06	2.85e-06	4.17e-05	0	0	0	0	0
0.000164033	1.02e-07	2.94e-06	9.4e-05	0.00021562	0	0	0	0	0
7.11e-07	7.94e-05	0.00010681	3.95e-06	1.67e-06	0	0	0	0	0
4.94e-08	7.05e-07	5.36e-07	1.93e-07	2.34e-06	0	0	0	0	0
7.35e-05	7.62e-06	2.06e-07	6.61e-05	0.000164148	0	0	0	0	0
1.11e-06	2.93e-05	8.67e-05	1.09e-06	3.94e-06	0	0	0	0	0
8.61e-06	2.7e-07	1.29e-06	8.06e-06	2.1e-07	0	0	0	0	0
3.49e-05	5.8e-06	8.49e-06	2.92e-05	7.07e-05	0	0	0	0	0
2.78e-07	1.78e-05	3.36e-05	2.79e-07	8.58e-07	0	0	0	0	0
5.73e-06	9.22e-05	2.78e-07	4.89e-06	8.18e-06	0	0	0	0	0
1.61e-05	1.99e-05	5.65e-06	1.09e-05	2.93e-05	0	0	0	0	0
8.71e-05	2.35e-06	1.73e-05	7.63e-05	2.49e-07	0	0	0	0	0
2.09e-05	5.76e-07	9.95e-05	1.7e-05	1.51e-06	0	0	0	0	0
3.38e-06	1.56e-05	2e-05	2.38e-06	1.91e-05	0	0	0	0	0
4.37e-07	6.92e-07	3.39e-06	1.14e-07	8.68e-05	0	0	0	0	0
1.91e-05	1.59e-05	1.21e-07	2.07e-05	1.68e-05	0	0	0	0	0
6.95e-07	3.8e-05	1.81e-05	6.89e-07	3.47e-06	0	0	0	0	0
1.6e-05	4.31e-05	7.08e-07	1.6e-05	4.47e-07	0	0	0	0	0
3.58e-05	3.29e-06	1.6e-05	2.95e-05	1.55e-05	0	0	0	0	0
4.25e-05	1.99e-05	4.07e-05	0.00109724	4.52e-07	0	0	0	1	0
1.78e-05	7.66e-06	0.00121368	4.22e-05	7.88e-07	0	0	1	0	0
1.99e-05	0.000139421	4.26e-05	1.73e-05	4.26e-05	0	0	0	0	0
8.47e-06	2.41e-05	1.73e-05	1.99e-05	4.32e-05	0	1	0	0	0
0.000103511	0.000101303	1.59e-05	8.42e-06	1.73e-05	0	0	0	0	0
2.31e-05	0.000173862	9.97e-06	0.00015003	1.97e-05	1	0	0	0	0
0.000100973	5.11e-09	0.000148777	0.00010133	9.32e-06	0	0	0	0	0
0.000188515	1.76e-06	2.27e-05	0.000191467	9.36e-05	0	0	1	0	0
4.71e-09	3.88e-09	9.91e-05	4.36e-09	2.37e-05	0	0	0	0	1
8.01e-07	0.000100071	0.000182362	1.85e-06	0.000101035	0	0	0	0	0
2.56e-09	1.67e-05	5.24e-09	5.38e-09	0.000180925	0	0	0	0	0
9.39e-05	1.45e-05	1.75e-06	9.89e-05	4.19e-09	0	0	0	0	0
6.23e-06	9.95e-05	6.68e-09	1.69e-05	6.97e-07	0	0	0	0	0
1.69e-05	2.41e-05	9.12e-05	2.49e-05	0.000372095	0	0	0	0	1
0.000106678	4.03e-05	1.66e-05	9.03e-05	6.65e-09	0	0	0	0	0
2.17e-05	3.3e-05	2.08e-05	2.06e-05	0.000100388	0	0	0	0	0
3.59e-05	2.44e-05	0.000108422	3.32e-05	1.7e-05	0	0	0	0	0
3.56e-05	2.89e-06	8.05e-06	1.96e-05	2.53e-05	0	0	0	0	0
1.45e-05	1.03e-06	1.68e-05	2.52e-05	0.000109044	0	0	0	0	0
8.13e-05	2.89e-06	3.79e-05	8.01e-05	2.32e-05	0	0	0	0	0
1.06e-06	4.25e-05	1.47e-05	9.66e-07	3.92e-05	0	0	0	0	0
1.18e-05	5.07e-05	2.81e-06	1.08e-05	3.33e-05	0	0	0	0	0
4.58e-05	1.13e-05	9.72e-07	2.7e-05	1.48e-05	0	0	0	0	0
5.33e-05	0	1.17e-05	5.31e-05	8.09e-05	0	0	0	0	0
9.45e-06	0	2.73e-05	1.1e-05	9.6e-07	0	0	0	0	0
0	9.37e-09	5.3e-05	0	1.12e-05	0	0	0	0	0
0	1.16e-05	1.14e-05	0	2.83e-05	0	0	0	0	0
1.24e-08	3.61e-06	0	1.65e-08	5.49e-05	0	0	0	0	0
1.24e-05	5.1e-05	0	1.24e-05	1.08e-05	0	0	0	0	0
3.12e-06	3.84e-06	1.22e-08	2.51e-06	0	0	0	0	0	0
3.61e-05	3.09e-05	1.28e-05	4.93e-05	0	0	0	0	0	0
8.52e-06	3.03e-06	3.26e-06	9.12e-06	1.53e-08	0	0	0	0	0
2.53e-05	1.07e-05	3.47e-05	3.04e-05	9.13e-06	0	0	0	0	0
4.16e-06	0.000429328	9.16e-06	5.11e-06	3.65e-06	0	0	0	0	0
9.93e-06	3.45e-05	3.14e-05	6.64e-06	4.98e-05	0	0	0	0	0
0.000258326	3.68e-06	3.02e-06	0.0004228	2.9e-06	0	0	0	0	0
2.83e-05	4.84e-06	1.16e-05	3.36e-05	2.99e-05	0	0	0	0	0
3.68e-06	0.000253596	0.000356721	3.65e-06	4.67e-06	0	0	0	0	0
4.29e-06	3.71e-05	3.41e-05	4.12e-06	9.35e-06	0	1	0	0	0
0.000253465	2.28e-05	3.69e-06	0.000262016	0.000380754	0	0	0	0	0
2.89e-05	4.32e-06	4.21e-06	2.25e-05	1.24e-05	1	0	0	0	0
2.19e-05	1.28e-06	0.000261389	1.07e-05	3.39e-07	0	0	0	0	0
1.07e-05	0.000250595	2.13e-05	1.29e-06	3.67e-06	0	0	0	0	0
1.29e-06	0	1.09e-05	0.000248102	0.000262026	0	0	0	0	0
0.000124365	3.39e-06	1.26e-06	0	2.26e-05	0	0	0	0	0
0	4.23e-06	0.000255021	2.12e-06	4.15e-06	0	0	0	0	0
3.25e-06	3.56e-06	0	3.59e-06	1.43e-07	0	0	0	0	0
4.52e-06	1.54e-05	3.43e-06	5.14e-06	0.000238895	0	0	0	0	0
4.97e-06	9.08e-07	3.46e-06	1.62e-05	0	0	0	0	0	0
4.53e-06	5.26e-05	4.74e-06	9.37e-07	3.03e-06	0	0	0	0	0
7.73e-07	5.64e-07	5.25e-06	5.22e-05	4.11e-06	0	0	0	0	0
3.67e-05	1.96e-07	1e-06	5.63e-07	4.94e-06	0	0	0	0	0
5.12e-07	1.27e-05	2.96e-05	2.21e-07	5.41e-06	0	0	0	0	0
2.15e-07	2.44e-07	5.63e-07	1.3e-05	9.74e-07	0	0	0	0	0
1.28e-05	0.000163342	2.32e-07	2.27e-07	4.38e-05	0	0	0	0	0
2.46e-07	5.08e-07	1.24e-05	0.000242388	5.53e-07	0	0	0	0	0
0.000317725	5.94e-05	2.07e-07	5.96e-07	2.58e-07	0	0	0	0	0
4.93e-07	6.77e-06	0.000314304	5.96e-05	1.28e-05	0	0	0	0	0
5.96e-05	3e-06	6.08e-07	6.77e-06	2.74e-07	0	0	0	0	0
6.54e-06	1.1e-05	5.96e-05	2.12e-06	0.000303189	0	0	0	0	0
3.16e-06	4.11e-05	6.47e-06	1.12e-05	5.14e-07	0	1	0	0	0
1.14e-05	2.91e-07	2.31e-06	2.73e-07	2.54e-06	0	0	0	0	0
1.77e-07	0.000100482	1.08e-05	0.000109368	6.69e-07	0	0	0	0	0
9.79e-05	1.43e-07	2.75e-07	1.59e-07	2.84e-06	0	0	0	0	0
1.5e-07	6.46e-07	0.00011632	7.4e-07	1.14e-05	0	0	0	0	0
7.14e-07	0	1.57e-07	0	2.67e-07	0	0	0	0	0
0	5.62e-08	6.15e-07	8.35e-08	9.99e-05	0	0	0	0	0
8.54e-08	2.16e-06	0	3.74e-06	1.66e-07	0	0	0	0	0
3.77e-06	1.02e-06	8.12e-08	7.59e-07	7.09e-07	0	0	0	0	0
1.22e-06	1.23e-07	3.41e-06	2.23e-07	0	0	0	0	0	0
3.33e-07	5.53e-06	7.48e-07	5.21e-06	7.5e-08	0	0	0	0	0
5.96e-06	2.74e-07	1.44e-07	2.7e-07	2.81e-06	0	0	0	0	0
2.59e-07	2.42e-05	5.43e-06	2.47e-05	1.05e-06	0	0	0	0	0
2.43e-05	6.93e-05	3.46e-07	2.41e-05	3.11e-07	0	0	0	0	0
5.2e-05	7.86e-07	2.45e-05	7.72e-07	4.1e-06	0	0	0	0	0
2.89e-07	3.97e-05	4.23e-05	4.08e-05	2.93e-07	0	0	0	0	0
4.04e-05	8.33e-05	7.31e-07	8.79e-05	2.58e-06	0	0	0	0	0
8.64e-05	3.29e-06	3.58e-05	3.16e-06	6.83e-05	0	0	0	0	0
2.6e-06	0.000118672	9.63e-05	0.000154146	3.15e-07	0	0	0	0	0
0.000104965	6.72e-05	3.29e-06	7.17e-05	4.18e-05	0	0	0	0	0
9.42e-05	1.49e-09	0.00014785	1.26e-09	7.14e-05	0	0	0	0	0
1.37e-09	2.01e-05	7.08e-05	2.01e-05	2.33e-06	0	0	0	0	0
2.06e-05	1.85e-05	1.52e-09	1.68e-05	0.00015301	0	0	0	0	0
3.57e-05	6.48e-07	2.07e-05	9.36e-07	9.57e-05	0	0	0	0	0
7.76e-07	1.08e-05	3.58e-05	3.32e-06	1.22e-09	0	1	0	0	0
3.32e-06	3.32e-06	9.53e-07	6.18e-06	2.02e-05	0	0	0	0	0
6.58e-06	6.69e-06	3.32e-06	4.45e-08	9.45e-06	0	0	0	0	0
1.64e-08	4.79e-08	6.57e-06	1.11e-06	9.24e-07	0	0	0	0	0
1.07e-06	1.01e-06	4.09e-08	1.08e-05	3.32e-06	0	0	0	0	0
1.24e-05	1.06e-05	1.07e-06	1.01e-05	6.14e-06	0	0	0	0	0
5.66e-06	9.96e-06	3.55e-06	3.1e-07	4.88e-08	0	0	0	0	0
2.6e-07	2.09e-07	6.13e-06	1.73e-06	1.07e-06	0	0	0	0	0
1.11e-06	1.54e-06	3.05e-07	2.8e-07	1.23e-05	0	0	0	0	0
5.72e-06	2.75e-07	1.71e-06	0.000177555	9.04e-06	1	0	0	0	0
1.72e-07	0.000120133	1.76e-07	7.22e-06	3.05e-07	0	0	0	0	0
1.26e-05	3.97e-05	1.09e-05	3.54e-06	1.6e-06	1	0	1	0	0
0.000149298	3.17e-06	0.000175243	2.28e-06	2.76e-07	0	0	0	0	0
3.59e-05	2.28e-06	4.22e-06	0	0.000174851	0	0	0	0	0
3.74e-06	0	3.21e-06	6.54e-06	3.93e-05	0	0	0	0	0
4.66e-07	6.02e-06	4.45e-07	7.22e-07	1.18e-06	0	0	0	0	0
0	7.17e-07	0	5.17e-06	2.23e-06	0	0	0	0	0
5.76e-06	4.96e-06	6.18e-06	2.76e-08	0	0	0	0	0	0
6.21e-07	3.28e-08	5.18e-07	7.9e-05	6.46e-06	0	0	0	0	0
4.93e-06	8.76e-05	4.99e-06	1.07e-05	6.46e-07	0	0	0	0	0
3.4e-08	1.17e-05	3.25e-08	7.28e-05	3.36e-06	0	0	0	0	0
8.6e-05	7.39e-05	8.17e-05	6.79e-06	3.59e-08	0	0	0	0	0
1.05e-05	7.19e-06	1.35e-05	5.66e-05	7.26e-05	0	0	0	0	0
7.47e-05	5.91e-05	7.61e-05	1.39e-05	1.33e-05	0	0	0	0	0
2.24e-06	2.48e-05	1.7e-06	2.81e-06	7.29e-05	0	0	0	0	0
0.000125769	2.63e-06	0.000124515	1.82e-05	7.26e-06	0	0	0	0	0
4.02e-05	1.86e-05	4.04e-05	8.45e-06	0.000134945	0	0	0	0	0
2.83e-06	8.65e-06	2.79e-06	6.04e-06	1.19e-05	0	0	0	0	0
1.82e-05	6.43e-06	1.82e-05	3.59e-06	2.77e-06	0	0	0	0	0
1.13e-05	9.08e-06	1.05e-05	1.3e-05	1.85e-05	0	0	0	0	0
4.16e-06	1.16e-05	6.21e-06	1.48e-06	1.05e-05	0	0	0	0	0
9.6e-06	1.59e-06	9.87e-06	1.66e-06	5.18e-06	0	0	0	0	0
2.02e-05	1.21e-06	1.45e-05	0	9.89e-06	0	0	0	0	0
8.46e-07	0	1.47e-06	2.95e-06	1.96e-05	0	0	0	0	0
1.7e-06	3.41e-06	1.67e-06	6.42e-06	1.57e-06	0	0	0	0	0
0	6.18e-06	0	0.000511824	1.69e-06	0	0	0	0	0
5.53e-06	0.00051776	5.47e-06	0.000165526	0	0	0	0	1	0
5.36e-06	8.15e-05	6.18e-06	2.35e-05	5.76e-06	0	1	0	0	0
8.33e-05	2.83e-05	0.000515574	0.000102284	6.64e-06	0	0	0	0	0
3.38e-05	8.36e-05	0.000155044	4.49e-06	0.000492905	0	0	1	0	0
0.000113504	4.05e-06	2.43e-05	2.16e-06	3.04e-05	0	0	0	0	0
4.67e-06	2.08e-06	7.4e-05	1.69e-05	9.84e-05	0	0	0	0	0
1.4e-06	1.66e-05	4.29e-06	3.62e-06	4.7e-06	0	0	0	0	0
1.71e-05	3.41e-07	2.02e-06	1.04e-06	1.53e-06	0	0	0	0	0
3.6e-06	1.05e-06	1.59e-05	1.77e-05	1.7e-05	0	0	0	0	0
1.31e-07	1.77e-05	3.61e-06	7.34e-07	3.62e-06	0	0	0	0	0
1.74e-05	8.46e-07	1.04e-06	1.28e-06	1.04e-06	0	0	0	0	0
1.44e-06	6.61e-06	1.92e-05	1.7e-07	6.98e-06	0	0	0	0	0
1.29e-06	1.97e-07	1.11e-06	4.97e-06	1.45e-06	0	0	0	0	0
1.58e-07	6.99e-06	6.24e-07	2.21e-06	6.36e-06	0	0	0	0	0
5.87e-06	2.12e-06	1.86e-07	4.43e-06	1.79e-07	0	0	0	0	0
9.69e-07	4.19e-06	9e-06	3.31e-06	4.53e-06	0	0	0	0	0
4.36e-06	1.23e-05	2.18e-06	5.44e-07	2.07e-06	0	0	0	0	0
1.3e-05	5.03e-07	4.31e-06	7.21e-06	4.47e-06	0	0	0	0	0
4.04e-07	7.23e-06	1.36e-05	4.11e-07	1.35e-05	0	0	0	0	0
7.23e-06	4.24e-07	4.76e-07	3.21e-05	5.47e-07	0	0	0	0	0
4.26e-07	2.89e-05	7.22e-06	8e-07	1.86e-07	0	0	0	0	0
2.99e-05	1.02e-06	1.23e-07	1.03e-05	4.21e-07	0	0	0	0	0
8.14e-07	1.34e-05	3.08e-05	0.000219621	2.81e-05	0	0	0	1	0
7.83e-06	3.71e-06	8.97e-07	3.71e-06	8.68e-07	0	0	0	0	0
2.83e-06	3.64e-06	1.38e-05	1.22e-05	1.3e-05	0	0	0	0	0
1.19e-05	3.51e-06	3.69e-06	3.82e-06	3.85e-05	0	0	0	0	1
3.82e-06	0.000165125	1.24e-05	0.000166874	3.64e-06	0	0	0	0	0
3.37e-05	3.34e-05	3.5e-06	3.29e-05	1.24e-05	0	0	0	0	0
3.25e-05	2.46e-05	0.000169819	2.39e-05	5.59e-07	0	0	0	0	0
1.4e-05	2.7e-06	1.15e-05	2.92e-06	0.000169253	0	0	0	0	0
2.67e-06	9.02e-08	1.98e-05	1.79e-05	1.85e-05	0	0	0	0	0
1.8e-05	2.84e-06	2.62e-06	2.86e-06	2.42e-05	0	0	0	0	0
2.99e-06	2.24e-05	1.79e-05	1.84e-05	1.4e-06	0	0	0	0	0
1.76e-05	0.000314556	2.97e-06	0.000288772	1.8e-05	0	0	0	0	0
0.000268202	4.49e-06	1.82e-05	4.53e-06	1.62e-06	0	0	0	0	0
3.17e-06	2.38e-07	0.000307372	2.46e-07	1.94e-05	0	0	0	0	0
2.54e-07	1.57e-05	3.41e-06	1.57e-05	0.000296303	0	0	0	0	0
1.45e-05	4.05e-06	2.5e-07	3.42e-06	3.02e-06	0	0	0	0	0
4.18e-06	7.73e-07	1.51e-05	7.91e-07	2.67e-07	0	0	0	0	0
6.93e-07	2.41e-05	3.03e-06	5.49e-06	6.76e-06	0	0	0	1	0
3.25e-05	1.05e-05	7.99e-07	3.19e-05	4.19e-06	0	0	0	0	0
1.07e-05	1.6e-05	5.55e-06	1.07e-05	8.3e-07	0	0	1	0	0
1.05e-05	8.92e-06	1.84e-05	1.45e-05	2.41e-05	0	0	0	0	0
9e-06	1.78e-07	1.08e-05	8.98e-06	1.08e-05	0	0	0	0	0
3.28e-07	2.86e-06	8.27e-06	2.81e-07	1.59e-05	0	0	0	0	0
2.84e-06	3.19e-05	7.43e-06	2.24e-06	9.02e-06	0	0	0	0	0
2.94e-05	5.72e-07	3.07e-07	3.15e-05	2.49e-07	0	0	0	0	0
7.38e-07	5.41e-05	1.96e-06	6.15e-07	3.06e-06	0	0	0	0	0
4.83e-05	1.08e-06	2.9e-05	5.48e-05	3.2e-05	0	0	0	0	0
6.74e-07	4.78e-06	6.49e-07	1.02e-06	4.83e-07	0	0	0	0	0
3.12e-06	1.99e-05	0.000636306	3.38e-06	2.44e-05	0	0	1	0	0
2.11e-05	5.14e-06	4.82e-05	2.25e-05	6.83e-07	0	0	0	0	0
5.19e-06	0.000193926	6.1e-07	4.67e-06	5.02e-06	0	0	0	0	0
0.000255624	3.71e-05	5.02e-06	0.000243909	1.42e-05	0	0	0	0	0
1.47e-05	1.81e-05	2.26e-05	3.55e-05	2.83e-06	0	0	0	0	0
1e-05	3.66e-05	4.72e-06	1.92e-05	0.000283462	0	0	0	0	0
3.33e-05	1.13e-07	0.00025067	3.6e-05	3.42e-05	0	0	0	0	0
6.79e-08	1.31e-07	3.49e-05	6.63e-08	1.05e-05	0	0	0	0	0
1.35e-07	0.000198298	1.06e-05	1.3e-07	3.08e-05	0	0	0	0	0
0.000254002	7.04e-08	3.59e-05	0.000258845	1.02e-07	0	0	0	0	0
6.86e-08	4.06e-05	7.71e-08	7.34e-08	1.17e-07	0	0	0	0	0
3.33e-05	6.05e-06	1.35e-07	2.09e-05	0.000267897	0	0	0	0	0
6.08e-06	2.43e-05	8.52e-05	5.9e-06	6.76e-08	0	0	0	0	0
3e-05	1.36e-06	6.8e-08	1.28e-05	3.17e-05	0	0	0	0	0
1.31e-06	1.17e-07	3.34e-05	1.12e-06	7.4e-06	0	0	0	0	0
2.61e-07	2.9e-07	6.37e-06	2.37e-07	2.01e-05	0	0	0	0	0
3.21e-07	9.53e-08	1.73e-05	3.09e-07	5.56e-07	0	0	0	0	0
9.82e-08	5.59e-07	1.34e-06	1.04e-07	2.43e-07	0	0	0	0	0
4.24e-07	3.47e-07	2.55e-07	1.11e-07	3.06e-07	0	0	0	0	0
2.29e-07	1.84e-06	2.82e-07	1.48e-07	1.01e-07	0	0	0	0	0
1.67e-06	0.000249631	9.54e-08	1.87e-06	4.34e-07	0	0	0	0	0
0.000242125	4.4e-07	1.18e-07	0.000249664	3.01e-07	0	0	0	0	0
4.1e-07	9.55e-08	3.26e-07	4.69e-07	7.49e-07	0	0	0	0	0
4.48e-08	1.12e-06	1.88e-06	9.24e-08	3.37e-06	0	0	0	0	0
0.000147039	1.59e-05	0.000249385	1e-06	4.97e-07	1	0	0	0	0
1.07e-06	1.39e-06	4.43e-07	1.78e-05	0.000199381	0	0	0	0	1
1.52e-05	2.92e-05	3.99e-08	1.44e-06	9.62e-08	0	0	0	0	0
1.47e-06	5.17e-05	8.97e-07	3.02e-05	1.05e-06	0	0	0	0	0
3.95e-05	1.67e-06	1.16e-05	6.75e-05	1.73e-05	0	0	0	0	0
5.1e-05	1.83e-06	1.45e-06	1.64e-06	1.42e-06	0	0	0	0	0
2e-06	8.42e-06	2.19e-05	1.97e-06	3.93e-05	0	0	0	0	0
2e-06	7.69e-06	5.94e-05	9.87e-06	8.02e-05	0	0	0	0	0
8.17e-06	8.93e-06	1.58e-06	7.85e-06	1.55e-06	0	0	0	0	0
8.24e-06	5.46e-08	1.97e-06	8.95e-06	1.95e-06	0	0	0	0	0
2.54e-06	8.5e-06	1.01e-05	4.62e-08	8.52e-06	0	0	0	0	0
5.83e-08	3.54e-07	8.25e-06	1.19e-05	8.15e-06	0	0	0	0	0
1.09e-05	3.05e-05	8.77e-06	3.3e-07	8.99e-06	0	0	0	0	0
3.36e-07	7.4e-05	4.46e-08	2.68e-05	5.29e-08	0	0	0	0	0
2.58e-05	6.56e-07	1.2e-05	7.34e-05	8.28e-06	0	0	0	0	0
1.53e-06	1.59e-05	3.07e-07	1.28e-07	2.11e-07	0	0	0	0	0
6.78e-07	4.3e-05	2.28e-05	1.42e-05	3.03e-05	0	0	0	0	0
1.41e-05	5.63e-05	7.95e-05	2.74e-05	7.94e-05	0	0	0	0	0
3.97e-05	0	7.01e-07	4.24e-05	6.72e-07	0	0	0	0	0
4.4e-05	7.56e-07	1.24e-05	0	1.5e-05	0	0	0	0	0
0	2.01e-05	3.59e-05	7.16e-07	4.38e-05	0	0	0	0	0
6.06e-07	1.42e-06	3.76e-05	1.76e-05	4.25e-05	0	0	0	0	0
1.76e-05	2.19e-06	0	1.49e-06	0	0	0	0	0	0
1.43e-06	3.53e-06	5.38e-07	4.36e-07	6.92e-07	0	0	0	0	0
1.66e-06	1.65e-05	1.55e-05	4.49e-06	1.9e-05	0	0	0	0	0
4.36e-06	7.8e-06	1.55e-06	1.67e-05	1.57e-06	0	0	0	0	0
1.67e-05	4.15e-07	4.62e-07	3.66e-06	1.7e-06	0	0	0	0	0
3.69e-06	3.27e-05	3.94e-06	3.68e-07	3.33e-06	0	0	0	0	0
7.64e-07	2.97e-06	1.66e-05	2.76e-05	3.47e-07	0	0	0	0	0
3.84e-05	1.65e-05	7.36e-06	3.75e-06	8.02e-06	0	0	0	0	0
4.26e-06	1.64e-06	7.31e-07	1.66e-05	8.68e-07	0	0	0	0	0
2.15e-05	3.6e-05	3.6e-05	1.34e-06	4.14e-05	0	0	0	0	0
1.24e-06	1.71e-05	3.2e-06	2.94e-05	4.01e-06	0	0	0	0	0
3.99e-05	2.04e-06	1.78e-05	1.54e-05	2.04e-05	0	0	0	0	0
1.62e-05	4.76e-07	1.59e-06	1.74e-06	1.34e-06	0	0	0	0	0
3.21e-06	7.26e-05	4.03e-05	6.74e-06	3.68e-05	0	0	0	0	0
6.68e-06	3.3e-08	1.93e-05	7.37e-05	6.94e-06	0	0	0	0	0
5.38e-05	3.65e-06	1.93e-06	4.49e-08	3.32e-06	0	0	0	0	0
3.7e-05	0.000438703	6.61e-06	4.23e-06	5.04e-07	0	1	0	0	0
3.99e-06	0	3.89e-05	0	6.95e-05	0	0	0	0	0
0.000252228	7.21e-06	3.7e-05	7.21e-06	4.61e-08	1	0	0	0	0
0	4.21e-05	3.71e-06	4.04e-05	4e-06	0	0	0	0	0
7.58e-06	1.88e-06	0	2.12e-06	0	0	0	0	0	0
3.59e-05	8.03e-06	7.64e-06	7.7e-06	7.61e-06	0	0	0	0	0
2.88e-06	3.98e-06	3.8e-05	4.14e-06	3.91e-05	0	0	0	0	0
1.74e-05	0.000156291	2.96e-06	0.0001584	3.07e-06	0	0	0	0	0
4.03e-06	5.14e-06	1.41e-05	3.56e-07	1.71e-05	0	0	0	0	0
0.000171301	6.43e-06	4.11e-06	6.2e-06	4.5e-06	0	0	0	0	0
5.03e-06	6.31e-05	0.000171924	4.53e-05	0.000172861	0	0	0	0	0
5.89e-06	3.71e-05	3.23e-07	3.78e-05	5.19e-06	0	0	0	0	0
6.28e-05	0.000127247	6.44e-06	0.000125546	1.49e-06	0	0	0	0	0
3.77e-05	1.41e-06	3.17e-05	2.8e-07	6.2e-05	0	0	0	0	0
9.59e-06	8.08e-06	1.19e-05	8.22e-05	1.6e-05	0	0	0	0	0
1.07e-06	7.47e-06	1.05e-05	4e-06	0.000124497	0	0	0	0	0
8.09e-06	5.48e-06	2.97e-07	8.08e-06	1.09e-06	0	0	0	0	0
7.75e-06	6.76e-06	8.22e-05	6.83e-06	8.22e-05	0	0	0	0	0
0.000378658	3.23e-05	4.38e-06	0.00050212	7.06e-06	1	1	0	1	0
8.25e-06	4.03e-07	0.000425212	8.16e-07	4.76e-06	0	0	1	0	0
6.94e-07	3.8e-06	8.87e-06	4.26e-06	6.55e-06	0	0	0	0	0
8.98e-07	5.3e-06	6.53e-06	2.87e-06	8.38e-07	0	0	0	0	0
3.9e-06	6.83e-06	8.78e-07	6.76e-06	4.31e-06	0	0	0	0	0
2.87e-06	1.04e-06	4.06e-06	9.97e-07	5.15e-06	0	0	0	0	0
5.9e-06	7.41e-05	2.07e-06	6.67e-05	6.83e-06	0	0	0	0	0
8.76e-07	4.1e-06	6.12e-06	2.54e-06	9e-07	0	0	0	0	0
8.28e-05	5.5e-07	1.08e-06	4.67e-07	5.99e-05	1	0	0	0	0
8.29e-05	6.04e-06	5.87e-05	8.59e-06	1.8e-06	0	0	0	0	0
0.000578973	0.000364754	4.15e-06	0.000529123	4.85e-07	1	0	0	0	0
4.16e-06	1.19e-06	5.83e-07	1.04e-06	5.81e-06	0	0	0	0	0
5.8e-07	1.08e-06	7.76e-06	1.1e-06	0.000530966	0	0	0	0	0
8.71e-06	1.46e-05	0.000371373	1.42e-05	8.26e-07	0	0	0	0	0
0.000522835	6.06e-07	1.63e-06	5.15e-07	1.05e-06	0	0	0	0	0
1.21e-06	0	1.07e-06	0	1.56e-05	0	0	0	0	0
5.08e-07	6.01e-06	1.07e-05	2.93e-06	2.73e-07	0	0	0	0	0
1.48e-05	3.27e-06	5e-07	6.32e-06	0	0	0	0	0	0
6.32e-07	1.34e-05	0	1.05e-05	6.25e-06	0	0	0	0	0
0	2.97e-06	5.91e-06	5.43e-06	8.12e-06	0	0	0	0	0
6.08e-06	9.26e-06	7.95e-06	1.18e-05	1.3e-05	0	0	0	0	0
2.7e-06	9.97e-06	1.08e-05	9.21e-06	5.14e-06	0	0	0	0	0
1.21e-05	2.35e-06	5.01e-06	2.48e-06	6.16e-06	0	0	0	0	0
5.34e-06	7.53e-07	1e-05	6.46e-07	9.15e-06	0	0	0	0	0
5.94e-06	4.04e-05	9.78e-06	4.72e-05	2.47e-06	0	0	0	0	0
9.8e-06	1.85e-06	2.57e-06	2.45e-06	8.33e-07	0	0	0	0	0
2.13e-06	5.39e-05	7.49e-07	6.22e-05	0.000104527	0	0	0	0	0
7.7e-07	8.57e-06	4.65e-05	7.97e-06	2.41e-06	0	0	0	0	0
4.93e-05	3.8e-06	9.45e-06	1.44e-06	4.75e-05	0	0	1	0	0
2.42e-06	0.000239877	2.27e-06	0.000239992	8.31e-06	0	0	0	0	0
5.2e-05	6.36e-06	6.07e-05	6.65e-06	3.58e-06	0	0	0	0	0
8.24e-06	5.66e-06	8.69e-06	1.1e-05	3.82e-07	0	0	0	0	0
1.73e-06	0.000267259	1.73e-06	0.000224354	6.2e-06	0	0	0	1	0
0.000240036	1.81e-05	0.000240036	0.000290624	1.08e-05	0	0	0	0	0
4.05e-06	9.16e-08	3.81e-06	1.09e-05	0.000261528	0	0	0	0	0
1.13e-05	3.24e-07	9.75e-06	7.28e-08	2.07e-05	0	0	0	0	0
0.000228434	0	0.000248275	3.09e-07	1.05e-07	0	0	0	0	0
1.41e-05	1.85e-05	2.08e-05	0	3.07e-07	0	0	0	0	0
1.09e-07	5.64e-06	1.1e-07	1.29e-05	0	0	0	0	0	0
3.37e-07	9.45e-07	3.32e-07	6.78e-06	1.44e-05	0	0	0	0	0
0	8.23e-05	0	1.39e-06	7.87e-06	0	0	0	0	0
1.93e-05	5.65e-06	1.56e-05	6.96e-05	1.55e-06	0	0	0	0	0
9.52e-06	3.54e-05	9.15e-06	3.63e-06	4.56e-05	0	0	0	0	0
1.08e-06	1.92e-05	1.36e-06	3.49e-05	5.71e-06	0	0	0	0	0
8.18e-05	0	2.63e-05	1.67e-05	3.46e-05	0	0	0	0	0
3.83e-06	2.12e-06	3.81e-06	0	1.08e-05	0	0	0	0	0
3.36e-05	1.09e-05	3.29e-05	2.48e-06	0	0	0	0	0	0
2.7e-05	2.05e-06	2.64e-05	1.19e-05	2.49e-06	0	0	0	0	0
0	7.26e-07	0	1.87e-06	1.38e-05	0	0	0	0	0
6.8e-07	3.75e-07	2.55e-06	8.21e-07	1.96e-06	0	0	0	0	0
1.18e-05	0.000572559	8.23e-06	3.06e-07	6.88e-07	0	0	0	0	0
2.21e-06	4.74e-05	1.99e-06	0.000570028	3.64e-07	0	0	0	0	0
6.84e-07	9.01e-06	7.45e-07	4.81e-05	0.000568702	0	0	0	0	0
3.54e-07	8.46e-06	2.83e-07	1.25e-05	5.84e-05	0	0	0	0	0
0.000104306	4.84e-07	8.12e-05	8.29e-06	1.92e-05	0	0	0	0	0
2.97e-05	2.07e-07	6.19e-05	4.79e-07	8.4e-06	0	0	0	0	0
1.98e-05	1.25e-05	1.88e-05	2.4e-07	4.28e-07	0	0	0	0	0
2.01e-06	2.89e-05	8.23e-06	7.28e-05	1.49e-07	0	0	0	0	0
4.41e-07	3.75e-05	4.49e-07	5.86e-05	1.75e-05	0	0	0	0	0
2.17e-07	0.00033713	2.1e-07	2.75e-05	7.08e-05	0	0	0	0	0
1.31e-05	1.16e-05	1.2e-05	0.000266997	3.3e-05	0	0	0	0	0
6.59e-05	4.39e-07	6.52e-05	1.28e-05	0.000337202	0	0	0	0	0
0.000138284	1.19e-05	0.000127939	4.46e-07	1.88e-05	0	0	0	0	0
0.000195731	0.000293089	0.00018751	2.94e-06	3.43e-07	0	0	0	0	0
1.54e-05	1.46e-05	1.89e-05	0.000110974	9.44e-06	0	0	0	0	0
4.99e-07	7.15e-07	5.35e-07	3.17e-06	0.000276217	0	0	0	0	0
1.19e-05	1.26e-05	1.15e-05	4.79e-07	1.49e-05	0	0	0	0	0
0.000133174	9.11e-06	0.000133636	1.2e-05	5.5e-07	0	0	0	0	0
1.44e-05	3.34e-06	1.44e-05	8.41e-06	1.3e-05	0	0	0	0	0
8.55e-07	1.17e-06	7.57e-07	3.48e-06	1.02e-05	0	0	0	0	0
1.25e-05	2.5e-06	1.18e-05	1.14e-06	3.63e-06	0	0	0	0	0
9.98e-06	8.89e-07	8.17e-06	2.4e-06	1.18e-06	0	0	0	0	0
3.25e-06	0.000128213	3.65e-06	1.47e-06	1.05e-06	0	0	0	0	0
4.97e-07	5.65e-06	1.08e-06	0.000148006	1.48e-06	0	0	0	0	0
1.97e-06	0	1.34e-06	5.58e-06	0.000151326	0	0	0	0	0
1.3e-06	0.000125017	1.22e-06	2.28e-07	3.83e-07	0	0	0	1	0
4.54e-05	2.02e-07	0.000153512	0	0	0	0	0	0	0
5.67e-06	0.000118973	5.65e-06	0.000118368	0.000114751	0	0	0	0	0
2.54e-07	6.66e-05	0	1.49e-07	2.18e-07	1	0	0	0	0
0	2.21e-06	0.000119978	0.000117026	0.00011141	0	0	0	0	0
8.35e-05	1.87e-05	1.49e-07	6.87e-05	5.74e-05	0	0	0	0	0
1.57e-07	2.07e-07	3.66e-05	8.04e-06	2.01e-06	0	0	0	0	0
0.000130578	2.75e-05	4.03e-05	1.72e-05	1.54e-05	0	0	0	0	0
4.7e-05	3.22e-06	8.21e-06	2.12e-07	2.18e-07	0	0	0	0	0
8.28e-06	4.26e-08	1.86e-05	3.26e-05	3.19e-05	0	0	0	0	0
1.48e-05	3.08e-05	1.86e-07	3.31e-06	3.34e-06	0	0	0	0	0
2.1e-07	6.62e-06	3.4e-05	3.22e-08	5.57e-08	0	0	0	0	0
3.08e-05	5.26e-07	1.77e-06	1.98e-05	3.16e-05	0	0	0	0	0
1.74e-06	2.04e-05	3.21e-08	6.99e-06	6.69e-06	0	0	0	0	0
3.37e-08	4.43e-06	3.45e-05	7.24e-07	5.79e-07	0	0	0	0	0
3.44e-05	2.41e-05	8.94e-06	2.05e-05	2.05e-05	0	0	0	0	0
8.89e-06	2.82e-05	7.37e-07	4.3e-06	4.31e-06	0	0	0	0	0
4.76e-07	1.98e-05	2.06e-05	2.34e-05	2.38e-05	0	0	0	0	0
1.99e-05	9.11e-06	4.39e-06	2.66e-05	2.89e-05	0	0	0	0	0
1.28e-06	1.34e-05	2.42e-05	1.95e-05	8.78e-06	0	0	0	0	0
2.17e-05	5.51e-08	3.11e-05	1.1e-05	1.22e-05	0	0	0	0	0
3.35e-05	1.52e-05	1.78e-05	2.35e-05	2.24e-05	0	0	0	0	0
2.11e-05	6.83e-08	2.12e-05	4.31e-08	5.9e-08	0	0	0	0	0
2.06e-05	4.77e-05	1.52e-05	1.43e-05	1.37e-05	0	0	0	0	0
2.34e-05	1.39e-06	3.77e-08	6.86e-08	6.86e-08	0	0	0	0	0
5.47e-08	3.36e-06	1.44e-05	4.74e-05	3.69e-05	0	0	0	0	0
1.48e-05	9.33e-05	7.04e-08	6.93e-07	1.5e-06	0	0	0	0	0
6.92e-08	8.25e-06	5.4e-05	3.66e-06	3.52e-06	0	0	0	0	0
5.43e-05	2.05e-06	1.55e-06	9.63e-05	9.15e-05	0	0	0	0	0
1.56e-06	1.56e-07	3.56e-06	7.89e-06	8.14e-06	0	0	0	0	0
3.7e-06	0.000453208	8.33e-05	1.66e-06	7.31e-07	0	0	0	0	0
0.000100893	2.32e-07	7.39e-06	1.18e-07	1.43e-07	0	0	0	0	0
7.47e-06	5.77e-08	1.84e-06	0.000454787	0.000452775	0	0	0	0	0
2.06e-06	0.000161588	1.47e-07	2.47e-07	1.23e-07	0	0	0	0	0
1.34e-07	1.38e-06	8.7e-06	5.8e-08	5.36e-08	0	0	0	0	0
0.000456122	0.000124128	1.18e-07	0.000163408	0.000156779	0	0	0	0	0
2.63e-07	0.000185379	5.49e-08	5.83e-06	5.8e-06	0	0	0	0	0
5.38e-08	2.59e-06	0.000156234	0.000110159	0.000121996	0	0	0	0	0
1.66e-05	0	1.38e-06	0.000183788	0.000181215	0	0	0	0	0
1.38e-06	2.46e-05	0.00010183	2.52e-06	2.96e-06	0	0	0	0	0
0.000114025	0	1.63e-05	0	0	0	0	0	0	0
0.000184913	2.58e-05	2.43e-06	2.46e-05	2.53e-05	0	0	0	0	0
2.58e-06	2.65e-07	0	0	0	0	0	0	0	0
0	6.91e-06	2.91e-05	2.64e-05	2.33e-05	0	0	0	0	0
3.03e-05	6.43e-07	0.000498189	2.69e-07	2.65e-07	0	0	1	0	0
0	2.72e-07	0	3.7e-06	7.26e-06	0	0	0	0	0
2.74e-05	1.01e-06	2.35e-05	4.96e-07	1.13e-06	0	0	0	0	0
2.71e-07	1.18e-05	2.65e-07	2.76e-07	2.7e-07	0	0	0	0	0
7.35e-06	0.000116637	7.21e-06	1.06e-06	9.04e-07	0	1	0	0	0
1.33e-06	1.3e-08	1.32e-06	1.66e-05	9.17e-06	0	0	0	0	0
2.86e-07	2.12e-06	2.83e-07	2.03e-08	1.37e-06	0	0	0	0	1
1.09e-06	1.2e-06	1.1e-06	2.45e-06	2.01e-08	0	0	0	0	0
1.19e-05	2.28e-09	1.63e-05	6.45e-07	1.82e-06	0	0	0	0	0
2.1e-08	5.13e-06	1.61e-08	2.12e-09	1.23e-06	0	0	0	0	0
1.78e-06	3.63e-05	2.12e-06	3.59e-06	2.25e-09	0	1	0	0	0
1.34e-06	6.8e-05	7.16e-07	4.68e-05	4.17e-06	0	0	0	1	0
1.22e-09	4.62e-07	2.12e-09	0.000184433	6.8e-05	0	0	0	0	0
5.76e-06	7.27e-06	3.74e-06	4.18e-07	4.58e-07	0	0	0	0	0
0.000183975	2.81e-05	5.16e-05	6.64e-06	6.88e-06	0	0	1	0	0
3.91e-07	7.64e-07	0.000119332	2.8e-05	2.8e-05	0	0	0	0	0
7.74e-06	1.59e-05	4.74e-07	7.61e-07	7.6e-07	0	0	0	0	0
2.79e-05	6.39e-08	7.47e-06	2.29e-05	2.14e-05	0	0	0	0	0
7.57e-07	2.29e-05	2.79e-05	4.2e-08	6.51e-08	0	0	0	0	0
1.94e-05	6.15e-05	7.51e-07	2.47e-05	2.49e-05	0	0	0	0	0
7.07e-08	9.84e-07	1.54e-05	6.25e-05	5.62e-05	0	0	0	0	0
2.46e-05	2.72e-06	7e-08	9.76e-07	8.6e-07	0	0	0	0	0
6.81e-05	8.2e-05	4.86e-06	3.24e-06	3.41e-06	0	0	0	0	0
7.02e-07	0.000104873	7.28e-05	8.09e-05	1.49e-05	0	0	0	0	0
3.65e-06	0.000104125	5.62e-07	0.00010948	0.000109549	0	0	0	0	0
8e-05	4.46e-07	2.79e-06	0.000132027	0.000148434	0	0	0	0	0
0.000109593	1.3e-05	1.51e-05	2.62e-07	4.16e-07	0	0	0	0	0
0.000400773	1.83e-07	4.97e-06	1.52e-05	9.63e-06	1	0	0	0	0
0.000148933	7.94e-05	6.85e-05	1.38e-07	2.39e-07	0	0	0	0	0
4.68e-07	0.000491111	2.63e-07	7.41e-05	7.92e-05	0	0	0	0	0
3.37e-05	0.000728968	3.35e-05	4.14e-05	0.000472163	0	1	0	0	0
1.45e-07	8.3e-06	1.38e-07	1.52e-05	8.32e-06	0	0	0	0	0
7.08e-05	8.87e-08	7.63e-05	1.1e-07	1.27e-07	0	0	0	0	0
4.61e-05	1.13e-05	0.000478601	8.74e-06	1.45e-05	0	0	0	0	0
1.67e-05	2.64e-06	1.68e-05	2.44e-06	2.54e-06	0	0	0	0	0
1.15e-07	2.77e-06	1.13e-07	3.06e-06	2.67e-06	0	0	0	0	0
9.75e-06	8.25e-07	8.94e-06	7.44e-07	6.83e-07	0	0	0	0	0
2.36e-06	2.72e-06	2.52e-06	7.32e-07	2.98e-06	0	0	0	0	0
2.67e-06	6.04e-06	2.75e-06	5.78e-06	6.14e-06	0	0	0	0	0
8.1e-07	3.11e-06	7.69e-07	1.92e-06	3.39e-06	0	0	0	0	0
2.88e-06	2.75e-06	3.02e-06	1.03e-06	2.17e-06	0	0	0	0	0
6.38e-06	0.000188118	5.93e-06	0.000179644	0.000101537	0	0	0	0	0
3.08e-06	2.17e-05	2.15e-06	4.14e-05	3.84e-05	0	0	0	0	0
2.7e-06	9.13e-07	2.71e-06	9.45e-07	6.67e-07	0	0	0	0	0
0.000186436	1.05e-06	0.000146475	9.72e-07	8.02e-07	0	0	0	0	0
2.33e-05	3.49e-06	4.47e-05	3.5e-06	3.51e-06	0	0	0	0	0
1.07e-06	6.65e-05	1.1e-06	6.75e-05	9.53e-05	0	0	0	0	0
1.1e-06	7.26e-08	1.08e-06	7.26e-08	7.17e-08	0	0	0	0	0
3.37e-06	3.43e-05	3.52e-06	2.89e-05	3.49e-05	0	0	0	0	0
9.5e-05	7.15e-05	6.74e-05	6.05e-05	7.21e-05	0	0	0	0	0
6.6e-08	1.03e-06	6.86e-08	1.57e-05	1.2e-06	0	1	0	0	1
4.44e-05	1.58e-05	4.43e-05	9.63e-07	1.69e-05	0	0	0	0	0
1.41e-05	8.66e-07	7.22e-05	8.71e-08	9.01e-07	0	0	0	0	0
1.6e-05	8.23e-08	1.4e-05	1.71e-06	8.17e-08	0	0	0	0	0
8.84e-07	2.16e-06	5.35e-07	9.51e-06	2.03e-06	0	0	0	0	0
7.91e-08	1.13e-05	0.000132989	5.39e-06	1.82e-05	0	0	1	0	0
2.09e-06	4.51e-06	9.03e-08	6.27e-06	5.95e-06	0	0	0	0	0
1.81e-05	5.99e-06	1.69e-06	4.8e-06	4.6e-06	0	0	0	0	0
6.25e-06	4.4e-06	1.86e-05	3.07e-06	4.74e-06	0	0	0	0	0
6.92e-06	3.68e-06	4.43e-06	5.51e-06	1.27e-05	0	0	0	0	0
1.36e-06	5.07e-06	5.21e-06	9.37e-07	5.59e-06	0	0	0	0	0
3.94e-06	7.02e-07	1.08e-06	2.51e-06	1.02e-06	0	0	0	0	0
2.12e-06	2.52e-06	1.25e-05	6.34e-07	1.06e-06	0	0	0	0	0
9.77e-07	5.94e-07	1.32e-06	0.000240445	5.55e-07	0	0	0	0	0
1.14e-06	0.000241764	9.19e-07	0.000194536	0.000206979	0	0	0	0	0
6.51e-07	0.000175297	2.64e-06	2.85e-06	0.00018126	0	0	0	0	0
8.75e-05	2.9e-06	6.61e-07	2.67e-06	2.57e-06	0	0	0	0	0
0.000178623	2.64e-06	0.000241208	6.3e-06	2.57e-06	0	0	0	0	0
3.17e-06	3.51e-05	0.000172228	4.03e-05	3.85e-05	0	0	0	0	0
2.71e-06	5.91e-05	2.98e-06	9.2e-06	5.99e-05	0	0	0	0	0
3.81e-05	9.08e-06	2.68e-06	1.37e-06	8.37e-06	0	0	0	0	0
5.41e-05	1.26e-06	3.63e-05	3.09e-07	7.32e-06	0	0	0	0	0
8.64e-06	3.14e-07	5.47e-05	1.73e-06	3.14e-07	0	0	0	0	0
7.16e-06	1.45e-06	8.58e-06	3.14e-06	1.45e-06	0	0	0	0	0
3.54e-07	3.03e-06	9.91e-07	4.21e-05	2.21e-06	0	0	0	0	0
1.59e-06	4.06e-05	3.11e-07	4.74e-06	3.41e-06	0	0	0	0	0
3.57e-06	4.92e-06	1.62e-06	0.000109052	4.02e-06	0	0	0	0	0
9.98e-07	7.58e-05	3.66e-06	0.000260376	0.000107214	0	0	0	0	0
5.54e-06	0.000259869	4.05e-05	4.57e-05	0.000241861	0	0	0	0	0
7.59e-05	2.69e-05	5.07e-06	1.82e-05	4.5e-05	0	0	0	0	0
0.00026197	1.98e-05	7.55e-05	5.18e-05	1.84e-05	0	0	0	0	0
2.92e-05	5.69e-05	0.000261959	3.33e-06	5.63e-05	0	0	0	0	0
1.14e-05	3.75e-06	5.33e-05	7.2e-05	3.75e-06	0	0	0	0	0
3.19e-05	8.15e-05	1.25e-05	1.76e-05	2.63e-05	0	0	0	0	0
2.9e-06	2.28e-05	5.41e-05	8.71e-05	2.23e-05	0	0	0	0	0
7.78e-05	7.37e-05	2.96e-06	2.39e-05	7.66e-05	0	0	0	0	0
2.32e-05	0.00111451	1.35e-05	2.64e-05	2.4e-05	0	1	0	0	0
6.71e-05	2.53e-05	1.87e-05	1.66e-05	2.03e-05	0	0	0	0	0
2.5e-05	1.22e-05	8.35e-05	0.000103187	1.61e-05	0	0	0	0	0
2.86e-05	2.48e-05	7.32e-06	1.47e-06	0.000135947	0	0	0	0	0
2.34e-05	0.000152084	2.72e-05	6.21e-05	1.43e-06	0	0	0	0	0
0.000212061	1.46e-06	1.62e-05	1.31e-06	0.000132197	0	0	0	0	0
1.35e-06	0.000121575	0.000170306	4.15e-05	1.33e-06	0	0	0	0	0
0.000127537	1.31e-06	1.47e-06	6.73e-07	4.06e-05	0	0	0	0	0
1.38e-06	4.16e-05	0.000133067	0.000257509	1.85e-06	0	0	0	0	1
2.49e-06	6.45e-07	1.35e-06	2.28e-06	4.01e-07	0	0	0	0	0
3.78e-07	0.000244402	4.11e-05	1.51e-06	0.000244767	0	0	0	0	0
0.000256512	2.36e-06	3.89e-07	5.23e-06	3.05e-06	0	0	0	0	0
3.12e-06	1.38e-06	0.000255928	0.000245873	2.44e-06	0	0	0	0	0
1.55e-06	5.21e-06	2.93e-06	0.000251231	5.45e-06	0	0	0	0	0
2.1e-06	0.000258749	2.36e-06	0.000123045	0.000265772	0	0	0	0	0
0.000235589	0.000255293	5.33e-06	8.65e-06	0.000254572	0	0	0	0	0
0.000255689	0.000120347	0.000252111	9.07e-09	0.000120322	0	0	0	0	0
0.0001244	8.75e-06	0.000251919	4.82e-05	9.01e-06	0	0	0	0	0
8.8e-06	9.53e-09	0.000120217	8.44e-07	9.68e-09	0	0	0	0	0
6.86e-09	4.84e-05	9.2e-06	2.06e-05	3.37e-05	0	0	0	0	0
5.31e-05	1.07e-06	9.88e-09	0.000143994	7.43e-07	0	0	0	0	0
1.05e-06	6.39e-05	1.83e-05	3.37e-05	7.7e-05	0	0	0	0	0
9.14e-06	3.97e-05	1.01e-06	1.2e-06	0.000143466	0	1	0	0	0
0.000130124	0.000129022	2.3e-05	1.03e-05	2.49e-05	0	0	0	0	0
2.53e-05	3.09e-05	0.000144075	1.11e-05	1.04e-06	0	0	0	0	0
1.27e-06	1.27e-06	2.28e-05	1.28e-06	8.93e-06	0	0	0	0	0
1.01e-05	8.07e-06	1.22e-06	6.52e-08	3.86e-06	0	0	0	0	0
1.13e-05	4.14e-06	1.01e-05	2.67e-06	6.06e-07	0	0	0	0	0
1.1e-06	1.25e-06	1.12e-05	5.91e-05	6.49e-08	0	0	0	0	0
2.7e-08	2.71e-08	1.28e-06	2.7e-05	4.42e-06	0	0	0	0	0
1.16e-05	1.14e-05	2.59e-08	5.32e-07	5.87e-05	0	0	0	0	0
5.89e-05	5.91e-05	1.08e-05	2.48e-06	2.64e-05	0	0	0	0	0
2.58e-05	2.77e-05	5.78e-05	4.75e-07	5.04e-07	0	0	0	0	0
5.3e-07	5.24e-07	2.76e-05	0.000247254	1.43e-06	0	0	0	0	0
2.39e-06	2.36e-06	4.74e-07	1.62e-06	4.65e-07	0	0	0	0	0
4.63e-07	1.68e-07	2e-06	2.87e-06	0.000116056	0	0	0	0	0
0.000211227	1.11e-05	1.68e-07	4.22e-05	1.39e-06	0	1	0	0	0
1.33e-06	0.000239108	1.03e-05	3.02e-07	2.98e-06	0	0	1	0	0
1.13e-06	1.39e-06	0.000212112	3.35e-06	4.27e-05	0	0	0	0	0
4.04e-05	2.97e-06	1.62e-06	7.04e-08	3.64e-07	0	0	0	0	0
3.43e-07	2.08e-05	2.75e-06	1.04e-06	3.4e-06	0	0	0	0	0
3.41e-06	3.7e-07	4.3e-05	1.72e-05	2.08e-07	0	0	0	0	0
2.01e-07	3.41e-06	3.35e-07	2.9e-05	1.92e-07	0	0	0	0	0
1.03e-06	1.84e-07	3.36e-06	1.61e-07	4.39e-06	0	0	0	0	0
1.72e-05	1.05e-06	1.83e-07	2.48e-05	3.04e-05	0	0	0	0	0
2.12e-05	4.17e-06	1.94e-07	4.55e-07	1.47e-07	0	0	0	0	0
1.51e-07	3.17e-05	1.7e-05	7.57e-06	1.13e-06	0	0	0	0	0
2.47e-05	1.59e-07	1.66e-05	1.17e-05	4.09e-07	0	0	0	0	0
4.16e-07	2.47e-05	1.5e-07	2.18e-05	4.31e-06	0	0	0	0	0
7.31e-06	3.87e-07	2.48e-05	1.93e-06	1.22e-05	0	0	0	0	0
1.18e-05	4.28e-06	4.06e-07	8.49e-06	2.25e-05	0	0	0	0	0
9.2e-06	1.16e-05	7.59e-06	7.73e-07	1.74e-06	0	0	0	1	0
1.18e-06	2.31e-05	1.19e-05	1.62e-09	8.5e-06	0	0	0	0	0
8.48e-06	1.96e-06	8.41e-06	3.86e-05	1.62e-08	0	0	0	0	0
1.64e-08	8.49e-06	1.63e-06	9.98e-05	2.68e-05	0	0	0	0	0
3.74e-05	1.58e-08	8.48e-06	0.000460444	2.9e-05	0	0	0	0	0
2.79e-05	2.22e-05	1.62e-08	2.62e-05	0.000460592	0	0	0	0	0
0.000461154	7.48e-05	3.51e-05	8.51e-05	2.58e-05	0	0	0	0	0
3.52e-05	5.69e-06	7.81e-05	0	0.000118013	0	0	0	0	0
0.000378122	2.53e-05	0.000461023	7.68e-08	0	0	0	0	0	0
0	0.000344269	3.54e-05	3.38e-05	7.83e-08	0	0	0	0	0
7.88e-08	0	0.000375777	3.88e-06	3.14e-05	0	0	0	0	0
4.78e-06	5.59e-08	0	2.36e-08	2.76e-06	0	0	0	0	0
3.87e-06	3.13e-05	7.75e-08	9.5e-08	2.69e-08	0	0	0	0	0
1.5e-08	3.12e-06	3.39e-05	4.43e-06	9.64e-08	0	0	0	0	0
9.53e-08	2.54e-08	3.44e-06	0	4e-06	0	0	0	0	0
4.11e-06	8.78e-08	1.21e-08	2.09e-05	0	0	0	0	0	0
0	4.79e-06	8.77e-08	4.3e-06	2.01e-05	0	0	0	0	0
2.07e-05	0	4.78e-06	7.63e-05	6.14e-06	0	0	0	0	0
6.1e-06	2.1e-05	0	5.4e-06	9.11e-05	0	0	0	0	0
8.81e-05	5.66e-06	1.88e-06	1.06e-05	4.45e-06	0	0	0	0	0
5.83e-06	6.9e-05	4.83e-06	7.69e-07	1.03e-05	0	0	0	0	0
9.9e-06	5.36e-06	6.59e-05	0	7.74e-07	0	0	0	0	0
5.71e-07	1.04e-05	5.95e-06	3.1e-07	0	0	0	0	0	0
0	7.12e-07	3.33e-06	2.11e-05	4.96e-07	0	0	0	0	0
4.23e-07	0	6.74e-07	7.81e-07	6.85e-06	0	0	0	0	0
1.78e-05	5.46e-07	0	0.000180223	7.98e-07	0	0	0	0	0
7.49e-07	1.94e-05	4.43e-07	0.000424501	0.000215863	0	0	0	1	0
0.000243749	7.39e-07	1.76e-05	1.58e-07	1.67e-07	0	0	0	0	0
0.000600168	0.000206175	8.08e-07	3.56e-05	2.79e-05	1	0	0	0	0
1.5e-07	0.000531217	0.000196403	7.08e-08	6.59e-08	0	1	0	0	0
2.65e-05	1.62e-07	1.71e-07	1.38e-06	1.31e-06	0	0	0	0	0
6.5e-08	2.53e-05	3.09e-05	0	0	0	0	0	0	0
1.28e-06	6.38e-08	6.27e-08	3.47e-05	2.79e-05	0	0	0	0	0
0	1.12e-06	1.17e-06	1.64e-06	2.21e-06	0	0	0	0	0
4.05e-05	0	0	4.3e-05	4.6e-05	0	0	0	0	0
2.1e-06	3.46e-05	3.93e-05	1.43e-06	1.56e-06	0	0	0	0	0
3.73e-05	1.49e-06	2.23e-06	3.21e-06	3.41e-06	0	0	0	0	0
1.13e-06	4.8e-05	2.37e-05	7.47e-07	1.02e-06	0	0	0	0	0
2.83e-06	1.31e-06	9.4e-07	8.27e-07	8.75e-07	0	0	0	0	0
0	3.56e-06	2.72e-06	7.45e-05	7.07e-05	1	0	0	0	0
1.01e-06	1.02e-06	1.02e-06	3.02e-08	6.41e-08	0	0	0	0	0
8.98e-07	1.82e-07	8.96e-07	1.42e-06	3.68e-06	0	0	0	0	0
3.36e-05	7.39e-05	7.94e-05	0.000151525	0.000195386	0	0	0	0	0
6.63e-08	6.59e-08	6.44e-08	3.32e-07	3.06e-07	0	0	0	0	0
3.27e-06	1.91e-06	3.39e-06	3.49e-07	1.47e-07	0	0	0	0	0
0.000239878	0.000196408	0.000240001	6.18e-07	1.54e-06	0	0	0	0	0
2.95e-07	3.28e-07	3.02e-07	5.73e-06	5.41e-06	0	0	0	0	0
3.66e-07	3.17e-07	3.2e-07	7.92e-05	7.92e-05	0	0	0	0	0
7.42e-07	1.63e-06	7.44e-07	2.46e-05	6.24e-05	0	0	0	0	0
5.96e-06	5.31e-06	5.29e-06	6.86e-06	6.88e-06	0	0	0	0	0
7.8e-06	7.79e-06	7.92e-05	2.41e-05	2.2e-05	0	0	0	0	0
2.37e-05	5.99e-05	5.86e-05	0.000101066	9.8e-05	0	0	0	0	0
7.1e-06	6.86e-06	6.9e-06	0.000248583	0.000195069	0	0	0	0	0
3.53e-05	3.14e-05	3.54e-05	7.06e-07	2.76e-06	0	0	0	0	0
9.58e-05	9.66e-05	2.24e-05	2.47e-06	2.51e-06	0	0	0	0	0
0.000207588	0.000243195	0.000260334	4.14e-05	4.61e-05	0	0	0	0	0
2.7e-06	3.55e-06	7.49e-07	7.46e-06	7.23e-06	0	0	0	0	0
2.35e-06	2.5e-06	2.28e-06	5.12e-09	4.47e-09	0	0	0	0	0
5.81e-05	4.37e-05	4.03e-05	0.000106272	0.000101688	0	0	0	0	0
4.58e-06	6.92e-06	6.48e-06	1.53e-06	1.72e-06	0	0	0	0	0
5.05e-09	5.19e-09	5.29e-09	5.78e-08	4.48e-08	0	0	0	0	0
0.000101851	0.000107346	0.000106609	5.28e-06	3.32e-05	0	0	0	0	0
1.54e-06	1.57e-06	1.52e-06	6.13e-06	8.59e-06	0	0	0	0	0
6.12e-08	6.03e-08	5.11e-08	2.04e-05	2.36e-05	0	0	0	0	0
3.33e-05	3.23e-05	3.45e-05	4.45e-07	4.36e-07	0	0	0	0	0
8.18e-06	8.32e-06	7.69e-06	6.02e-05	5.58e-05	0	0	0	0	0
1e-05	2.2e-05	1.25e-05	5.79e-05	5.2e-05	0	0	0	0	0
3.72e-07	6.99e-07	6.69e-07	5.88e-05	6.99e-05	0	0	0	0	0
6.06e-05	8.54e-06	8.54e-06	1.05e-05	1.03e-05	0	0	0	0	0
5.77e-05	5.5e-05	5.29e-05	6.82e-05	5.6e-05	0	0	0	0	0
6.61e-05	6.8e-05	7.97e-05	2.18e-05	2.59e-05	0	0	0	0	0
1.06e-05	1.01e-05	9.9e-06	2.82e-05	6.7e-06	0	0	0	0	0
7.14e-05	6.58e-05	6.88e-05	4.41e-05	3.36e-05	0	0	0	0	0
2.33e-05	2.66e-05	1.22e-05	1.48e-06	1.84e-06	0	0	0	0	0
2.77e-05	2.71e-05	2.84e-05	1.19e-05	1.09e-05	0	0	0	0	0
4.83e-05	4.55e-05	4.53e-05	8.31e-05	0.000111425	0	0	0	0	0
1.27e-06	2.09e-06	1.79e-06	1.67e-06	1.65e-06	0	0	0	0	0
1.25e-05	1.9e-06	1.2e-05	0	0	0	0	0	0	0
0.000108453	0.000106843	0.00011234	8.6e-06	1.08e-05	0	0	0	0	0
1.69e-06	1.58e-06	1.66e-06	3.86e-06	5.6e-06	0	0	0	0	0
0	0	0	2.06e-10	1.8e-10	0	0	0	0	0
1.14e-05	8.81e-06	9.3e-06	3.51e-05	3.5e-05	0	0	0	0	0
3.85e-06	5.6e-06	5.61e-06	1.82e-07	2.64e-07	0	0	0	0	0
2.03e-10	2.09e-10	2.13e-10	6.44e-05	7.97e-05	0	0	0	0	0
3.54e-05	6.07e-07	3.53e-05	3.92e-07	4.14e-07	0	0	0	0	0
1.58e-07	2.43e-07	2.64e-07	9.63e-06	1.06e-05	0	0	0	0	0
8.51e-05	8.35e-05	9.64e-05	1.19e-05	1.2e-05	0	0	0	0	0
3.98e-07	3.98e-07	4.3e-07	2.87e-06	1.43e-05	0	0	0	0	0
7.91e-06	1.14e-05	1.01e-05	9.52e-06	7.95e-06	0	0	0	0	0
1.22e-05	1.17e-05	8.05e-06	8.57e-07	7.9e-07	0	0	0	0	0
1.4e-05	1.4e-05	1.42e-05	3.01e-05	6.77e-05	0	0	0	0	0
1.11e-05	1.06e-05	1.04e-05	7.27e-10	7.09e-10	0	0	0	0	0
8.02e-07	8.22e-07	7.95e-07	2.8e-06	5.11e-06	0	0	0	0	0
3.8e-05	7.64e-05	7.55e-05	8.67e-06	7.43e-06	0	0	0	0	0
7.4e-10	7.72e-10	6.72e-10	2.62e-05	2.6e-05	0	0	0	0	0
2.74e-06	4.52e-06	4.8e-06	1.24e-05	1.21e-05	0	0	0	0	0
1.14e-05	1.13e-05	1.12e-05	4.19e-05	3.21e-06	0	0	0	0	0
2.19e-05	8.78e-06	2.58e-05	1.12e-06	1.15e-06	0	0	0	0	0
1.25e-05	1.19e-05	1.24e-05	2.33e-07	2.39e-07	0	0	0	0	0
4.32e-05	4.06e-05	4.18e-05	1.68e-07	1.05e-07	0	0	0	0	0
2.44e-06	2.39e-06	2.12e-06	3.81e-06	1.95e-06	0	0	0	0	0
2.55e-07	2.23e-07	2.38e-07	3.16e-06	3.02e-06	0	0	0	0	0
1.95e-07	1.52e-07	1.53e-05	2.43e-06	2.37e-06	0	0	1	0	0
4.31e-06	3.29e-06	1.51e-07	6.25e-07	4.81e-07	0	0	0	0	0
1.69e-06	2.89e-06	4.29e-06	6.77e-05	7.41e-05	0	0	0	0	0
2.27e-06	2.04e-06	2.86e-06	1.83e-05	2.64e-05	0	0	0	0	0
6.12e-07	3.26e-07	2.22e-06	1.24e-07	1.58e-07	0	0	0	0	0
7.26e-05	7.34e-05	3.22e-07	0.000422228	0.000825264	0	0	0	0	0
3.14e-05	3.15e-05	6.78e-05	5.83e-07	7.06e-07	0	0	0	0	0
1.15e-07	1.7e-07	3.25e-05	2.25e-05	2.37e-05	0	0	0	0	0
0.000430503	0.000825193	1.38e-07	2.09e-06	2.15e-06	0	0	0	0	0
7.1e-07	6.33e-07	0.000741825	6.41e-07	6.29e-07	0	0	0	0	0
1.44e-05	1.74e-05	3.82e-07	5.33e-05	7.12e-05	0	0	0	0	0
1.85e-06	2.15e-06	2.3e-05	2.34e-07	2.41e-07	0	0	0	0	0
6.17e-07	6.41e-07	2.21e-06	3.28e-05	2.36e-05	0	0	0	0	0
5.5e-05	7.22e-05	5.93e-07	0.000112911	0.000111386	0	0	0	0	0
1.24e-07	2.3e-07	5.47e-05	5.79e-05	4.73e-05	0	0	0	0	0
2.28e-05	3.25e-05	2.41e-07	2.19e-05	2.22e-05	0	0	0	0	0
0.000112928	4.6e-05	2.86e-05	4.58e-05	3.79e-05	0	0	0	0	0
5.8e-05	5.81e-05	0.00010954	1.87e-06	1.81e-06	0	0	0	0	0
2.23e-05	2.22e-05	5.5e-05	5.53e-07	5.48e-07	0	0	0	0	0
2.75e-05	1.36e-05	4.04e-06	3.84e-10	0.000532651	0	0	0	0	1
1.89e-06	1.77e-06	4.68e-05	0	4.13e-10	0	0	0	0	0
6.27e-07	9.76e-06	1.84e-06	2.91e-05	0	0	0	0	0	0
0.00053286	3.67e-10	5.63e-07	1.54e-08	7.98e-06	1	0	0	0	0
3.57e-10	0	3.52e-10	2.15e-07	1.09e-08	0	0	0	0	0
0	2.04e-05	0	3.26e-05	2.38e-07	0	0	0	0	0
2.77e-05	1.51e-08	2.81e-05	0	3.88e-05	0	0	0	0	0
1.01e-08	2.32e-07	1.61e-08	5.73e-07	0	0	0	0	0	0
2.3e-07	4.55e-05	2.23e-07	5.91e-07	5.96e-07	0	0	0	0	0
3.38e-05	0	3.31e-05	2.82e-05	5.7e-07	0	0	0	0	0
0	5.97e-07	0	2.36e-06	0.000277787	0	0	0	0	1
2.4e-07	5.66e-07	5.54e-07	6.6e-06	3.3e-05	0	0	0	0	0
5.28e-07	3.43e-05	3.41e-07	3.61e-05	2.36e-06	0	0	0	0	0
1.4e-05	2.19e-06	2.59e-05	1.58e-06	7e-06	0	0	0	0	0
4.25e-07	8.64e-06	3.21e-07	1.33e-05	1.26e-05	0	0	0	0	0
9.11e-06	3.47e-05	9.27e-06	7.96e-06	1.22e-05	0	0	0	0	0
4.58e-05	1.21e-05	4.53e-05	2.69e-06	1.33e-05	0	0	0	0	0
1.61e-06	1.27e-05	1.19e-05	2.84e-05	8.73e-06	0	0	0	0	0
8.91e-06	8.8e-06	3.12e-06	4.31e-05	2.83e-06	0	0	0	0	0
7.45e-06	2.93e-06	9.04e-06	1.95e-06	2.5e-05	0	0	0	1	0
2.8e-06	2.37e-05	2.93e-06	0.000191849	4.5e-05	0	0	0	0	0
1.65e-05	4.29e-05	1.57e-05	3.49e-06	0.000202523	0	0	0	0	0
1.65e-05	0.000183581	4.07e-05	4.09e-07	3.17e-06	0	0	0	0	0
0.000184455	3.39e-06	0.000199903	1.4e-05	4.06e-07	0	0	0	0	0
3.38e-06	5.04e-07	3.45e-06	1.89e-06	1.2e-05	0	0	0	0	0
4.56e-07	1.22e-05	5.17e-07	1.35e-05	1.93e-06	0	0	0	0	0
1.41e-05	1.89e-06	1.36e-05	6.11e-07	6.32e-06	0	0	0	0	0
2e-06	6.81e-06	1.94e-06	5.47e-06	6.64e-07	0	0	0	0	0
1.38e-05	6.62e-07	1.37e-05	4.36e-06	5.49e-06	0	0	0	0	0
3.25e-07	5.52e-06	5.76e-07	2.41e-05	9.64e-06	0	0	0	0	0
5.43e-06	4.38e-06	5.16e-06	3.66e-06	3.75e-06	0	0	0	0	0
9.68e-06	2.12e-05	9.52e-06	1.68e-06	2.94e-06	0	0	0	0	0
2.14e-05	3.19e-06	2.38e-05	3.55e-07	1.84e-06	0	0	0	0	0
1.67e-06	0.000136096	1.27e-06	2.33e-05	3.65e-07	0	0	0	0	0
0.000136945	3.81e-07	0.000136957	2e-05	2.56e-05	0	0	0	0	0
3.17e-07	4.39e-05	2.77e-07	6.26e-07	1.08e-05	0	0	0	0	0
4.36e-05	1.08e-05	4.37e-05	7.62e-07	5.69e-07	0	0	0	0	0
2.15e-05	3.51e-07	2.18e-05	5.68e-07	6.89e-07	0	0	0	0	0
6.06e-07	9.09e-07	3.29e-07	1.42e-06	1.17e-06	0	0	0	0	0
8.73e-07	1.19e-06	9.24e-07	8.31e-06	1.19e-06	0	0	0	0	0
1.07e-06	1.14e-06	1.18e-06	0.000124464	8.23e-06	0	0	0	0	0
1.71e-06	0.000312775	1.39e-06	4.09e-05	0.000106774	0	1	0	0	0
0.000277277	8.2e-06	0.000214559	9.11e-06	4.43e-05	1	0	1	0	0
8.39e-06	0.000124786	8.4e-06	2.19e-05	5.27e-07	0	0	0	0	0
8.52e-05	6.09e-06	6.13e-05	1.3e-05	2.22e-05	0	0	0	0	0
4.41e-05	9.2e-06	4.08e-05	1.11e-06	1.72e-05	0	0	0	0	0
9.4e-06	1.91e-05	7.12e-07	8.59e-07	5.77e-07	0	0	0	0	0
1.84e-05	1.19e-05	1.94e-05	1.97e-05	1.57e-07	0	0	0	0	0
1.68e-05	1.13e-06	1.33e-05	6.45e-05	2.56e-05	0	0	0	0	0
2.75e-07	7.97e-07	1.08e-06	5.27e-06	6.28e-05	0	0	0	0	0
1.28e-07	4.1e-05	1.55e-07	1.41e-05	1.19e-06	0	0	0	0	0
1.76e-05	7.58e-05	1.09e-05	2.42e-06	2.35e-05	0	0	0	0	0
6.3e-05	5.28e-06	8.21e-05	9.5e-05	4.94e-06	0	0	0	0	0
5.39e-06	2.33e-05	1.36e-06	1.06e-05	0.000230477	0	0	0	0	0
2.28e-05	2.4e-06	1.04e-05	3.67e-07	1.06e-05	0	0	0	0	0
3.82e-06	0.000205285	3.78e-06	5.5e-06	2.88e-07	0	0	0	0	0
0.000197405	7.06e-07	0.000220681	3.23e-06	8.5e-06	0	0	0	0	0
1e-05	3.42e-07	1.06e-05	4.89e-07	3.33e-06	0	0	0	0	0
4.41e-07	6.06e-06	3.88e-07	1.71e-06	5.12e-07	0	0	0	0	0
7.91e-06	2.91e-06	7.76e-06	1.83e-06	1.69e-06	0	0	0	0	0
2.29e-06	5.07e-07	3.03e-06	1.66e-06	0.000436759	0	0	0	0	1
5.64e-07	1.61e-06	5e-07	7.93e-05	6.18e-07	0	0	0	0	0
1.7e-06	5.78e-07	1.9e-06	2.31e-05	2.56e-06	0	0	0	0	0
1.89e-06	2.37e-06	2.06e-06	0.000362702	8.13e-05	0	0	0	0	0
1.73e-06	7.49e-05	9.28e-07	4.85e-05	2.79e-05	0	0	0	0	0
6.95e-05	2.41e-05	8.3e-05	9.68e-06	0.000816923	0	0	0	0	0
1.76e-05	0.000512734	1.93e-05	1.9e-06	4.5e-05	0	0	0	0	0
0.000540949	4.23e-05	0.000817754	3.82e-07	9.62e-06	0	0	0	0	0
1.01e-05	8.9e-06	1.5e-05	1.74e-05	2.04e-06	0	0	0	0	0
4.38e-06	1.81e-06	9.27e-06	8.31e-07	1.9e-06	0	0	0	0	0
1.77e-06	1.98e-06	1.74e-06	2.24e-06	1.68e-05	0	0	0	0	0
3.86e-07	1.75e-05	1.87e-07	8.05e-06	7.76e-07	0	0	0	0	0
1.72e-05	1.23e-06	1.74e-05	1.8e-05	2.03e-06	0	0	0	0	0
9.94e-07	2.28e-06	1.57e-06	1.48e-05	2.47e-06	0	0	0	0	0
1.2e-06	8e-06	9.73e-07	1.45e-06	1.82e-05	0	0	0	0	0
6.58e-06	1.85e-06	7.98e-06	3.56e-05	1.55e-05	0	0	0	0	0
1.83e-05	1.78e-05	1.83e-05	9.28e-06	8.21e-07	0	0	0	0	0
1.76e-05	2.85e-06	1.8e-05	1.7e-07	3.3e-05	0	0	0	0	0
3.59e-06	3.17e-05	3.54e-06	4.29e-07	6.69e-06	0	0	0	0	0
2.28e-05	6.69e-06	3.52e-05	5.65e-07	1.33e-07	0	0	0	0	0
1.06e-05	1.58e-07	1.07e-05	3.9e-07	2.91e-07	0	0	0	0	0
2.04e-07	4.81e-07	1.79e-07	4.67e-07	7.36e-07	0	0	0	0	0
6.29e-07	5.47e-07	5.17e-07	4.52e-06	5.93e-07	0	0	0	0	0
7.41e-07	5.53e-07	4.1e-07	4.65e-05	4.67e-07	0	0	0	0	0
5.87e-07	5.28e-07	5.84e-07	4.54e-06	4.36e-05	0	0	0	0	0
5.32e-07	4.35e-05	5.38e-07	6e-07	4.98e-06	0	0	0	0	0
4.35e-05	4.59e-05	4.36e-05	4.24e-06	4.5e-06	0	0	0	0	0
5.34e-06	2.91e-06	4.72e-05	7.45e-05	6.5e-07	0	0	0	0	0
4.7e-06	5.36e-07	3.61e-06	2.52e-06	3.85e-06	0	0	0	0	0
6.13e-07	4.13e-06	7.11e-07	1.98e-05	9.88e-05	0	0	0	0	0
4.11e-06	0.000112182	4.19e-06	4.81e-07	2.19e-06	0	0	0	0	0
0.00010026	1.35e-06	6.16e-05	0	1.51e-05	0	0	0	0	0
1.83e-06	2.36e-05	1.79e-06	3.86e-05	4.51e-07	0	0	0	0	0
2.82e-05	4.25e-07	2.42e-05	6.62e-05	0	0	0	0	0	0
4.81e-07	0	4.86e-07	4.35e-05	5.29e-05	0	0	0	0	0
0	5.26e-05	0	4.39e-06	6.61e-05	0	0	0	0	0
5.22e-05	6.59e-05	5.25e-05	3.24e-05	6.15e-05	0	0	0	0	0
6.61e-05	4.98e-05	6.6e-05	1.48e-06	3.37e-06	0	0	0	0	0
4.3e-05	3.81e-06	5.99e-05	1.78e-06	3.37e-05	0	0	0	0	0
4.12e-06	3.11e-05	4.31e-06	1.49e-06	1.45e-06	0	0	0	0	0
3.16e-05	1.56e-06	2.57e-05	3.53e-08	1.4e-06	0	0	0	0	0
1.54e-06	1.75e-06	1.45e-06	1.22e-05	1.53e-06	0	0	0	0	0
1.49e-06	1.47e-06	1.87e-06	3.04e-07	1.22e-08	0	0	0	0	0
1.54e-06	3.41e-08	1.38e-06	7.16e-05	1.22e-05	0	0	0	0	0
3.53e-08	1.05e-05	3.21e-08	3.04e-05	3.07e-07	0	0	0	0	0
1.18e-05	3.1e-07	1.09e-05	0.000141656	7.12e-05	0	0	0	0	0
2.92e-07	7.12e-05	2.64e-07	2.59e-05	3e-05	0	0	0	0	0
8.3e-05	2.71e-05	5.59e-05	4.25e-07	0.000238175	0	0	0	0	0
1.7e-05	0.000163499	1.48e-05	2.23e-06	3.37e-05	0	0	0	0	0
0.000237257	3.58e-05	0.000244577	1.7e-05	5.79e-07	0	0	0	0	0
2.92e-05	4.07e-07	2.13e-05	5.13e-05	2.46e-06	0	0	0	0	0
5.79e-07	2.21e-06	4.1e-07	6.9e-06	1.78e-05	0	0	0	0	0
2.36e-06	1.52e-05	2.41e-06	5.23e-06	5.13e-05	0	0	0	0	0
1.61e-05	4.8e-05	1.68e-05	0.00119077	8.92e-06	0	0	0	1	0
4.73e-05	1.56e-05	4.8e-05	2.21e-05	5.22e-06	0	0	0	0	0
1.45e-05	4.41e-06	1.5e-05	5.03e-05	0.00121911	0	0	0	0	1
5.08e-06	5.74e-05	5.06e-06	0.000336304	6e-05	0	0	0	0	0
6.24e-05	0.000137331	5.98e-05	1.43e-06	4.28e-05	0	0	0	0	0
0.000135901	0.000388361	0.000133204	5.84e-05	0.000320798	0	0	0	0	0
0.00038454	1.45e-06	0.000291643	3.49e-05	1.43e-06	0	0	0	0	0
1.47e-06	6.42e-05	1.46e-06	2.41e-05	5.95e-05	0	0	0	0	0
5.15e-05	2.26e-05	5.34e-05	6.45e-06	7.58e-05	0	0	0	0	0
7.31e-05	4.22e-07	4.38e-05	2.65e-05	2.4e-05	0	0	0	0	0
2.42e-05	7.52e-06	2.41e-05	2.59e-05	1.33e-05	0	0	0	1	0
1.34e-05	2.93e-05	1.36e-05	0.000252068	2.93e-05	0	0	0	0	0
3.76e-05	0.00015842	3.81e-05	8.33e-06	0.000201826	0	0	0	0	0
0.000244999	2.28e-05	0.000240928	1.78e-05	4.84e-06	0	0	0	0	0
2.3e-05	5.47e-05	2.38e-05	5.7e-05	6.16e-05	0	0	0	0	0
6.03e-05	5.7e-05	2.29e-05	1.48e-05	9.85e-06	0	0	0	0	0
5.75e-05	1.4e-05	5.01e-05	2.1e-05	1.47e-05	0	0	0	0	0
1.48e-05	4.68e-05	1.39e-05	3.12e-05	6.25e-05	0	0	0	0	0
6.3e-05	3.07e-05	6.28e-05	1.13e-05	2.83e-05	0	0	0	0	0
3.13e-05	1.11e-05	3.12e-05	9.07e-05	1.03e-05	0	0	0	0	0
1.13e-05	5.18e-05	3.74e-06	2.45e-05	9.55e-05	0	0	0	0	0
4.67e-05	2.44e-05	5.95e-05	7.61e-07	3.74e-06	0	0	0	0	0
2.37e-05	7.71e-07	2.47e-05	0.000118171	7.5e-07	0	0	0	1	0
7.89e-07	1.87e-07	7.91e-07	3.39e-07	4.72e-07	0	0	0	0	0
5.05e-07	2.83e-05	0.000117937	2.53e-05	2.96e-05	0	0	1	0	0
2.98e-05	6.18e-06	2.18e-07	4.49e-06	3.11e-05	0	0	0	0	1
5.95e-06	9.26e-07	2.67e-05	3.83e-07	5.07e-06	0	0	0	0	0
9.3e-07	3.23e-06	6.14e-06	3.39e-06	4.5e-07	0	0	0	0	0
6.83e-06	1.72e-05	9.61e-07	1.71e-05	7.52e-06	0	0	0	0	0
7.52e-06	1e-06	6.93e-06	1.02e-06	1.75e-05	0	0	0	0	0
8.89e-07	1.5e-05	8.21e-06	1.12e-05	9.41e-07	0	0	0	0	0
1.49e-05	1.48e-06	9.24e-07	2.31e-06	1.5e-05	0	0	0	0	0
2.77e-06	4.99e-07	1.58e-05	5.27e-07	2.34e-06	0	0	0	0	0
1.69e-07	7.38e-05	1.67e-06	7.39e-05	1.7e-07	0	0	0	0	0
6.64e-05	2.75e-05	5.1e-07	1.28e-05	6.45e-05	0	0	0	0	0
2.5e-05	9.83e-08	8.31e-05	9.25e-08	2.78e-05	0	0	0	0	0
1.06e-07	0.000273203	2.94e-05	0.000261544	7.29e-08	0	0	0	0	0
0.000267948	2.76e-05	9.64e-08	2.93e-05	0.00030287	0	0	0	0	0
3.03e-05	5.84e-07	0.000302945	5.32e-07	2.95e-05	0	0	0	0	0
5.06e-07	4.24e-06	2.98e-05	4.6e-06	3.88e-07	0	0	0	0	0
2.23e-06	2.5e-06	5.19e-07	1.29e-06	4.51e-06	0	0	0	1	0
3.32e-06	1.14e-06	4.67e-06	9.75e-06	3.81e-06	1	0	0	0	1
1.44e-06	8.01e-06	9.42e-07	1.26e-06	1.09e-05	0	0	1	0	0
5.88e-07	0	1.04e-05	1.16e-05	1.15e-06	0	0	0	0	0
1.11e-05	5.67e-08	1.2e-06	0	9.94e-06	0	0	0	0	0
0	6.11e-05	1.05e-05	6e-08	0	0	1	0	0	0
5.47e-08	1.31e-05	0	5.31e-05	6e-08	0	0	0	1	0
1.42e-05	2.12e-05	8.75e-09	1.29e-05	1.45e-05	0	0	0	0	0
1.66e-05	0	3.76e-06	2.12e-05	1.3e-05	0	0	1	0	0
0	1.03e-05	1.42e-05	0	0	0	0	0	0	0
1.9e-05	2.4e-05	8.58e-06	1.63e-05	1.44e-05	0	0	0	0	0
2.38e-05	1.62e-06	0	2.32e-05	2.39e-05	0	0	0	0	0
1.92e-06	4.86e-05	1.78e-05	1.87e-06	1.84e-06	0	0	0	0	0
4.89e-05	3.83e-07	2.3e-05	4.89e-05	3.26e-06	0	0	0	0	0
3.87e-07	5.69e-08	1.86e-06	2.78e-07	3.79e-07	0	0	0	0	0
3.26e-06	4.99e-05	4.91e-05	3.24e-06	3.24e-06	0	0	0	0	0
5.19e-05	1.31e-06	3.67e-07	1.86e-05	5.19e-05	0	0	0	1	0
1.31e-06	8.11e-06	3.25e-06	4.99e-05	1.44e-06	0	0	0	0	0
8.5e-06	6.36e-07	5.19e-05	1.36e-06	7.26e-06	0	0	0	0	0
5.27e-07	1.01e-08	1.42e-06	8.42e-06	6.39e-07	0	0	0	0	0
9.85e-09	1.03e-05	7.78e-06	4.78e-07	8.72e-09	0	0	0	0	0
3.68e-05	0.000132615	4.64e-07	9.99e-09	3.54e-05	0	0	0	0	0
0.000133027	8.83e-05	1.03e-08	3.07e-05	4.06e-06	0	0	0	0	0
0.00014712	2.41e-06	3.64e-05	0.000133106	0.000104755	0	0	0	0	0
2.41e-06	3.07e-07	0.000133304	0.000145364	2.36e-06	0	0	0	0	0
3.13e-07	2.19e-05	0.00014346	2.39e-06	3.18e-07	0	0	0	0	0
3.14e-05	4.4e-06	2.12e-07	3.41e-07	9.87e-06	0	0	0	0	0
4.6e-06	1.06e-05	3.02e-07	1.4e-05	4.15e-06	0	0	0	0	0
1.09e-05	1.03e-05	3.18e-05	1.91e-06	1.06e-05	0	0	0	0	0
9.65e-06	4.25e-07	2.78e-06	1.08e-05	2.03e-05	0	0	0	0	0
8.74e-07	7.07e-05	1.13e-05	1.69e-05	8.8e-07	0	0	0	0	0
6.69e-05	1.77e-07	2.14e-05	8.9e-07	8.58e-05	0	0	0	0	0
1.5e-07	7.43e-07	4.35e-07	8.59e-05	1.78e-07	0	0	0	0	0
9.19e-07	1.19e-06	7.93e-05	1.78e-07	8.83e-07	0	0	0	0	0
1.2e-06	4.23e-06	1.57e-07	8.06e-07	1.19e-06	0	0	0	0	0
3.69e-06	4.89e-07	8.41e-07	1.2e-06	1.86e-06	0	0	0	0	0
7.43e-07	0.000285133	1.2e-06	4.21e-06	7.16e-07	0	0	0	0	0
0.000162707	8.6e-06	4.31e-06	7.11e-07	0.000293842	0	0	0	0	0
2.45e-06	6.64e-05	7.34e-07	0.000302543	8.62e-06	0	0	0	0	0
6.92e-05	2.37e-06	0.000303834	7.62e-06	6.93e-05	0	0	0	0	0
2.29e-06	3.9e-07	8.72e-06	4.01e-05	2.38e-06	0	0	0	0	0
7.69e-07	3.56e-06	4.91e-05	2.66e-06	5.78e-07	0	0	0	0	0
3.93e-06	5.02e-07	2.29e-06	7.23e-07	2.18e-06	0	0	0	0	0
4.89e-07	1.4e-08	4.8e-07	3.93e-06	5.65e-07	0	0	0	0	0
1.29e-08	0.000754971	1.87e-06	5.25e-07	1.16e-08	0	0	0	0	0
0.000965094	7.01e-07	4.81e-07	1.13e-08	0.000518667	0	0	0	0	0
1.86e-06	3.16e-05	1.44e-08	0.000835344	1.88e-06	0	0	0	0	0
2.95e-05	1.91e-05	0.00074728	1.66e-06	0.000134954	0	0	0	0	1
6.35e-06	4.52e-07	1.58e-06	0.000158348	3.32e-05	0	0	0	1	0
4.3e-07	8.89e-07	2.61e-05	3.12e-05	1.89e-05	0	0	0	0	0
4.99e-05	2.31e-06	5.84e-06	1.8e-05	3.84e-07	1	0	0	0	0
1.23e-06	0.000202783	5.39e-07	4.56e-07	2.78e-07	0	0	0	0	1
3.3e-06	1.22e-05	1.12e-06	9.71e-07	9.79e-07	0	0	0	0	0
0.000188324	2.66e-06	3.06e-06	2.67e-06	3.04e-06	0	0	0	0	0
1.21e-05	7.29e-06	0.000204283	0.000117485	0.000132706	0	0	0	0	0
2.75e-06	8.54e-07	1.2e-05	1.22e-05	1.2e-05	0	0	0	0	0
7.74e-06	0.000189152	2.73e-06	1.09e-06	2.55e-06	0	0	0	0	0
1.72e-06	1.3e-06	7.6e-06	7.84e-06	6.02e-06	0	0	0	0	0
0.000200898	1.49e-06	1.78e-06	1.73e-06	1.69e-06	0	0	0	0	0
1.89e-06	2.72e-05	0.000199715	0.000207867	0.000200373	0	0	0	0	0
1.71e-06	6.88e-06	1.98e-06	1.34e-06	1.97e-06	0	0	0	0	0
2.76e-05	1.95e-05	1.98e-06	2.12e-06	2.32e-06	0	0	0	0	0
7.88e-06	3.91e-07	2.86e-05	4.41e-06	2.85e-05	0	0	0	0	0
1.78e-05	3.97e-06	9.14e-06	7.72e-06	8.36e-06	0	0	0	0	0
4.73e-07	8.84e-06	1.82e-05	1.73e-05	6.67e-06	0	0	0	0	0
3.49e-06	1.64e-06	4.18e-07	4.31e-07	4.67e-07	0	0	0	0	0
1.43e-05	1.69e-06	3.06e-06	2.76e-06	4.89e-06	0	0	0	0	1
1.81e-06	0.000117542	9.56e-06	1.24e-05	3.79e-06	0	0	0	0	0
1.76e-06	2.68e-05	1.65e-06	1.76e-06	1.39e-05	0	0	0	0	0
0.000170958	1.69e-06	1.37e-06	9.7e-07	1.67e-06	0	0	0	0	0
2.71e-05	4.97e-09	0.000172618	0.000178711	1.57e-06	0	0	0	0	0
3.98e-06	3.86e-06	2.71e-05	2.7e-05	0.000163078	0	0	0	0	0
6.5e-09	4.03e-06	4.76e-06	3.78e-06	2.68e-05	0	0	0	0	0
7.64e-07	9.6e-06	4.88e-09	6.75e-09	4.51e-06	0	0	0	0	0
3.25e-06	8.14e-06	3.75e-07	7.58e-07	6.63e-09	0	0	0	0	0
1.04e-05	7.47e-08	2.33e-06	2.18e-06	3.72e-06	0	0	0	0	0
8.63e-06	5.77e-06	9.03e-06	1.11e-05	3.65e-06	0	0	0	0	0
9.64e-08	4.36e-05	3.63e-06	8.35e-06	9.32e-06	0	0	0	0	0
5.77e-06	3.95e-07	8.48e-08	8.03e-08	8.21e-06	0	0	0	0	0
4.74e-05	1.02e-06	5.22e-06	3.88e-06	6.3e-08	0	0	0	0	0
0.000301997	0.000128201	4.76e-05	3.41e-05	3.55e-06	1	0	0	0	0
3.36e-07	2.02e-07	4.35e-07	4.08e-07	4.64e-05	0	0	0	0	0
5.45e-07	2.06e-05	1.25e-06	1.24e-06	4.24e-07	0	0	0	0	0
0.00012348	1.65e-06	0.000123314	0.000128035	1.22e-06	0	0	0	0	0
1.36e-07	1.02e-08	1.45e-07	1.65e-07	9.21e-06	0	0	0	0	0
1e-05	5.5e-06	2.09e-05	2.08e-05	1.92e-07	0	0	0	0	0
1.82e-06	0.000165757	2.02e-06	1.87e-06	2e-05	0	0	0	0	0
1.2e-08	2.95e-05	1.23e-08	1.05e-08	1.71e-06	0	0	0	0	0
6.08e-06	5.08e-05	3.12e-06	2.78e-06	7.43e-09	0	0	0	0	0
0.000568261	1.9e-05	0.000620255	0.000643016	5.56e-06	0	0	0	0	0
3.48e-05	4.15e-06	3.72e-05	3.78e-05	0.000192793	0	0	0	0	0
5.56e-05	5.08e-05	2.56e-05	5.04e-05	3.74e-05	0	0	0	0	0
2e-05	1.06e-05	1.96e-05	9.31e-06	4.7e-05	0	0	0	0	0
4.5e-06	1.71e-05	4.19e-06	4.02e-06	9.35e-06	0	0	0	0	0
6.04e-05	4.32e-05	6.59e-05	5.02e-05	3.25e-06	0	0	0	0	0
1.18e-05	0.000189372	1.09e-05	1.08e-05	5.73e-05	0	0	0	0	0
0.000126284	1.5e-05	0.000121019	2.34e-05	7.44e-06	0	0	0	0	0
3.62e-05	8.99e-07	3.38e-05	2.89e-05	0.000125291	0	0	0	0	0
2.58e-06	1.84e-06	9.03e-07	4.93e-06	4e-05	0	0	0	0	0
0.000104674	1.7e-07	1.7e-05	0.000134572	6.76e-06	1	0	0	1	0
1.44e-05	7.43e-06	1.09e-06	1.39e-05	1.53e-05	0	0	0	0	0
1.04e-06	2.68e-07	1.56e-06	7.7e-07	6.53e-07	0	0	0	0	0
1.74e-06	7.77e-06	1.84e-07	1.74e-06	1.71e-06	0	0	0	0	0
1.37e-07	0	1.82e-06	1.43e-07	1.49e-07	0	1	0	0	0
7.64e-06	1.38e-05	2.84e-07	7.73e-06	7.62e-06	0	0	0	0	0
2.67e-07	2.98e-06	7.48e-06	2.01e-07	2.69e-07	0	0	0	0	0
3.7e-06	1.44e-05	1.43e-05	1.85e-06	6.48e-06	0	0	0	0	0
1.46e-05	5.18e-07	6e-06	1.29e-05	1.54e-05	0	0	0	0	0
5.92e-06	4.84e-07	1.46e-05	5.22e-06	5.97e-06	0	0	0	0	0
1.38e-05	1.02e-05	3.25e-06	1.43e-05	1.49e-05	0	0	0	0	0
3.71e-07	0.000123698	7.44e-07	3.1e-06	3.23e-06	0	0	0	0	0
9.53e-07	3.58e-05	1.1e-05	9.56e-07	9.21e-07	0	0	0	0	0
1.11e-05	0.000372738	0.000121447	1.09e-05	9.23e-06	0	0	0	0	0
0.000149811	1.37e-05	2.81e-05	0.000131635	0.000120829	0	0	0	0	0
3.98e-05	4.54e-05	0.000336351	3.77e-05	3.99e-05	0	0	0	0	0
0.000380972	1.62e-07	1.33e-05	0.000385689	0.000265878	0	0	0	0	0
5.84e-07	3.19e-05	4.74e-05	7.46e-07	1.38e-05	0	0	0	0	0
4.78e-05	0.000315916	1.66e-07	4.56e-05	4.75e-05	0	0	0	0	0
2.28e-07	1.23e-06	4.66e-05	2.26e-07	2.45e-07	0	0	0	0	0
4.29e-05	1.39e-06	0.000326586	4.81e-05	3.97e-05	0	0	0	0	0
0.000283488	5.09e-07	1.21e-06	0.000323447	0.000339177	0	0	0	0	0
1.24e-06	1.29e-06	7.56e-07	8.04e-07	1.2e-06	0	0	0	0	0
1.04e-06	2.94e-06	2.91e-05	1.68e-06	1.38e-06	0	0	0	0	0
2.91e-05	4.47e-05	8.41e-07	2.9e-05	2.9e-05	0	0	0	0	0
1.21e-06	1.41e-06	2.72e-06	8.63e-07	8.35e-07	0	0	0	0	0
3.29e-06	8.93e-07	5.53e-05	2.99e-06	2.09e-06	0	0	1	0	0
4.47e-05	2.24e-06	4.49e-05	3.17e-06	4.4e-05	0	0	0	0	0
3.09e-06	2.03e-08	3.11e-06	1.05e-06	3.07e-06	0	0	0	0	0
7.73e-07	6.66e-07	9.99e-07	9.35e-07	9.67e-07	0	0	0	0	0
2.17e-06	1.36e-05	2.41e-06	2.4e-06	2.28e-06	0	0	0	0	0
2.03e-08	2.55e-05	2.63e-08	2.58e-08	2.27e-08	0	0	0	0	0
5.05e-07	3.82e-07	1.4e-07	1.32e-07	5.17e-07	0	0	0	0	0
1.41e-05	3.71e-06	1.12e-05	1.42e-05	1.42e-05	0	0	0	0	0
2.61e-05	9.29e-07	3.03e-06	2.6e-05	2.56e-05	0	0	0	0	0
3.75e-07	3.05e-05	3.1e-07	3.78e-07	3.85e-07	0	0	0	0	0
4.29e-06	7.23e-05	3.75e-06	4.09e-06	1.73e-06	0	0	0	0	0
6.02e-07	1.79e-05	5.88e-07	7.8e-07	1.06e-06	0	0	0	0	0
2.73e-05	7.86e-06	3.21e-05	3.07e-05	3.14e-05	0	0	0	0	0
7.9e-05	3.66e-07	8.38e-05	6.4e-05	6.94e-05	0	0	0	0	0
1.05e-05	1.13e-06	9.5e-06	1.52e-05	1.58e-05	0	0	0	0	0
1.06e-05	2.94e-07	1.07e-05	8.92e-06	7.95e-06	0	0	0	0	0
3.3e-07	2.98e-06	3e-07	3.21e-07	3.19e-07	0	0	0	0	0
1.34e-06	0.000141744	1.37e-06	1.17e-06	8.28e-07	0	0	0	0	0
2.97e-07	2.99e-05	2.98e-07	2.92e-07	2.92e-07	0	0	0	0	0
3.24e-06	5.22e-07	3.85e-06	3.69e-06	3.54e-06	0	0	0	0	0
1.16e-05	0	0.000142262	0.000140674	0.000138896	0	0	0	0	0
2.62e-05	4.96e-07	2.73e-05	2.85e-05	3.05e-05	0	0	0	0	0
4.83e-07	9.56e-06	4.8e-07	5.22e-07	4.79e-07	0	0	0	0	0
0	1.13e-05	0	0	0	0	0	0	0	0
1.08e-06	0.000187184	1.28e-06	1.28e-06	1.27e-06	0	0	0	0	0
4.97e-07	5.3e-05	9.11e-06	9.56e-06	9.54e-06	0	0	0	0	0
4.96e-06	1.14e-05	9.49e-06	1.11e-05	1.08e-05	0	0	0	0	0
0.000124206	1.79e-05	9.56e-05	5.65e-05	0.000172765	0	0	0	0	0
5.09e-05	3.19e-06	4.76e-05	4.86e-05	5.12e-05	0	0	0	0	0
0.000136048	4.66e-06	0.000133115	0.000135751	0.000131905	0	0	0	0	0
1.77e-05	0.000110332	1.65e-06	1.72e-05	1.77e-05	0	0	0	0	0
3.48e-06	4.13e-06	3.57e-06	3.3e-06	3.46e-06	0	0	0	0	0
5e-06	0.000110035	4.98e-06	9.44e-07	9.64e-07	0	0	0	0	0
7.13e-05	0.00014729	0.000100722	0.000101038	0.000109246	0	0	0	0	0
4.14e-06	3.1e-05	3.9e-06	4.15e-06	4.02e-06	0	0	0	0	0
0.000109988	1.01e-05	0.00011011	0.000110002	0.000109546	0	0	0	0	0
0.000519346	1.57e-07	0.000154175	0.000530496	0.000513551	0	0	0	0	0
3.25e-05	3.56e-05	4.77e-05	3.34e-05	4.37e-05	0	0	0	0	0
1.35e-05	1.52e-06	1.07e-05	1.12e-05	1.28e-05	0	0	0	0	0
1.55e-07	5.15e-05	1.56e-07	3.07e-08	2.8e-08	0	0	0	0	0
3.48e-05	4.26e-05	3.65e-05	3.4e-05	2.65e-05	0	0	0	0	0
2.42e-06	0.000330907	2.23e-06	8.88e-07	2.32e-06	0	1	0	0	0
5.5e-05	6.44e-07	5.09e-05	4.96e-05	5.07e-05	0	0	0	0	0
4.8e-05	0	4.5e-05	3.78e-05	4.34e-05	0	0	0	0	0
1.47e-06	2.63e-05	1.39e-06	2.78e-05	0.000351394	0	0	0	1	1
0	6.95e-07	0	6.89e-07	1.39e-06	0	0	0	0	0
2.62e-05	1.21e-06	2.65e-05	0	0	0	0	0	0	0
5.64e-07	0	5.38e-07	4e-06	1.97e-05	0	0	0	1	0
1.12e-06	1.08e-06	1.08e-06	2.69e-05	6.1e-07	0	0	0	0	0
0	1.59e-05	0	5.09e-07	1.26e-06	0	0	0	0	0
1.19e-06	3e-05	1.18e-06	1.24e-06	0	0	0	0	0	0
2.14e-05	1e-05	1.36e-05	0	1.05e-06	0	0	0	0	0
3.04e-05	6.28e-05	2.8e-05	7.82e-07	2.27e-05	0	0	0	0	0
8.17e-06	4.83e-05	8.22e-06	2.3e-05	2.41e-05	0	0	0	0	0
6.46e-05	2.32e-05	6.19e-05	2.72e-05	1.02e-05	0	0	0	0	0
4.13e-05	3.36e-06	1.49e-05	6.18e-06	6.36e-05	0	0	0	0	0
2.35e-05	1.35e-06	2.32e-05	6.31e-05	4.89e-05	0	0	0	0	0
3.14e-06	1.63e-06	1.04e-06	4.09e-05	2.52e-06	0	0	0	0	0
8.16e-07	3.89e-08	1.59e-06	2.31e-05	3.44e-06	0	0	0	0	0
1.46e-06	8.9e-08	1.35e-06	3.36e-06	1.38e-06	0	0	0	0	0
3.61e-08	3.58e-06	3.58e-08	1.62e-06	5e-07	0	0	0	0	0
1.05e-07	1.1e-05	1.05e-07	1.47e-06	3.46e-08	0	0	0	0	0
6.22e-06	5.22e-07	6.53e-06	3.96e-08	8.43e-08	0	0	0	0	0
1.03e-05	1.03e-06	1.31e-05	9.18e-08	6.5e-06	0	0	0	0	0
5.55e-07	1.57e-05	5.82e-07	6.97e-06	9.77e-06	0	0	0	0	0
1.08e-06	8.09e-08	9.94e-07	1.1e-05	4.74e-07	0	0	0	0	0
1.26e-05	2.91e-07	1.09e-05	4.26e-07	9.81e-07	0	0	0	0	0
7.01e-08	2.24e-06	7.2e-08	8.82e-07	1.3e-05	0	0	0	0	0
2.46e-07	3.07e-06	2.11e-07	8.99e-06	5.39e-08	0	0	0	0	0
1.96e-06	0.000177142	1.36e-06	7.37e-08	1.72e-07	0	0	0	0	0
1.77e-06	4.79e-06	1.48e-06	2.57e-07	1.87e-06	0	0	0	0	0
0.000176075	1.64e-06	0.000177175	8.18e-07	2.67e-06	0	0	0	0	0
4.79e-06	0.000134968	4.8e-06	3.38e-06	0.000176087	0	0	0	0	0
1.44e-06	3.85e-05	1.49e-06	0.000177227	6.23e-08	0	0	0	0	0
0.000152029	9.17e-07	0.00015503	4.8e-06	1.51e-06	0	0	0	0	0
3.88e-05	9.44e-05	3.86e-05	1.58e-06	0.000152947	0	0	0	0	0
6.53e-07	2.89e-06	1.03e-06	0.000113612	2.5e-05	0	0	0	0	0
8.63e-05	0.000179482	8.26e-05	1.49e-05	9.46e-07	0	0	0	0	0
3.01e-06	3.1e-05	2.88e-06	1.06e-06	8.62e-05	0	0	0	0	1
0.000170332	0	0.000183774	6.44e-05	0.000114675	0	0	0	0	0
1.91e-05	1.32e-07	3.21e-05	3.21e-06	3e-06	0	0	0	0	0
0	1.15e-05	0	0.000130677	0.00016918	0	0	0	0	0
6.05e-08	3.71e-05	1.21e-07	3.05e-05	2.97e-05	0	0	0	0	0
1.05e-05	4.23e-06	1.09e-05	0	0	0	0	0	0	0
3.1e-05	3.11e-09	3.01e-05	1.19e-07	1.37e-07	0	0	0	0	0
4.23e-06	2.5e-06	4.23e-06	1.15e-05	1.13e-05	0	0	0	0	0
3.56e-09	3.19e-06	3.72e-09	3.69e-05	3.57e-05	0	0	0	0	0
2.52e-06	8.26e-05	2.47e-06	4.22e-06	5.5e-08	0	0	0	0	0
2.59e-06	0.000273969	2.59e-06	3.73e-09	3.27e-09	0	0	0	0	0
9.38e-05	1.52e-06	9.31e-05	1.69e-06	1.64e-06	0	0	0	0	0
0.000343425	4.36e-07	0.000224179	3.35e-06	3.39e-06	0	0	0	0	0
8.54e-07	3.8e-06	1.41e-06	7.28e-05	7.33e-05	0	0	0	0	0
8.48e-07	7.04e-07	9.45e-07	0.000286054	0.00029199	0	0	0	0	0
1.73e-05	1.85e-05	1.71e-05	1.45e-06	1.51e-06	0	0	0	0	0
9.08e-07	1.77e-05	7.99e-07	4.94e-07	9.41e-07	0	0	0	0	0
1.34e-05	0.000110521	1.92e-05	2e-05	2.01e-05	0	0	0	0	0
2.05e-05	1.91e-06	4.1e-05	7.56e-07	5.94e-07	0	0	0	0	0
0.000110505	0.000121694	0.000110501	1.9e-05	1.92e-05	0	0	0	0	0
2.53e-06	1.17e-06	2.46e-06	3.48e-05	4.13e-05	0	0	0	0	0
0.00012218	4.37e-06	0.000122235	0.000110528	1.01e-07	0	0	0	0	0
1.38e-06	8.45e-05	1.42e-06	2.55e-06	2.39e-06	0	0	0	0	0
1.07e-05	3.95e-06	8.88e-06	6.86e-05	0.000112249	0	0	0	0	0
5.23e-05	7.81e-05	9.46e-05	1.21e-06	8.57e-07	0	0	0	0	0
3.9e-06	5.35e-05	3.65e-06	8.48e-06	9.46e-06	0	1	0	0	0
5.87e-05	2.06e-05	2.62e-05	7.09e-05	7.46e-05	0	0	0	0	0
2.01e-05	1.84e-06	2e-05	4.44e-06	4.56e-06	0	0	0	0	0
1.78e-06	1.39e-06	1.57e-06	7.77e-05	6.71e-05	0	0	0	0	0
2.3e-06	0	1.51e-06	2.06e-05	2.02e-05	0	0	0	0	0
8.96e-07	3.55e-06	7.66e-07	1.75e-06	1.83e-06	1	0	1	0	0
0	2.11e-07	0	1.38e-06	2.06e-06	0	0	0	0	0
1.08e-05	7.62e-07	1.09e-05	0	0	0	0	0	0	0
2.08e-07	1.48e-05	5.76e-07	1.07e-05	3.53e-06	0	0	0	0	0
8.09e-07	1.82e-05	8.04e-07	5.53e-07	5.6e-07	0	0	0	0	0
3.45e-05	3.09e-05	3.37e-05	8.37e-07	8.07e-07	0	0	0	0	0
8.77e-06	3.16e-07	1.8e-05	9.56e-06	8.1e-06	0	0	0	0	0
3.03e-05	1.54e-05	2.33e-05	1.83e-05	1.81e-05	0	0	0	0	0
3.07e-07	7.31e-07	3.39e-07	3.06e-05	3.13e-05	0	0	0	0	0
1.59e-05	0	2.78e-05	3.81e-07	2.36e-07	0	0	0	0	0
6.42e-07	6.83e-07	7.02e-07	1.83e-05	2.71e-05	0	0	0	0	0
1.28e-05	4.31e-05	1.37e-06	5.37e-07	5.4e-07	1	0	1	0	0
0	1.25e-06	0	0	0	0	0	0	0	0
9.59e-07	5.03e-08	9.44e-07	9.33e-07	1.11e-06	0	0	0	0	0
5.13e-05	2e-05	5.11e-05	3e-05	4.31e-05	0	0	0	0	0
1.69e-06	2e-05	9.37e-07	1.29e-06	1.68e-06	0	0	0	0	0
1.35e-07	1.84e-07	5.86e-08	9.1e-08	1.27e-07	0	0	0	0	0
1.99e-05	3.77e-05	1.97e-05	1.99e-05	1.97e-05	0	0	0	0	0
1.92e-05	3.28e-06	0.000330415	1.29e-05	0.000418653	0	0	1	0	1
1.77e-07	1.98e-06	1.29e-05	1.94e-07	1.57e-05	0	0	0	0	0
3.62e-05	1.24e-05	5.92e-08	3.69e-05	1.9e-07	0	0	0	0	0
2.2e-06	1.16e-05	3.8e-05	2.67e-06	3.89e-05	0	0	0	0	0
2.06e-06	6.22e-05	2.34e-06	1.99e-06	3.11e-06	0	0	0	0	0
3.45e-05	1.23e-05	2.47e-06	3.11e-05	2.28e-06	0	0	0	0	0
1.1e-05	2.74e-05	3.23e-05	1.15e-05	2.97e-05	0	0	0	0	0
6.3e-05	5.83e-05	1.15e-05	6.24e-05	1.57e-06	0	1	0	0	0
2.01e-05	8.98e-05	6.25e-05	1.66e-05	6.32e-05	0	0	0	0	0
2.55e-05	2.4e-05	2.02e-05	2.76e-05	1.35e-05	0	0	0	0	0
2.03e-05	1.29e-06	2.25e-05	5.33e-05	2.73e-05	1	0	0	1	0
9.86e-05	5.09e-05	9.45e-05	0.000113381	0.000106268	0	0	0	0	0
2.06e-05	6.25e-05	2.36e-05	1.97e-05	2.16e-05	0	0	0	0	0
1.28e-06	6.79e-07	1.29e-06	6.88e-07	1.16e-06	0	0	0	0	0
5e-05	3.12e-06	8.67e-06	5.11e-05	4.93e-05	0	0	0	0	0
7.35e-05	1.14e-05	7.34e-05	5.52e-05	6.57e-05	0	0	0	0	0
7.43e-07	3.36e-05	6.14e-07	7.13e-07	7.31e-07	0	0	0	0	0
4.04e-06	1.58e-06	3.23e-06	3.78e-06	3.85e-06	0	0	0	0	0
9.09e-06	1.39e-06	1.52e-06	3.67e-06	1.12e-05	0	0	1	0	0
3.29e-05	2.79e-07	1.13e-05	3.3e-05	3.35e-05	0	0	0	0	0
1.94e-06	5.32e-06	3.29e-05	1.95e-06	1.79e-06	0	0	0	0	0
1.54e-06	4.88e-09	1.82e-06	1.46e-06	1.37e-06	0	0	0	0	0
1.03e-06	4.12e-06	1.19e-06	9.09e-07	1.07e-06	0	0	0	0	0
5.75e-06	2.91e-05	8.08e-07	5.93e-06	3.96e-06	0	0	0	0	0
1.32e-08	1.66e-06	5.98e-06	8.84e-09	1.23e-08	0	0	0	0	0
3.31e-06	8.13e-06	5.69e-09	3.51e-06	4.27e-06	0	0	0	0	0
2.92e-05	3.38e-05	4.16e-06	2.93e-05	2.92e-05	0	0	0	0	0
1.05e-06	1.12e-05	2.91e-05	9.97e-07	1.83e-06	0	0	0	0	0
7.77e-06	1.78e-06	6.6e-07	6.41e-06	6.51e-06	0	0	0	0	0
3.22e-05	6.69e-05	7.4e-06	0.000503073	1.79e-05	0	0	0	1	0
1.11e-05	1.2e-07	3.89e-05	2.68e-05	1.1e-05	0	0	0	0	0
1.33e-06	2.12e-05	2.25e-06	6.59e-06	1.86e-06	0	0	0	0	0
7.57e-05	5.3e-07	1.58e-06	1.89e-06	6.53e-05	0	0	0	0	0
8.93e-05	3.45e-05	6.76e-05	5.99e-05	8.93e-05	0	0	0	0	0
2.02e-05	4.81e-06	8.92e-05	5.89e-08	1.46e-05	0	0	0	0	0
6.42e-07	6.13e-06	1.32e-05	1.3e-05	8.96e-07	0	0	0	0	0
3.59e-05	4.22e-07	6.25e-07	6.58e-07	2.37e-05	0	0	0	0	0
4.8e-06	3.13e-10	3.19e-05	3.26e-05	4.72e-06	0	0	0	0	0
6.46e-06	2.33e-07	4.7e-06	4.75e-06	6.24e-06	0	0	0	0	0
4.14e-07	0.000115809	6.27e-06	6.1e-06	4.04e-07	0	0	0	0	0
2.23e-10	4.4e-07	3.89e-07	3.42e-07	3.73e-10	0	0	0	0	0
0.000134673	5.46e-05	1.62e-10	3.68e-10	0.000134734	0	0	0	0	0
0.000265352	4.11e-06	0.000134706	0.000134713	0.000253426	0	0	0	0	0
2.29e-08	2.8e-05	0.000214244	0.000277641	4.4e-07	0	0	0	0	0
6.81e-07	3.35e-08	4.2e-07	4.4e-07	5.31e-05	0	0	0	0	0
4.48e-06	1.84e-05	5.44e-05	5.44e-05	4.59e-06	0	0	0	0	0
3.06e-05	6.62e-05	4.24e-06	3.73e-06	4.47e-05	0	0	0	0	0
3.89e-08	3.89e-06	4.49e-05	4.19e-05	3.86e-08	0	0	0	0	0
2e-05	4.49e-08	3.09e-08	3.09e-08	1.59e-05	0	0	0	0	0
6.78e-05	0	1.81e-05	1.98e-05	7.53e-05	0	0	0	0	0
4.39e-06	5.23e-06	7.41e-05	7.51e-05	1.49e-05	0	0	0	0	0
1.52e-08	3.33e-05	1.47e-05	3.11e-06	4.23e-08	0	0	0	0	0
0	5.34e-07	1.99e-08	4.4e-08	0	0	0	0	0	0
5.92e-06	2.84e-05	0	0	6.12e-06	0	0	0	0	0
4.35e-05	0.00019882	5.91e-06	6.6e-06	4.66e-05	0	0	0	0	0
4.61e-07	0.000119613	6.42e-05	5.47e-05	5.04e-07	0	0	0	0	0
2.86e-05	0	5.3e-07	5.3e-07	5.23e-06	0	0	0	0	0
0.000182155	2.99e-06	2.48e-05	2.83e-05	0.000197638	0	0	0	0	0
0.000141511	1.36e-05	6.63e-05	0.000148387	0.000135425	0	0	0	0	0
0	6.32e-06	6.54e-05	0.000144548	0	0	0	0	0	0
2.93e-06	1.16e-05	0	0	2.62e-06	0	0	0	0	0
3.35e-05	3.43e-07	2.9e-06	2.64e-06	1.04e-05	0	0	0	0	0
6.65e-06	0.000113361	3.31e-05	1.53e-05	3.25e-06	0	0	0	0	0
4.46e-06	1.42e-05	6.65e-06	7.3e-06	1.04e-05	0	0	0	0	0
3.21e-07	1.69e-05	1.14e-05	1.14e-05	3.38e-07	0	0	0	0	0
0.000139566	1.3e-08	2.64e-07	3.37e-07	9.46e-05	0	0	0	0	0
3.59e-05	6.11e-06	0.000126171	8.54e-05	1.11e-05	0	0	0	0	0
1.43e-05	0.000100892	3.54e-05	1.55e-05	1.33e-05	0	0	0	0	0
1.43e-08	8.2e-06	2e-05	1.36e-05	1.35e-08	0	0	0	0	0
6.59e-06	4.43e-05	1.59e-08	1.47e-08	6.31e-06	0	0	0	0	0
0.00010642	1.73e-05	6.57e-06	6.59e-06	5.69e-05	0	0	0	0	0
3.11e-05	1.56e-05	0.000108635	8.11e-05	2.56e-05	0	0	0	0	0
4.01e-05	9.73e-05	3.14e-05	3.11e-05	4.16e-05	0	0	0	0	0
3.5e-05	6.16e-05	4.02e-05	4.5e-05	1.74e-05	0	0	0	0	0
1.75e-05	3.34e-06	3.15e-05	3.19e-05	4.11e-06	0	0	0	0	0
9.65e-05	3.31e-06	1.75e-05	3.78e-06	9.78e-05	0	0	0	0	0
5.27e-05	0.000286318	9.45e-05	9.42e-05	7.18e-05	0	0	0	0	0
3.6e-06	9.21e-05	7.28e-05	3.85e-05	4.32e-06	0	0	0	0	0
3.09e-06	3.57e-05	4.14e-06	4.47e-06	4.37e-06	0	0	0	0	0
0.000285617	2.97e-07	3.1e-06	3.31e-06	0.000280799	0	0	0	0	0
0.000115172	1.84e-06	0.000279731	0.000282723	0.000117812	0	0	0	0	0
3.57e-05	6.11e-06	0.000117273	0.000106803	3.23e-05	0	0	0	0	0
2.98e-07	1.82e-07	7.29e-06	3.2e-05	3.01e-07	0	0	0	0	0
1.65e-06	3.39e-05	3.07e-07	2.95e-07	1.93e-06	0	0	0	0	0
3e-06	9.3e-07	1.48e-06	1.9e-06	5.47e-06	0	0	0	0	0
1.87e-07	2.39e-05	5.67e-06	5.98e-06	1.75e-07	0	0	0	0	0
3.59e-05	3.3e-06	2.08e-07	2.06e-07	3.88e-05	0	0	0	0	0
1.12e-06	3.31e-06	1.23e-05	3.41e-05	1.17e-06	0	0	0	0	0
1.2e-05	2.34e-06	7.29e-07	1.12e-06	2.11e-05	0	0	0	0	0
2.98e-06	1.15e-06	2.11e-05	2.37e-05	2.58e-06	0	0	0	0	0
2.51e-06	0	2.41e-06	2.74e-06	2.57e-06	0	0	0	0	0
2.62e-06	9.58e-07	6.98e-07	6.57e-07	2.71e-06	0	0	0	0	0
2.16e-06	1.2e-05	2.45e-06	2.58e-06	1.21e-06	0	0	0	0	0
0	1.96e-06	2.07e-06	2.01e-06	0	0	0	0	0	0
9.92e-07	0.000102351	0	0	5.05e-07	0	0	0	0	0
1.97e-05	1.41e-06	9.08e-07	4.75e-07	1.43e-05	0	0	0	0	0
1.19e-06	1.2e-06	1.92e-05	1.88e-05	1.96e-06	0	0	0	0	0
8.2e-05	4.89e-07	1.95e-06	1.82e-06	7.83e-05	0	0	0	0	0
1.34e-06	1.68e-06	7.16e-05	9.05e-05	9.68e-07	0	0	0	0	0
1.37e-06	7.66e-07	1.34e-06	8.89e-07	1.97e-06	0	0	0	0	0
6.07e-07	1.92e-05	1.73e-06	1.76e-06	4.36e-07	0	0	0	0	0
1.63e-06	4.72e-07	5.27e-07	4.55e-07	1.45e-06	0	0	0	0	0
5.98e-06	2.2e-06	1.66e-06	1.99e-06	3.78e-07	1	0	0	0	0
7.67e-07	0	6.1e-06	7.71e-07	1.7e-05	0	0	1	0	0
1.8e-05	3.21e-06	3.99e-07	1.66e-05	5.33e-07	0	0	0	0	0
5.22e-07	3.2e-05	1.64e-05	6.69e-07	2.15e-06	0	0	0	0	0
1.83e-06	0.00032992	5.67e-07	7.21e-07	0	0	0	0	0	0
0	8.71e-06	1.66e-06	0	1.77e-06	0	0	0	0	0
3.24e-06	2.73e-05	0	2.92e-06	3.99e-05	0	0	0	0	1
2.84e-05	0	2.95e-06	2.65e-05	2.86e-05	0	0	0	0	0
6.45e-05	4.29e-06	5.24e-05	0.000122677	0.000312596	1	0	0	1	0
0.000310719	0.00018077	3.13e-05	0.000372742	1.08e-06	0	0	1	0	0
9.03e-06	7.19e-05	0.000338176	8.01e-07	2.75e-05	0	0	0	0	0
2.7e-05	6.07e-06	9.01e-06	2.76e-05	0	0	0	0	0	0
0	4.26e-06	2.73e-05	0	4.81e-06	0	0	0	0	0
3.75e-06	8.42e-08	0	3.41e-06	3.56e-05	0	0	0	0	0
0.000177856	5.47e-07	3.21e-06	0.000192064	7.14e-05	0	0	0	0	0
6.62e-05	0.000125185	0.000190848	7.33e-05	6.27e-06	0	0	0	0	0
6.03e-06	1.55e-06	6.58e-05	5.81e-06	4.34e-06	0	0	0	0	0
4.49e-06	2.91e-05	6.44e-06	4.25e-06	2.59e-07	0	0	0	0	0
5.7e-08	1.63e-05	4.37e-06	2.34e-07	5.28e-07	0	0	0	0	0
5.25e-07	6.01e-05	2.61e-07	5.02e-07	1.59e-05	0	0	0	0	0
0.000128246	3.53e-07	4.91e-07	0.000126115	5.47e-06	0	0	0	0	0
3.65e-06	2.83e-06	0.000128452	4.41e-06	1.54e-05	0	0	0	0	0
3.3e-05	0.000163397	5.14e-06	3.09e-05	1.65e-05	0	0	0	0	0
1.62e-05	7.45e-05	1.47e-05	1.63e-05	4.77e-05	0	0	0	0	0
6.94e-05	2.15e-05	1.57e-05	5.98e-05	2.36e-08	0	0	0	0	0
3.52e-07	0.000148476	6.66e-05	3.51e-07	2.34e-06	0	0	0	0	0
2.87e-06	3.45e-06	3.49e-07	2.55e-06	0.000137268	0	0	0	0	0
0.000167116	6.06e-08	2.56e-06	0.00016816	7.9e-05	0	0	0	0	0
8.6e-05	2.64e-07	0.000162825	8.45e-05	8.66e-05	0	0	0	0	0
4.05e-05	5.95e-06	6.62e-05	8.62e-05	8.52e-05	0	0	0	0	0
0.000148149	2.15e-06	7.17e-05	8.61e-05	2.97e-06	0	0	0	0	0
1.59e-06	1.21e-06	0.000162787	3.75e-06	5.79e-08	0	0	0	0	0
4.29e-08	1.03e-06	1.34e-06	5.1e-08	1.21e-07	0	0	0	0	0
2.77e-07	1.99e-06	4.6e-08	2.64e-07	3.11e-06	0	0	0	0	0
6.05e-06	0.000332701	2.68e-07	5.88e-06	2.15e-06	0	0	0	0	0
1.29e-06	5.48e-06	3.19e-06	1.29e-06	1.24e-06	0	0	0	0	0
1.22e-06	2.59e-06	2.15e-06	1.04e-06	8.98e-07	0	0	0	0	0
8.8e-07	9.18e-05	1.11e-06	9.79e-07	1.77e-06	0	0	0	0	0
1.54e-06	1.06e-06	1.02e-06	1.03e-06	4.69e-05	0	0	0	0	0
0.000276582	4.89e-05	9.54e-07	0.000332719	5.29e-06	0	0	0	0	0
5.84e-06	6.91e-05	0.000332439	3.16e-06	1.98e-06	0	0	0	0	0
2.62e-06	8.57e-06	3.24e-06	2.44e-06	9.3e-05	0	0	0	0	0
3.78e-05	9.44e-07	2.33e-06	9.1e-05	1.63e-06	0	0	0	0	0
1.78e-06	7.99e-06	3.52e-05	8.53e-07	4.81e-05	0	0	0	0	0
4.93e-05	0	1.78e-06	4.93e-05	6.54e-05	0	0	0	0	0
5.89e-05	2.63e-08	6.55e-06	6.9e-05	8.24e-06	0	0	0	0	0
4.09e-06	1.25e-08	2.92e-05	5.04e-06	9.47e-07	1	0	0	1	0
9.18e-06	1.59e-06	5.09e-06	8.61e-06	8.05e-06	0	0	1	0	0
9.1e-07	2.6e-05	8.46e-06	9.3e-07	0	0	0	0	0	0
1.29e-05	1.36e-05	6.46e-07	1.09e-05	3.19e-08	0	0	0	0	0
0	3.97e-07	1.3e-05	0	9.34e-09	0	0	0	0	0
2.97e-08	1.9e-07	0	1.77e-08	1.7e-06	0	0	0	0	0
1.21e-08	8.79e-06	3.15e-08	1.51e-08	6.74e-05	0	0	0	0	0
1.65e-06	1.1e-05	1.34e-08	6.9e-05	3.37e-05	0	0	0	1	0
6.83e-05	1.38e-07	8.14e-07	5.16e-07	3.83e-07	0	0	0	0	0
3.56e-05	7.39e-05	2.62e-05	5.45e-05	1.61e-07	0	0	0	0	0
4.02e-07	2.01e-05	3.48e-05	3.55e-05	1.15e-05	0	0	0	0	0
2.46e-07	7.46e-05	3.91e-07	3.87e-07	1.21e-05	0	0	0	0	0
9.62e-06	2.98e-05	2.16e-07	2.05e-07	1.38e-07	0	0	0	0	0
1.5e-05	8.84e-08	1.04e-05	9.91e-06	8.54e-05	0	0	0	0	0
6.2e-08	0	1.48e-05	1.51e-05	8.11e-05	0	0	0	0	0
8.25e-05	5.28e-06	5.15e-08	1.28e-07	5.87e-05	0	0	0	0	0
8.15e-05	2.15e-06	6.2e-05	7.72e-05	2.93e-05	0	0	0	0	0
5.95e-05	3.28e-05	8.02e-05	1.93e-05	1.19e-07	0	0	0	0	0
2.98e-05	0	8.12e-05	5.18e-05	0	0	0	0	0	0
9.64e-08	1.87e-05	7.65e-06	1.92e-05	5.33e-06	0	0	0	0	0
0	2.02e-05	9.97e-08	7.33e-08	2.15e-06	0	0	0	0	0
6.39e-06	7.84e-06	0	0	3.3e-05	0	0	0	0	0
1.98e-06	1.2e-05	5.73e-06	7.03e-06	0	0	0	0	0	0
7.8e-05	3.29e-05	2.3e-06	2.31e-06	1.54e-05	1	0	0	0	0
3.28e-05	1.97e-05	2.84e-05	3.25e-05	2.03e-05	0	0	0	0	0
0	9.81e-06	0	0	7.39e-06	0	0	0	0	0
2.06e-05	2.86e-06	1.14e-05	1.33e-05	6.23e-06	0	0	0	0	0
1.27e-05	0	1.29e-05	2.06e-05	2.54e-05	0	0	0	0	0
8.06e-06	5.7e-06	3.61e-06	3.26e-06	3.71e-05	0	0	0	0	0
7.51e-06	4.61e-05	1.02e-05	1.14e-05	9.8e-06	0	0	0	0	0
2.84e-05	1.2e-06	2.96e-05	2.46e-05	2.74e-06	0	0	0	0	0
2.14e-05	1.2e-06	3.91e-05	4.11e-05	0	0	0	0	0	0
1.53e-05	2.75e-06	1.55e-05	1.24e-05	2.96e-05	0	0	0	0	1
2.95e-06	0.000264477	2.91e-06	1.19e-06	5.58e-06	0	0	0	0	0
0	6.34e-05	0	0	4.63e-05	0	0	0	0	0
8.17e-05	8.11e-07	5.72e-06	5.45e-06	1.38e-06	1	0	0	0	0
2.95e-06	2.01e-07	4.62e-05	4.63e-05	1.71e-06	0	0	0	0	0
4.63e-05	0.000285558	1.29e-06	1.47e-06	2.87e-06	0	0	0	0	0
1.38e-06	6.31e-06	1.05e-06	1.72e-06	0.000258884	0	0	0	0	0
1.32e-06	3.01e-08	2.86e-06	1.07e-06	8.54e-05	0	0	0	0	0
2.98e-06	0.00011102	0.000272625	0.000275332	9.53e-07	0	0	0	0	0
0.000120905	1.06e-06	8.89e-05	9.02e-05	3.53e-07	0	0	0	0	0
7.46e-05	1.61e-06	8.53e-07	1e-06	0.000252338	0	0	0	0	0
9.28e-07	2.43e-07	3.63e-07	2.39e-07	6.12e-06	0	0	0	0	0
2.07e-07	2.27e-06	2.51e-05	0.000299331	2.3e-08	0	0	1	0	0
0.000288667	1.72e-06	0.000244551	1.56e-05	9.75e-05	0	0	0	0	0
1.46e-05	5.22e-05	1.57e-05	3.43e-08	1.2e-06	0	0	0	0	0
3.64e-08	1.71e-07	3.81e-08	0.000128097	1.79e-06	0	0	0	0	0
0.000159501	8.58e-06	0.000164985	1.11e-06	5.15e-07	0	0	0	0	0
1.04e-06	4.87e-06	1.02e-06	4.52e-06	2.45e-06	0	0	0	0	0
1.62e-06	3.73e-06	1.73e-06	3.33e-07	3.19e-06	0	0	0	0	0
5.39e-07	6.79e-06	4.36e-07	2.45e-06	5.19e-05	0	0	0	0	0
4.42e-07	0.000103626	3.33e-07	2.55e-06	1.44e-07	0	0	0	0	0
3.35e-06	3.21e-06	3.31e-06	5.21e-05	8.67e-06	0	0	0	0	0
5.19e-05	3.14e-05	5.18e-05	1.41e-07	5.92e-06	0	0	0	0	0
1.33e-07	3.54e-06	1.65e-07	8.45e-06	1.56e-06	0	0	0	0	0
8.41e-06	2.92e-05	8.53e-06	3.86e-06	6.38e-06	0	0	0	0	0
4.91e-06	1.03e-07	5.76e-06	3.81e-06	0.00012746	0	0	0	0	0
1.9e-06	2.92e-06	3.33e-06	6.75e-06	3.99e-06	0	0	0	0	0
6.87e-06	0.000392395	6.84e-06	0.000132885	3.49e-05	0	0	0	0	0
0.000145702	0.000105062	0.000115411	3.98e-06	1.02e-05	0	0	0	0	0
3.37e-06	3.55e-05	2.7e-06	2.93e-05	2.95e-05	0	0	0	0	0
3.65e-05	7.17e-07	2.51e-05	7.11e-06	1.15e-07	0	0	0	0	0
1e-05	7.75e-05	6.08e-06	2.81e-05	2.89e-06	0	0	0	0	0
2.95e-05	2.22e-06	2.9e-05	7.05e-08	0.000392264	0	0	0	0	0
1.16e-07	3.9e-06	1.14e-07	2.93e-06	0.000106076	0	0	0	0	0
2.92e-06	0.000111766	2.34e-06	0.000392397	2.05e-05	0	0	0	0	0
0.000392295	1.03e-05	0.000391273	0.000105147	6.71e-07	0	0	0	0	0
0.000105393	4.07e-07	0.000106077	3.04e-05	9.19e-05	0	0	0	0	0
3.6e-05	2.62e-05	3.28e-05	6.64e-07	2.01e-06	0	0	0	0	0
7.74e-07	0.000113391	5.16e-07	8.36e-05	3.03e-06	0	0	0	0	0
9.83e-05	2.66e-06	4.92e-05	2.12e-06	0.000195602	0	0	0	0	0
2.12e-06	6.32e-07	2.48e-06	7.75e-07	1.05e-05	0	0	0	0	0
2.96e-06	2.02e-05	8.23e-07	8.63e-05	3.2e-07	0	0	0	0	0
0.000231316	3.03e-05	0.000229437	1.02e-05	2.49e-05	0	0	0	0	0
1.03e-05	6.23e-05	4.9e-06	2.9e-07	0.000120362	0	0	0	0	0
4.33e-07	2.03e-05	4.15e-07	2.15e-05	1.3e-06	0	0	0	0	0
2.53e-05	6.78e-07	2.71e-05	0.000120516	3.07e-07	0	0	0	0	0
3.41e-05	5.65e-06	1.91e-05	2.47e-06	1.12e-05	1	0	1	0	0
0.000113858	4.18e-06	0.000120441	6.54e-07	8.56e-06	0	0	0	0	0
2.51e-06	1.32e-05	2.31e-06	1.6e-05	4.93e-05	0	0	0	0	0
5.58e-07	1.19e-05	5.61e-07	3.14e-05	2.03e-05	0	0	0	0	0
3.38e-05	1.5e-07	3.36e-05	5.02e-05	5.72e-07	0	0	0	0	0
3.24e-05	1.33e-07	2.76e-05	2.03e-05	7.87e-06	0	0	0	0	0
6.04e-05	7.09e-05	5.07e-05	7.28e-07	4.38e-06	0	0	0	0	0
2.04e-05	2.51e-06	3.86e-05	5.03e-06	1.07e-05	0	0	1	0	0
8.75e-07	1.98e-05	3.89e-07	4.08e-06	1.08e-05	0	0	0	0	0
8.54e-06	1.23e-06	7.7e-07	1.12e-05	1.08e-07	0	0	0	0	0
3.03e-06	5.61e-05	8.58e-06	1.21e-05	1.33e-07	0	0	0	0	0
1.32e-05	5.89e-07	3.88e-06	7.76e-08	6.88e-05	0	0	0	0	0
1.21e-05	2.05e-08	1.3e-05	1.36e-07	3.09e-06	0	0	0	0	0
1.47e-07	5.55e-07	1.21e-05	7.3e-05	2.29e-05	0	0	0	0	0
1.36e-07	0.00019784	1.5e-07	2.78e-06	5.19e-06	0	0	0	0	0
6.99e-05	0.000219086	1.48e-07	1.91e-05	6.88e-05	0	1	0	0	0
2.73e-06	3.32e-05	7.01e-05	5.22e-06	4.26e-07	0	0	0	0	0
2.33e-05	1.65e-06	2.61e-06	6.25e-05	2.02e-08	0	0	0	0	0
1.24e-06	1.73e-06	2.03e-05	1.45e-07	5.81e-07	0	0	0	0	0
6.29e-05	0.000142184	1.24e-06	2.01e-08	0.000157944	0	0	0	0	0
6e-07	3.68e-05	6.36e-05	5.32e-07	6.56e-05	0	0	0	0	0
2.29e-08	8.7e-07	3.69e-07	4.36e-05	1.97e-06	0	0	0	1	0
4.3e-07	1.94e-05	1.95e-08	0.000161088	1.84e-06	0	0	0	0	0
0.000148096	0	5.01e-07	3.19e-05	2.13e-06	0	0	0	0	0
6.41e-05	4.67e-07	3.41e-05	1.91e-06	4.7e-05	0	0	1	0	0
2.04e-06	6.1e-06	0.000196844	2.03e-06	8.8e-07	0	0	0	0	0
1.99e-06	0	6.4e-05	0.000142351	2.65e-05	0	0	0	0	0
0.000142325	4.7e-07	1.86e-06	3.53e-05	0	0	0	0	0	0
4.84e-05	0.000446652	2.18e-06	8.23e-07	4.7e-07	0	0	0	0	0
4.54e-07	0	0.000142442	1.91e-05	6.24e-06	0	0	0	0	0
2.41e-05	3.42e-06	3.56e-05	0	0	0	0	0	0	0
0	1.29e-05	9.53e-07	4.79e-07	4.2e-07	0	0	0	0	0
2.08e-07	2.89e-06	1.31e-05	5.66e-06	5.06e-06	0	0	0	0	0
6.04e-06	7.59e-07	0	0	0	0	0	0	0	0
0	8.94e-06	1.98e-07	8.59e-07	3.44e-06	0	0	0	0	0
4.75e-07	5.95e-05	5.86e-06	0.000446447	1.27e-05	0	0	0	0	0
0.000447104	2.03e-05	0	0	3.14e-06	0	0	0	0	0
0	1.24e-05	2.72e-07	3.16e-06	9.2e-07	0	0	0	0	0
3.36e-06	1.32e-06	5.33e-06	1.89e-05	9.01e-06	0	0	0	0	0
1.91e-05	3.16e-05	0	3.3e-06	5.83e-05	0	0	0	0	0
2.96e-06	2.62e-06	3.26e-06	9.08e-07	2.09e-05	0	0	0	0	0
1.03e-06	3.91e-06	1.62e-05	6.61e-07	1.21e-05	0	0	0	0	0
8.73e-06	1.71e-06	3.33e-06	0.000123884	1.2e-06	0	0	0	0	0
0.000105828	1.81e-05	9.02e-07	2.39e-05	1.66e-05	0	0	0	0	0
2.28e-05	1.36e-06	5.93e-07	1.03e-05	2.57e-06	0	0	0	0	0
9.5e-06	8.94e-06	0.000125327	8.5e-07	1.43e-06	0	0	0	0	0
1.27e-06	6.14e-07	2.54e-05	3.3e-05	2.73e-06	0	0	0	0	0
2.44e-05	1.59e-08	1.03e-05	2.62e-06	1.84e-05	0	0	0	0	0
2.52e-06	2.78e-05	1.29e-06	4.45e-06	1.36e-06	0	0	0	0	0
4.41e-06	5.22e-05	3.12e-05	1.21e-06	1.48e-05	0	0	0	0	0
1.81e-06	1.56e-05	2.42e-06	1.76e-05	6.29e-07	0	0	0	0	0
9.84e-06	1.8e-06	4.27e-06	1.2e-06	3.99e-08	0	0	0	0	0
1.26e-06	3.05e-05	2.73e-06	1.61e-05	2.48e-05	0	0	0	0	0
1.9e-05	4.92e-06	1.46e-05	1.2e-07	5.16e-05	0	0	0	0	0
6.34e-07	1.38e-05	1.22e-06	2.87e-08	1.5e-05	0	0	0	0	0
4.27e-08	3.79e-06	1.75e-05	1.15e-05	1.79e-06	0	0	0	0	0
2.59e-05	0.000399571	6.56e-07	5.27e-05	4.17e-05	0	1	0	0	0
5.68e-05	1.09e-05	1.85e-08	1.57e-05	3.41e-05	0	0	0	0	0
6.29e-06	3.56e-08	2.88e-05	1.91e-06	1.38e-05	0	0	0	0	0
1.73e-06	5.36e-06	5.67e-05	5.13e-05	1.82e-05	0	0	0	0	0
5.11e-05	3.14e-08	1.53e-05	3.56e-05	0.000437603	0	0	0	0	1
3.59e-05	3.01e-07	1.98e-06	9.31e-06	9.03e-06	0	0	0	0	0
8.86e-06	5.27e-05	3.53e-05	1.72e-05	3.53e-08	0	0	0	0	0
1.87e-05	3.28e-05	3.59e-05	1.01e-05	6.38e-06	0	1	0	0	0
1.02e-05	1.2e-06	8.9e-06	3.69e-08	5.98e-08	0	0	0	0	0
3.43e-08	3.4e-07	1.86e-05	2.03e-06	3.63e-07	0	0	0	0	0
1.32e-06	2.89e-06	1.05e-05	6.05e-08	4.98e-05	0	0	0	0	0
6.61e-08	0.000112127	3.26e-08	3.62e-07	9.86e-06	0	0	0	0	1
3.62e-07	3.94e-06	2.25e-06	4.51e-05	1.17e-06	0	0	0	0	0
4.57e-05	8.17e-07	6.43e-08	1.14e-06	4.33e-07	0	0	0	0	0
1.28e-06	2.22e-06	3.29e-07	2.63e-07	2.11e-06	0	0	0	0	0
2.64e-07	1.35e-06	4.98e-05	2.99e-06	0.00012072	0	0	0	0	0
3.4e-06	5.3e-07	2.99e-05	9.46e-05	4.09e-06	0	0	1	0	0
0.000110818	7.69e-06	1.14e-06	3.95e-06	6.27e-05	0	0	0	0	1
4.14e-06	1.07e-05	2.62e-07	6.54e-07	2.53e-07	0	0	0	0	0
6.82e-07	1.5e-07	3.49e-06	2.33e-06	1.34e-06	0	0	0	0	0
2.24e-06	1.85e-06	0.000116706	2.26e-06	2.01e-06	0	0	0	0	0
1.99e-06	7.05e-06	3.99e-06	3.38e-07	5.03e-07	0	0	0	0	0
5.44e-07	2.72e-06	4.16e-07	7.81e-06	7.78e-06	0	0	0	0	0
7.72e-06	1.67e-06	1.87e-06	9.33e-06	1.1e-05	0	0	0	0	0
7.05e-06	4.66e-05	2.35e-06	1.52e-07	1.69e-07	0	0	0	0	0
1.57e-07	2.69e-06	5.47e-07	1.88e-06	1.8e-06	0	0	0	0	0
1.75e-06	4.13e-08	7.73e-06	7.74e-06	6.55e-06	0	0	0	0	0
8.24e-06	5.64e-05	1.09e-05	3.93e-06	3.56e-06	0	0	0	0	0
2.51e-06	1.86e-05	1.53e-07	1.84e-06	1.77e-06	0	0	0	0	0
1.84e-06	4.69e-06	1.7e-06	3.18e-05	3.73e-05	0	0	0	0	0
4.18e-05	1.43e-05	8.02e-06	3.48e-06	2.94e-06	0	0	0	0	0
2.51e-06	1.3e-06	2.56e-06	4.02e-08	4.14e-08	0	0	0	0	0
4.34e-08	7.22e-05	1.81e-06	5.64e-05	2.06e-06	0	0	0	0	0
5.66e-05	1.04e-06	3.91e-05	1.97e-05	2.21e-05	0	0	0	0	0
2.24e-05	0.000147071	3.05e-06	4.53e-06	4.71e-06	0	0	0	0	0
1.81e-06	3.25e-05	3.61e-08	1.44e-05	1.79e-05	0	0	0	0	0
1.87e-05	1.46e-05	5.54e-05	1.26e-06	1.35e-06	0	0	0	0	0
7.69e-07	1.97e-06	1.99e-05	7.34e-05	7.58e-05	0	0	0	0	0
5.28e-05	2.39e-08	4.33e-06	4.08e-06	4e-06	0	0	0	0	0
4.07e-06	3.02e-09	1.54e-05	0.000174239	0.000161002	0	0	0	0	0
0.000161534	5.45e-05	1.25e-06	3.17e-05	1.65e-05	0	0	0	0	0
7.74e-06	1.1e-05	7.54e-05	2.94e-05	2.15e-05	0	0	0	0	0
2.9e-05	1.26e-06	3.53e-06	2.07e-06	2.07e-06	0	0	0	0	0
2.1e-06	2.52e-05	0.000150123	2.49e-08	2.65e-08	0	0	0	0	0
2.5e-08	1.3e-06	3.11e-05	2.93e-09	2.88e-09	0	0	0	0	0
2.24e-09	8.3e-06	2.9e-05	5.5e-05	5.59e-05	0	0	0	0	0
4.53e-05	6.67e-08	2.06e-06	1.07e-05	1.09e-05	0	0	0	0	0
5.92e-06	0.000341656	2.97e-08	1.2e-06	1.47e-06	0	0	0	0	0
1.69e-06	0	2.83e-09	1.13e-05	2.62e-05	0	0	0	0	0
2.6e-05	7.81e-07	5.57e-05	1.3e-06	1.32e-06	0	0	0	0	0
1.37e-06	1.75e-05	6.15e-06	8.35e-06	8.46e-06	0	0	0	0	0
2.89e-06	5.78e-05	1.65e-06	1.12e-07	9.95e-08	0	0	0	0	0
9.86e-08	7.48e-06	2.05e-05	0.000331817	0.000121142	0	0	0	0	1
0.000167822	1.14e-09	1.33e-06	0	0.000303732	0	0	0	0	0
0	0.00010553	8.48e-06	1.09e-06	0	0	0	0	0	0
8.91e-07	7.78e-05	1.16e-07	1.69e-05	1.04e-06	0	0	0	0	0
[truncated: 3,866 more rows]

## Sheet: gene expression(GE)
RandomWalk-1	RandomWalk-2	RandomWalk-3	RandomWalk-4	RandomWalk-5	label-1	label-2	label-3	label-4	label-5
2.9e-07	2.01e-07	2.59e-07	2.94e-07	2.82e-07	0	0	0	0	0
1.83e-06	1.82e-06	5.75e-07	1.89e-06	1.84e-06	0	0	0	0	0
1.52e-06	2.08e-06	2.46e-06	2.59e-06	2.55e-06	0	0	0	0	0
7.11e-06	6.95e-06	6.88e-06	3.85e-06	3.84e-06	0	0	0	0	0
1.64e-06	1.58e-06	4.83e-07	1.51e-06	1.53e-06	0	0	0	0	0
0.000657725	9.81e-07	9.48e-07	0.000507067	9.62e-07	1	0	0	1	0
9.08e-07	3.92e-06	3.24e-06	9.06e-07	3.22e-06	0	0	0	0	0
3.88e-06	8.65e-07	8.2e-07	4.02e-06	8.67e-07	0	0	0	0	0
7.73e-07	1.76e-06	1.67e-06	8.64e-07	1.87e-06	0	0	0	0	0
1.71e-06	9.16e-07	7.73e-07	1.12e-06	1.05e-06	0	0	0	0	0
1.1e-06	3.4e-05	3.57e-05	1.08e-06	4.16e-05	0	0	0	0	0
3.91e-05	1.11e-06	1.9e-06	4.02e-05	1.95e-06	0	0	0	0	0
9e-07	1.92e-06	2.25e-06	1.81e-06	2.28e-06	0	0	0	0	0
2.1e-06	2.08e-06	2.77e-06	2.33e-06	3.65e-06	0	0	0	0	0
4.19e-06	1.84e-05	1.61e-05	4.02e-06	1.38e-05	0	0	0	0	0
1.62e-05	0.000238602	0.000174452	1.65e-05	0.000196312	0	0	0	0	0
0.000209406	0	0	0.000264042	0	0	0	0	0	0
0	1.47e-06	1.08e-06	0	1.26e-06	0	0	0	0	0
1.18e-06	1.14e-07	1.45e-07	1.43e-06	1.47e-07	0	0	0	0	0
1.5e-07	1.72e-05	6.22e-06	1.57e-07	6.15e-06	0	0	0	0	0
1.78e-05	0	0	1.48e-05	0	0	0	0	0	0
0	2.94e-05	2.99e-05	0	2.94e-05	0	0	0	0	0
2.99e-05	9.44e-05	0.00011226	2.96e-05	9.72e-05	0	0	0	0	0
0.000106165	6.67e-07	6.86e-07	7.18e-05	1.18e-07	0	0	0	0	0
1.39e-07	4.57e-05	4.56e-05	6.85e-07	3.31e-05	0	0	0	0	0
1.31e-05	1.25e-07	1.33e-07	3.32e-05	1.4e-07	0	0	0	0	0
1.09e-07	2.77e-06	2.37e-06	1.41e-07	3.69e-06	0	0	0	0	0
3.97e-06	6.43e-06	6.42e-06	3.91e-06	5.92e-06	0	0	0	0	0
2.92e-06	7.28e-07	7e-07	3.25e-06	6.95e-07	0	0	0	0	0
6.92e-07	3.37e-09	7.03e-09	6.97e-07	6.59e-09	0	0	0	0	0
7.01e-09	0	0	2.62e-09	0	0	0	0	0	0
0	8.85e-05	9.03e-05	0	8.33e-05	0	0	0	0	0
8.89e-05	5.16e-06	2.21e-06	9.2e-05	4.64e-06	0	0	0	0	0
5e-06	1.36e-05	3.86e-06	4.59e-06	1.45e-05	0	0	0	0	0
3.43e-06	1.01e-05	6.87e-06	1.43e-05	1.24e-05	0	0	0	0	0
1.07e-05	1.61e-06	1.07e-06	1.22e-05	1.12e-06	0	0	0	0	0
1.94e-06	2.22e-06	1.79e-06	1.82e-06	2.44e-06	0	0	0	0	0
2.14e-06	0	0	2.84e-06	0	0	0	0	0	0
0	1.77e-06	5.55e-06	0	5.68e-06	0	0	0	0	0
5.55e-06	3.28e-05	5.48e-05	5.71e-06	4.45e-05	0	0	0	0	0
5.58e-05	5.15e-06	4.39e-06	4.5e-05	4.68e-06	0	0	0	0	0
4.76e-06	1.51e-06	0.000182934	4.64e-06	0.000133003	0	0	1	0	1
1.49e-06	1.53e-06	1.25e-06	1.55e-06	1.24e-06	0	0	0	0	0
1.56e-06	4.76e-07	1.96e-06	0.00148305	2.11e-06	0	0	0	1	0
6.34e-07	1.41e-05	4.47e-07	1.66e-06	4.61e-07	0	0	0	0	0
1.65e-05	1.3e-05	1.7e-05	4.41e-07	1.11e-05	0	0	0	0	0
1.29e-05	4.92e-05	1.29e-05	1.14e-05	8.31e-07	0	0	0	0	0
7.51e-05	4.56e-07	5.49e-05	1.29e-05	3.07e-05	0	0	0	0	0
4.69e-07	5.92e-05	4.66e-07	7.36e-05	7.64e-08	0	0	0	0	0
5.75e-05	9.96e-07	5.05e-05	7.84e-08	5.15e-05	0	0	0	0	0
7.31e-07	1.39e-06	1.02e-06	6.4e-05	9.18e-07	0	0	0	0	0
1.34e-06	1.25e-05	1.4e-06	7.67e-07	1.48e-06	0	1	0	0	0
3.3e-05	3.15e-05	2.94e-05	1.5e-06	2.55e-05	0	0	0	0	0
6.25e-07	8.12e-07	7.17e-07	2.4e-05	9.43e-07	0	0	0	0	0
5.37e-05	5.91e-05	6.63e-05	8.19e-07	5.53e-05	0	0	0	0	0
2.1e-05	1.95e-05	2.02e-05	7.36e-05	0.000337039	0	0	0	0	1
8.36e-05	0.000104056	9.95e-05	0.000242111	2.04e-05	0	0	0	1	0
5.24e-06	6.08e-06	5.92e-06	1.84e-05	7.6e-05	0	0	1	0	0
1.7e-08	1.84e-08	4.85e-06	4.75e-05	6.09e-06	0	0	0	0	1
4.16e-06	4.4e-06	1.78e-08	4.81e-06	5.83e-06	0	0	0	0	0
8.94e-06	9.37e-06	4.33e-06	1.7e-08	1.8e-08	0	0	0	0	0
6.28e-07	7.97e-07	9.04e-06	3.92e-06	4e-06	0	0	0	0	0
1.17e-06	9.01e-07	7.38e-07	8.79e-06	9.32e-06	0	0	0	0	0
2.66e-06	1.91e-05	1e-06	6.74e-07	7.62e-07	0	0	0	0	0
2.51e-05	2.43e-05	9.07e-08	1.13e-06	1.01e-06	0	0	0	0	0
8.6e-07	1.54e-07	2.46e-05	1.91e-05	1.91e-05	0	0	0	0	0
1.54e-05	1.58e-05	8.6e-07	2.57e-05	2.41e-05	0	0	0	0	0
0.000145934	0.00013329	8.19e-06	8.61e-07	8.52e-07	0	0	0	0	0
3e-06	3.19e-06	0.000135021	1.59e-05	7.54e-06	0	0	0	0	0
5.66e-07	5.26e-07	3.15e-06	0.000134215	0.000124698	0	0	0	0	0
2e-06	1.06e-06	6.41e-07	2.95e-06	3.24e-06	0	0	0	0	0
1.27e-05	1.28e-05	1.85e-06	4.68e-07	5.59e-07	0	0	0	0	0
1.93e-06	1.94e-06	1.06e-05	2.04e-06	2e-06	0	0	0	0	0
9.96e-05	0.000113875	1.9e-06	1.05e-05	1.22e-05	0	0	0	0	0
0.000844886	0.000969398	0.000109659	1.88e-06	1.82e-06	0	0	0	0	0
3.22e-07	8.95e-07	0.000989782	9.28e-05	0.000101822	0	0	0	0	0
9.28e-06	9.98e-06	9.84e-07	0.00085969	0.000967689	0	0	0	0	0
7.02e-06	8.97e-06	9.95e-05	1.03e-06	1e-06	0	0	0	0	0
4.34e-05	5.29e-05	8.82e-06	7.85e-06	9.86e-05	0	0	0	0	0
4.36e-05	4.21e-05	5.44e-05	8.67e-06	8.01e-06	0	0	0	0	0
2.87e-06	8.57e-06	4.21e-05	3.9e-05	5.2e-05	0	0	0	0	0
4.27e-06	3.92e-06	8.08e-06	4.22e-05	4.35e-05	0	0	0	0	0
7.41e-05	7.37e-05	4.33e-06	8.63e-06	8.12e-06	0	0	0	0	0
6.29e-07	6.07e-07	7.45e-05	4.33e-06	4.31e-06	0	0	0	0	0
0.000296593	2.52e-06	6.34e-07	7.43e-05	7.42e-05	1	1	0	0	0
8.9e-08	8.43e-08	2.47e-06	9.04e-07	7.27e-07	0	0	1	0	0
9.11e-05	9.21e-05	7.77e-08	7.47e-08	7.46e-08	0	0	0	0	0
1.88e-06	1.43e-06	8.83e-05	7.88e-05	8.74e-05	0	0	0	0	0
3.82e-05	3.74e-05	1.87e-06	1.92e-06	2.09e-06	0	0	0	0	0
3.7e-05	3.68e-05	3.8e-05	3.73e-05	3.71e-05	0	0	0	0	0
2.82e-06	3.43e-06	3.38e-05	3.34e-05	3.34e-05	0	0	0	0	0
2.22e-06	2.26e-06	3.14e-06	3.1e-06	3.25e-06	0	0	0	0	0
4.1e-06	4.15e-06	1.92e-06	3.09e-06	2.85e-06	0	0	0	0	0
0.000125012	8.65e-05	4.1e-06	4.53e-06	3.79e-06	0	0	0	0	0
1.27e-06	1.18e-06	8.92e-05	9.97e-05	0.000112269	0	0	0	0	0
8.73e-05	7.77e-07	1.3e-06	6.09e-07	5.97e-07	1	0	0	0	0
6.62e-07	0	8.46e-05	7.24e-05	1.16e-06	0	0	1	1	0
0	5.37e-07	7.21e-07	1.09e-06	0	0	0	0	0	0
5.54e-07	1.84e-05	0	0	3.82e-07	0	0	0	0	0
4.69e-06	1.86e-05	5.53e-07	5.53e-07	1.79e-05	0	0	0	0	0
1.2e-05	3.64e-07	1.89e-05	5.41e-06	1.92e-05	0	0	0	0	0
3.48e-07	2.12e-06	1.24e-05	1.72e-05	3.49e-07	0	0	0	0	0
2.45e-06	1.09e-06	3.12e-07	3.14e-07	2.19e-06	0	0	0	0	0
1.1e-06	1.24e-06	2.51e-06	2.06e-06	1.12e-06	0	0	0	0	0
1.33e-06	2.68e-07	1.1e-06	1.01e-06	1.5e-06	0	0	0	0	0
2.73e-07	6.25e-06	9.69e-07	1.52e-06	1.1e-07	0	0	0	0	0
6.27e-06	1.11e-05	3.36e-07	4.48e-08	6.63e-06	0	0	0	0	0
1.12e-05	5.08e-06	6.02e-06	6.34e-06	1.27e-05	0	0	0	0	0
1.55e-05	9.18e-07	1.3e-05	1.13e-05	1.53e-05	0	0	0	0	0
1.1e-06	1.97e-07	1.58e-05	1.64e-05	7.44e-07	0	0	0	0	0
1.55e-07	3.61e-06	1.02e-06	9.05e-07	1.61e-07	0	0	0	0	0
3.26e-06	7.66e-07	1.9e-07	1.66e-07	8.11e-06	0	0	0	0	0
8.5e-07	4.72e-05	3.26e-06	8.43e-06	8.82e-07	0	0	0	0	0
6.9e-05	7.39e-07	7.26e-07	9.4e-07	5.67e-05	1	0	0	0	0
6.11e-05	1.03e-05	6.28e-05	5.78e-05	7.21e-07	0	0	0	0	0
6.59e-07	0.000119973	6.59e-07	8.01e-07	9.87e-06	0	0	0	0	0
7.3e-06	0.000100714	8.94e-06	8.91e-06	0.000120537	0	0	0	0	0
0.000116604	0.000206778	0.000101995	0.00013144	0.000101145	0	0	0	0	0
0.00010107	1.56e-05	0.000100706	0.000101143	0.000338653	0	0	0	0	0
0.000372095	6.59e-06	0.000403595	0.00037805	1.64e-05	0	0	0	0	0
2.81e-06	2.18e-06	1.62e-05	1.59e-05	6.59e-06	0	0	0	0	0
7.06e-06	9.28e-05	5.56e-06	6.96e-06	2.1e-06	0	0	0	0	0
1.96e-06	0.00066635	1.86e-06	1.82e-06	8.22e-05	0	0	0	0	0
9.14e-05	3.83e-06	2.48e-05	9.16e-05	0.000470187	0	0	0	0	0
0.000599199	2.62e-05	0.000612601	0.000623764	2.43e-06	0	0	0	0	0
3.99e-06	3e-07	3.08e-06	3.49e-06	2.53e-05	0	0	0	0	0
5.63e-06	1.22e-06	2.72e-05	6.64e-06	2.63e-07	0	0	0	0	0
2.21e-07	5.68e-07	3.19e-07	3.3e-07	1.27e-06	0	0	0	0	0
9.69e-07	3.44e-06	7.21e-07	9.13e-07	5.5e-07	0	0	0	0	0
7.57e-07	4.89e-06	5.33e-07	5.27e-07	3.41e-06	0	0	0	0	0
3.17e-06	9.89e-07	1.3e-06	3.52e-06	5.18e-06	0	0	0	0	0
4.92e-06	2.91e-05	5.29e-06	5.64e-06	9.78e-07	0	0	0	0	0
7.16e-07	5.26e-06	8.08e-07	1.3e-06	2.85e-05	0	0	0	0	0
2.98e-05	1.47e-06	3.06e-05	2.8e-05	3.21e-06	0	0	0	0	0
5.25e-06	0.000179351	3.17e-06	4.99e-06	6.72e-06	0	0	0	0	0
8.55e-06	7.51e-07	6.65e-06	8.46e-06	0.000181424	0	0	0	0	0
5.9e-06	1.5e-07	0.000181581	5.84e-06	7.73e-07	0	0	0	0	0
7.87e-07	7.11e-06	7.24e-07	7.83e-07	9.87e-08	0	0	0	0	0
1.52e-07	4.05e-09	1.46e-07	1.56e-07	7.16e-06	0	0	0	0	0
1.45e-06	0	1.35e-06	6.72e-06	3.81e-09	0	0	0	0	0
4.11e-09	7.49e-08	3.31e-09	3.79e-09	0	0	0	0	0	0
0	8.39e-07	0	0	1.1e-07	0	0	0	0	0
3.5e-08	8.85e-07	1.04e-07	1.05e-07	1.99e-06	0	0	0	0	0
2.32e-06	3.06e-05	2.45e-06	2.05e-06	1.3e-06	0	0	0	0	0
4.13e-07	8.13e-06	1.22e-06	1.24e-06	2.5e-05	0	0	0	0	0
2.91e-05	4.66e-06	2.39e-05	1.61e-05	8.44e-06	0	0	0	0	0
3.4e-06	0.000701435	8.28e-06	8.37e-06	4.33e-06	0	0	0	0	0
0.00039535	2.64e-07	3.91e-06	5.04e-06	0.000655586	1	0	0	0	0
4.69e-06	0.000196002	0.000571878	0.000611445	2.26e-07	0	0	0	0	0
0.000618253	2.1e-06	2.36e-07	2.44e-07	0.000198675	0	0	0	0	0
2.32e-07	4.36e-07	0.000213966	0.000158993	2.2e-06	0	0	0	0	0
0.000204958	0.000149396	1.97e-06	2.5e-06	7.14e-07	0	0	0	0	0
2.45e-06	2.92e-07	6.91e-07	4.97e-07	0.000152011	0	0	0	0	0
1.88e-07	1.58e-07	4.33e-05	0.000153424	2.69e-07	0	0	0	0	0
0.00014653	1.61e-06	2.83e-07	2.85e-07	1.57e-07	0	0	0	0	0
2.3e-07	8.49e-05	1.42e-07	1.72e-07	1.62e-06	0	0	0	0	0
1.78e-07	6.33e-06	4.72e-07	1.59e-06	8.5e-05	0	0	0	0	0
1.61e-06	1.91e-05	8.72e-05	2.48e-06	5.93e-06	0	0	0	0	0
8.71e-05	2.73e-07	6.6e-06	3.38e-06	1.71e-05	0	0	0	0	0
6.59e-06	1.08e-05	1.91e-05	1.91e-05	2.68e-07	0	0	0	0	0
1.91e-05	3.93e-07	2.64e-07	2.53e-07	1.07e-05	0	0	0	0	0
2.53e-07	4.99e-05	7.19e-06	9.99e-06	3.3e-07	0	0	0	0	0
1.04e-05	4.11e-06	3.45e-07	3.84e-07	4.86e-05	0	0	0	0	0
4.34e-07	8.87e-06	4.89e-05	3.89e-06	4.91e-05	0	0	0	0	0
5e-05	0.000265144	4.89e-05	4.1e-06	8.64e-06	0	0	0	0	0
4.01e-06	3.82e-07	6.58e-06	9.27e-06	0.000257655	0	0	0	0	0
4.65e-06	4.22e-07	2.29e-05	0.000262801	4.18e-07	0	0	0	0	0
0.000263722	1.22e-05	5.41e-07	6.47e-07	7.2e-07	0	0	0	0	0
6.42e-07	3.06e-05	0.000121833	7.21e-07	2.1e-05	0	0	1	0	0
5.36e-07	5.78e-07	2.07e-07	2.14e-05	3.05e-05	0	0	0	0	0
1.84e-05	1.27e-07	2.25e-05	3.05e-05	5.93e-07	0	0	0	0	0
1.36e-06	1.49e-05	3.06e-05	3.73e-07	9.89e-08	0	0	0	0	0
5.78e-07	4.11e-05	5.74e-07	1.37e-07	1.5e-05	0	0	0	0	0
1.27e-07	1.27e-06	7.84e-08	1.92e-05	4.61e-05	0	0	0	0	0
2.07e-05	1.68e-07	2.05e-05	4.63e-05	1.34e-06	0	0	0	0	0
4.08e-05	5.22e-06	1.7e-05	1.27e-06	1.71e-07	0	0	0	0	0
9.24e-07	0.000126293	1.34e-06	1.72e-07	5.03e-06	0	0	0	0	0
2.75e-08	7.24e-09	2.88e-08	5.08e-06	0.000120236	0	0	0	0	0
3.86e-06	2.13e-07	2.09e-06	6.29e-05	8.31e-09	0	0	0	0	0
0.000114619	4.12e-05	0.000128882	8.22e-09	1.87e-07	0	0	0	0	0
8.17e-09	8.02e-05	7.98e-09	2.03e-07	2.16e-05	0	0	0	0	0
2.1e-07	0.000168442	2.04e-07	4.05e-05	7.9e-05	0	0	0	0	0
4.17e-05	1.08e-05	2.24e-05	7.94e-05	0.000209016	0	0	0	0	0
8.03e-05	1.71e-07	7.98e-05	0.00027528	2.84e-05	0	0	0	0	0
0.000268202	6.47e-06	0.000273005	3.09e-05	2.8e-07	0	0	0	0	0
2.94e-05	4.38e-05	2.97e-05	3.09e-07	6.26e-06	0	0	0	0	0
2.79e-07	0.000190364	2.77e-07	6.16e-06	4.04e-05	0	0	0	0	0
6.72e-06	3.11e-08	1.98e-06	4.3e-05	0.000139458	0	0	0	0	0
3.58e-05	8.48e-05	4.27e-05	0.000180983	3.61e-08	0	0	0	0	0
0.000192745	0.00013232	0.000155866	3.14e-08	0.000253142	0	0	0	0	0
2.4e-08	5.03e-06	2.75e-08	0.000263638	0.000134157	0	0	0	0	0
0.000256095	8.24e-07	0.000249879	0.000139743	4.76e-06	0	0	0	0	0
0.000138634	1.04e-07	5.82e-05	5.02e-06	9.21e-07	0	0	0	0	0
2.91e-06	2.23e-06	2.01e-06	9.65e-07	1.04e-07	0	0	0	0	0
7.09e-07	3.07e-06	5.78e-07	7.72e-08	2.89e-06	0	0	0	0	0
8.67e-08	3.55e-07	8.41e-08	2.36e-06	6.91e-06	0	0	0	0	0
2.35e-06	8.71e-08	2.88e-06	6.91e-06	3.85e-07	0	0	0	0	0
5.73e-06	0.000342637	6.77e-06	3.62e-07	1.76e-07	0	0	0	0	0
3.48e-07	0	3.66e-07	1.54e-07	0.000531012	0	0	0	0	0
1.57e-07	1.23e-05	1.01e-07	0.000543894	0	0	0	0	0	0
0.000514476	7.55e-06	0.000454376	0	1.64e-05	0	0	0	0	0
0	1.94e-05	0	1.7e-05	2.24e-06	0	0	0	0	0
1.77e-05	3.91e-07	1.69e-05	0.000336315	2.07e-05	0	0	0	1	0
7.45e-06	2.38e-06	2.63e-06	6.51e-06	4.2e-07	0	0	0	0	0
4.32e-06	1.13e-05	2.05e-05	1.89e-05	3.86e-07	0	0	0	0	0
4.87e-07	0	3.59e-07	4.3e-07	1.26e-05	0	0	0	0	0
3.87e-07	7.49e-06	2.44e-06	2.38e-06	0	0	0	0	0	0
1.33e-05	1.6e-05	1.3e-05	7.68e-06	2.22e-06	0	0	0	0	0
0	4.03e-07	0	0	2.21e-05	0	0	0	0	0
7.58e-06	2.59e-05	7.19e-06	2.18e-06	4.14e-07	0	0	0	0	0
1.9e-05	2.29e-05	1.94e-05	2.19e-05	2.53e-05	0	0	0	0	0
3.7e-07	0.000136642	4.11e-07	3.99e-07	2.41e-05	0	0	0	0	0
2.61e-05	1.44e-05	2.1e-05	2.6e-05	0.000109996	0	0	0	0	0
2.38e-05	9.31e-07	2.37e-05	7.22e-06	1.35e-05	0	0	0	1	0
0.000136185	3.47e-05	0.000128403	2.29e-05	2.1e-06	0	0	0	0	0
1.23e-05	2.33e-05	1.28e-05	0.000128901	2.07e-05	0	0	0	0	1
2.36e-06	0.000536423	5.7e-07	1.51e-05	3.38e-05	0	0	0	0	0
3.35e-05	2.82e-05	2.73e-05	7.43e-07	2.48e-05	0	0	1	0	0
2.43e-05	0.000114579	2.96e-05	3.65e-05	0.00053637	0	0	0	0	0
7.45e-05	3.08e-06	1.37e-05	1.43e-05	5.24e-06	0	0	0	0	0
7.6e-06	3.7e-06	2.54e-06	0.000535033	7.66e-06	0	0	0	0	0
0.000114449	1.94e-06	3.12e-05	3.08e-05	2.61e-06	0	0	0	0	0
1.8e-06	3.17e-06	0.000114169	0.000114166	3.34e-06	0	0	0	0	0
3.48e-06	4.55e-08	3.34e-06	3.33e-06	1.86e-06	0	0	0	0	0
1.9e-06	0.000477197	3.84e-06	3.28e-06	2.41e-06	0	0	0	0	0
2.7e-06	0.00034245	1.81e-06	2.1e-06	6.25e-08	0	0	0	0	0
3.77e-08	1.08e-05	2.47e-06	2.49e-06	2.74e-05	0	0	0	0	0
4.46e-05	1.52e-05	6.31e-08	6.12e-08	0.000343303	0	0	0	0	0
0.00034225	1.97e-09	4.67e-05	2.81e-05	1.19e-05	0	0	0	0	0
1.19e-05	6.86e-08	0.000103824	0.000342675	4.77e-06	0	0	0	0	0
1.26e-05	7.07e-05	1.14e-05	1.15e-05	1.68e-09	0	0	0	0	0
1.58e-09	0.000109675	1.28e-05	8.97e-05	4.97e-08	0	0	0	0	0
6.89e-08	1.76e-05	1.45e-09	1.92e-09	4.7e-05	0	0	0	0	0
8.01e-05	1.09e-06	6.93e-08	5e-08	0.000141888	0	0	0	0	0
0.000104663	2.41e-06	7.81e-05	8.01e-05	1.85e-05	0	0	0	0	0
3.17e-06	7.35e-05	0.000124411	0.000110878	1.22e-06	0	0	0	0	0
1.13e-06	4.82e-06	1.82e-05	1.8e-05	2.97e-06	0	0	0	0	0
3.09e-06	8.2e-07	1.21e-06	1.34e-06	8.55e-05	0	0	0	0	0
7.04e-05	3.53e-06	1.81e-06	2.81e-06	5.23e-06	0	0	0	0	0
4.99e-05	9.78e-06	8.9e-05	7.8e-05	8.44e-07	0	0	0	0	0
8.34e-07	5.17e-06	1.18e-06	4.59e-05	5.73e-06	0	0	0	0	0
5.77e-06	5.21e-06	8.17e-07	8.26e-07	9.92e-06	0	0	0	0	0
1e-05	4.59e-06	5.71e-06	6.13e-06	6.61e-06	0	0	0	0	0
8.41e-06	6.97e-05	1.05e-05	9.43e-06	2.87e-05	0	0	0	0	0
2.86e-05	1.13e-05	9.65e-06	9.44e-06	4.46e-06	0	0	0	0	0
4.62e-06	1.36e-06	2.83e-05	2.79e-05	7.02e-05	0	0	0	0	0
6.96e-05	9.7e-06	4.06e-06	5.05e-06	1.12e-05	0	0	0	0	0
1.11e-05	4.76e-08	6.99e-05	7.02e-05	1.53e-06	0	0	0	0	0
1.42e-06	1.05e-06	1.19e-05	1.15e-05	1.66e-08	0	0	0	0	1
3.66e-05	4.42e-06	1.42e-06	1.71e-06	1.81e-05	0	0	0	0	0
5.19e-08	9.68e-06	2.77e-05	3.81e-05	5.19e-08	0	0	0	0	0
8.68e-07	1.3e-07	5.2e-08	4.56e-08	1.01e-06	0	0	0	0	0
4.76e-06	2.63e-08	1.12e-06	1.11e-06	2.77e-06	0	0	0	0	0
9.82e-06	1.31e-05	3.98e-06	3.02e-06	9.34e-06	0	0	0	0	0
1.28e-07	2.84e-05	8.21e-06	9.43e-06	1.31e-07	0	0	0	0	0
1.16e-08	0	1.37e-07	1.37e-07	2.4e-08	0	0	0	0	0
1.3e-05	0	1.45e-08	1.2e-08	1.26e-05	0	0	0	0	0
2.15e-05	7.71e-07	1.08e-05	1.32e-05	2.76e-05	0	0	0	0	0
0	0	2.87e-05	2.82e-05	0	0	0	0	0	0
0	1.5e-05	0	0	0	0	0	0	0	0
7.94e-07	3.75e-07	0	0	7.32e-07	0	0	0	0	0
0	2.07e-05	5.99e-07	8.05e-07	0	0	0	0	0	0
1.51e-06	1.39e-06	0	0	1.46e-05	1	0	0	0	0
9.45e-06	0.000283258	1.48e-05	1.32e-05	3.8e-07	0	0	0	0	0
3.82e-07	4.61e-06	3.83e-07	2.04e-07	2.04e-05	0	0	0	0	0
1.4e-05	9.04e-08	2.18e-05	2.41e-05	1.23e-06	0	0	0	0	0
7.95e-07	4.44e-05	2.93e-07	1.38e-06	5e-05	0	0	0	0	0
5.89e-05	6.51e-07	0.00029127	0.000290992	5.96e-06	0	0	0	0	0
6.35e-06	3.67e-05	5.22e-06	5.67e-06	2.28e-07	0	0	0	0	0
2.37e-07	3.47e-07	2.8e-07	2.87e-07	4.33e-05	0	0	0	0	0
4.62e-05	4.64e-06	4.6e-05	4.54e-05	0.000181021	0	0	0	0	1
6.47e-07	0.000576152	6.95e-07	5.44e-07	6.1e-07	0	0	0	0	0
3.67e-05	1.26e-05	3.56e-05	3.69e-05	3.5e-05	0	0	0	0	0
3.48e-07	2.66e-06	1.26e-07	3.48e-07	3.46e-07	0	0	0	0	0
4.88e-06	5.81e-05	1.85e-06	4.93e-06	4.59e-06	0	0	0	0	0
0.000537864	4.47e-05	0.0003867	0.000597476	0.000621763	0	0	0	0	0
1.1e-05	4.23e-07	1.23e-05	1.21e-05	1.23e-05	0	0	0	0	0
2.96e-06	9.45e-07	2.59e-06	2.71e-06	2.46e-06	0	0	0	0	0
4.23e-05	4.97e-05	6.14e-05	5.8e-05	6.14e-05	0	0	0	0	0
3.8e-05	3.52e-05	4.61e-05	3.54e-05	4.46e-05	0	0	0	0	0
5.64e-07	0.000135142	3.98e-07	3.93e-07	4.1e-07	0	0	0	0	0
8.74e-07	1.91e-05	9.13e-07	8.73e-07	9.27e-07	0	0	0	0	0
3.84e-05	3.02e-07	3.75e-05	4.95e-05	4.53e-05	0	0	0	0	0
3.22e-05	4.37e-06	3.7e-05	5.39e-05	3.66e-05	0	0	0	0	0
0.000138358	8.29e-06	8.14e-05	0.000136044	0.000138233	0	0	0	0	0
1.93e-05	4.62e-06	1.42e-05	1.98e-05	1.91e-05	0	0	0	0	0
5.72e-08	3.59e-06	3.01e-07	3.13e-07	3.08e-07	0	0	0	0	0
9.24e-07	3.26e-05	4.49e-06	4.49e-06	7.83e-07	0	0	0	0	0
9.04e-06	1.65e-06	8.72e-06	8.81e-06	7.72e-06	0	0	0	0	0
1.67e-05	2.2e-07	1.67e-05	1.69e-05	1.64e-05	0	0	0	0	0
3.59e-06	5.95e-05	3.18e-06	3.6e-06	3.61e-06	0	0	0	0	0
4.25e-05	7.42e-07	4.01e-05	4.13e-05	3.78e-05	0	0	0	0	0
1.27e-06	2.28e-06	1.65e-06	1.37e-06	1.33e-06	0	0	0	0	0
2.01e-07	3.48e-06	2.01e-07	1.85e-07	2.22e-07	0	0	0	0	0
4.9e-05	0.000104826	6.48e-05	4.78e-05	6.08e-05	0	0	0	0	0
6.41e-07	0.000124572	6.38e-07	5.85e-07	6.8e-07	0	0	0	0	0
3.28e-06	1.96e-05	3.25e-06	2.08e-06	2.1e-06	0	0	0	0	0
4.39e-06	9.99e-06	4.33e-06	4.81e-06	4.09e-06	0	0	0	0	0
0.000105236	1.12e-06	7.25e-05	0.000107007	0.000100147	0	0	0	0	0
0.000124413	4.3e-05	1.03e-07	3.12e-07	0.000124588	0	0	0	0	0
2.29e-05	1.21e-05	2.25e-05	1.15e-05	2.23e-05	0	0	0	0	0
9.68e-06	0.000122408	1.02e-05	9.89e-06	1.04e-05	0	0	0	0	0
9.05e-07	8.02e-06	1.14e-06	9.86e-07	1.05e-06	0	0	0	0	0
5.32e-05	3.75e-05	5.45e-05	5.43e-05	5.02e-05	0	0	0	0	0
1.15e-05	3.51e-07	8.44e-06	1.24e-05	1.17e-05	0	0	0	0	0
8.46e-05	4.76e-07	0.000113968	0.000123565	0.00011578	0	0	0	0	0
7.91e-06	3.44e-05	0.000300869	0.000400005	0.000458375	0	0	1	1	1
3.5e-05	2.79e-06	1.74e-06	7.87e-06	8.04e-06	0	1	0	0	0
1.21e-07	4.08e-07	3.22e-05	4.69e-05	2.47e-05	0	0	0	0	0
3.14e-07	1.47e-06	3.5e-07	2.7e-07	2.71e-07	0	0	0	0	0
5.37e-06	1.45e-10	2.95e-07	4.28e-07	2.85e-07	0	0	0	0	0
4.28e-07	2.23e-07	3.46e-05	3.6e-05	3.52e-05	0	0	0	0	0
4.59e-06	2.69e-06	3.69e-07	3.76e-06	3.54e-07	0	0	0	1	0
1.36e-10	4e-06	4.59e-06	3.87e-07	4.7e-06	0	0	0	0	0
1.45e-07	0	1.61e-10	4.72e-06	1.36e-10	0	0	0	0	0
2.97e-06	3.36e-06	2.23e-07	1.18e-10	2.22e-07	0	0	0	0	0
3.74e-06	3.58e-06	3.15e-06	1.9e-07	3.19e-06	0	0	0	0	0
0	1.47e-06	4.14e-06	3.32e-06	3.88e-06	0	0	0	0	0
3.27e-06	1.95e-05	0	3.62e-06	0	0	0	0	0	0
3.83e-06	1.35e-06	3.69e-06	0	3.82e-06	0	0	0	0	0
1.64e-06	6.03e-07	3.88e-06	3.41e-06	1.29e-05	0	0	0	0	1
2.49e-05	8.21e-06	1.58e-06	3.31e-06	3.88e-06	0	0	0	0	0
1.5e-06	9.2e-06	2.36e-05	1.66e-06	7.64e-07	0	0	0	0	0
6.91e-07	0.000252484	5.26e-06	1.5e-05	1.95e-05	0	0	1	0	0
1.11e-05	8.9e-07	1.54e-06	1.52e-06	1.51e-06	0	0	0	0	0
1.43e-05	6.37e-06	6.39e-07	7.45e-07	7.59e-07	0	0	0	0	0
0.000234954	2.95e-06	5.7e-06	1.24e-05	8.06e-06	0	0	0	0	0
7.47e-07	7.58e-08	7.76e-06	1.32e-05	1.35e-05	0	0	0	0	0
4.65e-06	0.000172733	0.000187005	0.000246773	0.000252606	0	0	0	0	0
2.51e-06	5.95e-06	8.66e-07	7.81e-07	5.98e-07	0	0	0	0	0
2.42e-07	3e-05	5.6e-06	4.62e-06	6.33e-06	0	0	0	0	0
0.00019502	1.49e-05	3.17e-06	3.26e-06	3.27e-06	0	0	0	0	0
6.53e-06	1.61e-05	7.13e-08	2.38e-07	2.38e-07	0	0	0	0	0
2.97e-05	2.91e-09	0.000191632	0.000184091	0.000179321	0	0	0	0	0
1.83e-05	4.16e-05	6.57e-06	3.35e-06	6.38e-06	0	0	0	0	0
1.66e-05	2.97e-06	1.59e-06	3.01e-05	2.01e-06	0	0	0	0	0
3.06e-09	1.37e-05	2.48e-05	8.66e-06	1.38e-05	0	0	0	0	0
3.79e-05	1.24e-05	6.71e-06	1.49e-05	1.62e-05	0	0	0	0	0
1.94e-06	4.8e-06	2.73e-09	3.01e-09	2.84e-09	0	0	0	0	0
1.2e-05	2.27e-07	4.02e-05	4.23e-05	3.78e-05	0	0	0	0	0
1.24e-05	0	3.81e-06	1.59e-06	3.83e-06	0	0	0	0	0
4.79e-06	9.3e-06	1.75e-05	1.99e-05	1.3e-05	0	0	0	0	0
2.26e-07	8.67e-06	1.22e-05	1.24e-05	1.24e-05	0	0	0	0	0
0	3.82e-06	7.87e-06	8.01e-06	5.53e-06	0	0	0	0	0
2.83e-06	2.87e-05	1.7e-07	2.14e-07	2.17e-07	0	0	0	0	0
8.84e-06	1.01e-05	0	0	0	0	0	0	0	0
3.93e-06	5.16e-05	9.34e-06	9.23e-06	9.42e-06	0	0	0	0	0
2.89e-05	2.57e-05	8.31e-06	8.42e-06	8.87e-06	0	0	0	0	0
1.39e-05	0	4.52e-06	3.55e-06	3.93e-06	0	0	0	0	0
5.24e-05	2.17e-05	2.87e-05	2.82e-05	2.89e-05	0	0	0	0	0
2.57e-05	3.69e-05	1.38e-05	1.42e-05	1.39e-05	0	0	0	0	0
0	7.87e-06	5.33e-05	5.06e-05	5.04e-05	0	0	0	0	0
1.8e-05	3.76e-05	2.65e-05	2.35e-05	2.42e-05	0	0	0	0	0
3.79e-05	0.000278927	0	0	0	0	0	0	0	0
8e-06	0.000164578	2.21e-05	1.8e-05	2.07e-05	0	0	0	0	0
3.57e-05	7.54e-06	3.43e-05	3.45e-05	3.75e-05	0	0	0	0	0
0.000277906	1.72e-05	7.65e-06	1.29e-06	1.33e-06	0	0	0	0	0
0.00017113	2.17e-06	3.82e-05	3.9e-05	4.51e-05	0	0	0	0	1
7.77e-06	4.99e-05	0.000268977	0.000268872	3.8e-05	0	0	0	0	0
1.7e-05	2.13e-06	7.65e-05	0.000216674	0.000254735	0	0	0	0	0
2.82e-06	3.73e-05	4.23e-06	7.64e-06	0.000201443	0	0	0	0	0
2.75e-05	2.66e-06	1.58e-05	1.61e-05	7.36e-06	0	0	0	0	0
2.04e-06	6.39e-07	3.68e-06	3.44e-06	1.56e-05	0	0	0	0	0
2.99e-05	2.14e-05	4.92e-05	4.48e-05	3.43e-06	0	0	0	0	0
3.12e-06	1.08e-05	1.87e-06	2.78e-06	4.61e-05	0	1	0	0	0
4.13e-07	3.65e-06	3.68e-05	3.8e-05	2.53e-06	0	0	0	0	0
2.2e-05	2.66e-05	3.63e-06	4.02e-06	3.75e-05	0	0	0	0	0
4.39e-06	5.29e-06	6.38e-07	5.43e-07	3.24e-06	0	0	0	0	0
2.73e-05	1.13e-06	2.23e-05	2.24e-05	6.36e-07	0	0	1	0	0
6.87e-06	7.14e-06	6.96e-06	4.07e-06	2.03e-05	0	0	0	0	0
1.21e-06	9.49e-06	2.46e-06	2.67e-05	1.06e-05	0	0	0	0	1
1.1e-05	0.000158671	1.36e-05	6.42e-06	4.16e-06	0	0	0	0	0
9.22e-06	1.43e-06	7.15e-06	1.22e-06	2.87e-05	0	0	0	0	0
0.000153491	4.14e-07	7.71e-07	1.15e-05	6.64e-06	0	0	0	0	0
1.25e-06	4.7e-05	1.06e-05	4.73e-06	7.39e-07	0	0	0	0	0
4.52e-07	1.54e-07	9.66e-06	0.000184283	6.76e-06	0	0	0	0	0
4.7e-05	2.02e-06	0.000202245	1.18e-06	6.14e-06	0	0	0	0	0
3.01e-07	6.39e-07	1.18e-06	4.63e-07	0.000210696	0	0	0	0	0
2.05e-06	0	3.16e-07	4.7e-05	1.35e-06	0	0	0	0	0
5.38e-07	2.12e-06	4.69e-05	2.91e-07	3.29e-07	0	0	0	0	0
0	0	1.51e-07	2.2e-06	4.2e-05	0	0	0	0	0
7.3e-05	4.82e-06	1.69e-06	4.71e-07	2.85e-07	1	0	0	0	0
2.39e-06	2.62e-07	0.000320438	0	2.1e-06	0	0	1	0	0
0	2.75e-06	5.36e-07	2.31e-06	6.05e-07	0	0	0	0	0
5.87e-06	0.000134315	0	0	0	0	0	0	0	0
3.15e-07	4.67e-07	1.91e-06	5.5e-06	2.1e-06	0	0	0	0	0
2.58e-06	6.84e-07	0	2.87e-07	0	0	0	0	0	0
0.000226891	2.2e-05	3.12e-06	6.06e-07	3.28e-06	0	0	0	0	0
4.57e-07	1.8e-06	3.49e-07	0.000169925	2.86e-07	0	0	0	0	0
3.88e-06	1.63e-05	2.47e-06	4.61e-07	2.54e-06	0	0	0	0	0
2.26e-05	6.86e-05	0.000212259	3.83e-06	0.000179262	0	0	0	0	0
1.7e-06	1.75e-05	4.77e-07	2.13e-05	4.26e-07	0	0	0	0	0
1.45e-05	0.000218007	3.75e-06	1.54e-06	3.78e-06	0	0	0	0	0
6.7e-05	7.95e-06	2.2e-05	2.49e-05	1.75e-05	0	0	0	0	0
1.77e-05	9.09e-06	8.42e-07	7.13e-05	1.6e-06	0	0	0	0	0
0.00023061	1.75e-05	2.21e-05	6.29e-07	1.72e-05	0	0	0	0	0
1.09e-05	1.2e-07	6.37e-05	0.000176275	5.73e-05	0	0	0	0	0
8.84e-06	1.68e-05	1.75e-05	7.09e-06	1.76e-05	0	0	0	0	0
8.43e-06	1.54e-06	0.00024169	8.75e-06	0.000212302	0	0	0	0	0
1.05e-06	0	8.27e-06	1.06e-05	1.09e-05	0	0	0	0	0
3.3e-05	1.48e-05	1.45e-06	1.07e-06	9.08e-06	0	0	0	0	0
1.99e-06	1.16e-05	1.72e-05	3.16e-05	1.03e-05	0	0	0	0	0
0	3.43e-05	1.05e-06	1.88e-06	1.05e-06	0	0	0	0	0
3.62e-05	1.11e-07	3.22e-05	0	3.13e-05	0	0	0	0	0
1.36e-05	9.03e-07	2.04e-06	3.6e-05	1.84e-06	0	0	0	0	0
3.75e-05	2.97e-07	0	1.15e-05	0	0	0	0	0	0
1.13e-07	4.04e-06	3.49e-05	2.67e-05	3.15e-05	0	0	0	0	0
8.77e-07	2.38e-07	1.11e-05	1.34e-07	4.83e-06	0	0	0	0	0
2.95e-07	1.02e-05	3.75e-05	1.03e-06	2.25e-05	0	1	0	0	0
4.28e-06	8.2e-06	1.33e-07	2.97e-07	9.25e-08	0	0	0	0	0
2.4e-07	4.42e-05	7.19e-07	5.34e-06	1.05e-06	0	0	0	0	0
8.32e-06	8.84e-08	2.96e-07	2.45e-07	2.97e-07	0	0	0	0	0
4.23e-05	1.12e-05	5.07e-06	7.2e-06	3.52e-06	0	0	0	0	0
9.15e-08	1.21e-06	1.94e-07	4.64e-05	2.38e-07	0	0	0	0	0
1.26e-05	5.73e-06	9.74e-06	9.78e-08	8.29e-06	0	0	1	0	0
1.48e-06	2.66e-06	7.86e-06	1.27e-05	3.59e-05	0	0	0	0	0
5.71e-06	0.000212926	4.49e-05	1.49e-06	9.67e-08	0	0	0	0	0
1.85e-06	1.64e-06	7.43e-08	8.71e-06	1.2e-05	0	0	0	0	0
0.000207493	2.05e-08	1.2e-05	2.64e-06	1.49e-06	0	0	0	0	0
1.7e-06	2.34e-06	1.04e-06	0.000203849	7.6e-06	0	0	0	0	0
2.04e-08	1.73e-05	7.53e-06	1.81e-06	2.95e-06	0	0	0	0	0
2.33e-06	6.24e-07	2.9e-06	5.17e-09	0.000211718	0	0	0	0	0
1.86e-05	1.09e-05	4.53e-05	6.62e-06	1.79e-06	0	0	0	0	0
7.58e-07	3.73e-06	1.38e-06	1.06e-05	4.46e-09	0	0	0	0	0
1.3e-05	3.94e-05	2.06e-08	7.57e-07	5.73e-06	0	0	0	0	0
4.14e-06	1.11e-05	5.53e-06	1.04e-05	9.9e-06	0	0	0	0	0
3.3e-05	1.81e-05	1.88e-05	4.23e-06	7.47e-07	0	0	0	0	0
1.06e-05	3.37e-06	5.4e-07	4.06e-05	1.09e-05	0	0	0	0	0
1.7e-05	4.41e-07	3.5e-06	1.08e-05	3.83e-06	0	0	0	0	0
2.89e-06	4.41e-06	1.64e-06	1.89e-05	4.05e-05	0	0	0	0	0
3.55e-07	5.63e-05	3.27e-05	3.39e-06	1.14e-05	0	0	0	0	0
1.27e-06	1.54e-05	1.16e-05	3.84e-07	1.68e-05	0	0	0	0	0
5.21e-05	3.46e-06	1.92e-05	4.64e-06	3.35e-06	0	0	0	0	0
1.25e-05	0.000149067	3.23e-06	4.49e-05	4.39e-07	0	0	0	0	0
3.32e-06	4.31e-07	3.6e-07	5.84e-06	4.78e-06	0	0	0	0	0
0.000245657	2.28e-06	4.7e-06	1.01e-06	5.42e-05	0	0	0	0	0
8.99e-07	6.48e-06	5.59e-05	0.000354118	1.64e-05	0	0	0	0	0
2.24e-06	2.85e-05	5.23e-06	8.99e-07	3.07e-06	0	0	0	0	0
6.46e-06	6.76e-06	3.04e-06	3.12e-06	0.000358247	0	0	0	0	0
2.32e-05	2.9e-05	0.000268525	6.53e-06	9.04e-07	0	0	0	0	0
1.53e-05	8.26e-07	8.9e-07	1.94e-05	2.87e-06	0	0	0	0	0
2.91e-05	5.97e-06	1.94e-06	1.49e-05	2.34e-06	0	0	0	0	0
3.57e-07	3.99e-05	6.43e-06	2.93e-05	2.87e-05	0	0	0	0	0
3.34e-06	3.39e-06	1.94e-05	8.24e-07	1.49e-05	0	0	0	0	0
4.03e-05	5.51e-05	1.5e-05	3.25e-06	3e-05	0	0	0	0	0
3.41e-06	8.9e-06	2.98e-05	3.88e-05	8.37e-07	0	0	0	0	0
5.14e-05	0.000221077	8.34e-07	2.4e-06	5.77e-06	0	1	0	0	0
1.12e-05	2.03e-06	5.42e-06	6.37e-05	2.2e-05	0	0	0	0	0
2.1e-06	2.36e-05	1.9e-05	1.04e-05	3.24e-06	0	0	0	0	0
3.95e-05	1.91e-05	3.9e-06	1.98e-06	4.15e-05	0	0	0	0	0
1.78e-05	0	5.89e-05	2.29e-05	6.65e-06	0	0	0	0	0
0	1.25e-06	6.59e-06	1.68e-05	1.67e-06	0	0	0	0	0
1.41e-06	5.01e-07	2.02e-06	0	1.92e-05	0	0	0	0	0
7.15e-07	0	3.89e-05	1.29e-06	1.89e-05	0	0	0	0	0
0	7.6e-06	1.84e-05	6.48e-07	0	0	0	0	0	0
7.92e-06	3.45e-05	0	0	1.38e-06	0	0	0	0	0
1.27e-05	3.78e-06	1.64e-06	4.06e-06	5.08e-07	0	0	0	0	0
4.49e-06	4.91e-09	4.94e-07	2.13e-05	0	0	0	0	0	0
3.21e-09	0	0	4.81e-06	7.09e-06	0	0	0	0	0
0	1.58e-08	7.87e-06	4.91e-09	3.49e-05	0	0	0	0	0
1.58e-08	1.45e-05	3.49e-05	0	4.11e-06	0	0	0	0	0
2.94e-05	1.21e-05	3.44e-06	4.99e-09	5.32e-09	0	0	0	0	0
2.98e-05	1.9e-05	5.19e-09	3.08e-05	0	0	0	0	0	0
1.58e-05	2.95e-06	0	7.4e-06	4.51e-09	0	0	0	0	0
9.95e-07	1.44e-05	1.59e-08	1.66e-05	3.24e-05	0	0	0	0	0
1.47e-05	8.6e-06	2.78e-05	1.39e-06	2.66e-05	0	0	0	0	0
7.79e-06	8.75e-06	1.2e-05	1.4e-05	6.27e-06	0	0	0	0	0
9.76e-06	4.73e-06	1.6e-05	8.76e-06	1.38e-06	0	0	0	0	0
5.02e-06	0	2.95e-06	1.03e-05	1.4e-05	0	0	0	0	0
0	7.97e-05	1.48e-05	4.31e-06	8.3e-06	0	0	0	0	0
7.77e-05	3.41e-06	7.88e-06	0	4.79e-06	0	0	0	0	0
3.56e-06	6.29e-07	4.4e-06	7.41e-05	4.78e-06	0	0	0	0	0
6.33e-07	1.6e-07	5.07e-06	3.48e-06	0	0	0	0	0	0
1.67e-07	8.96e-07	2.11e-05	1.84e-06	7.13e-05	0	0	1	0	0
9.45e-07	2.72e-05	0	1.46e-07	3.41e-06	0	0	0	0	0
6.49e-06	3.36e-07	8.34e-05	8.52e-07	1.77e-06	0	0	0	0	0
3.21e-07	9.48e-05	3.56e-06	6.38e-06	1.02e-07	0	0	0	0	0
9.47e-05	4.25e-07	1.69e-06	3.5e-07	7.78e-07	0	0	0	0	0
3.86e-07	8.08e-07	1.29e-07	9.47e-05	2.74e-05	0	0	0	0	0
7.8e-07	1.19e-05	8.14e-07	4.06e-07	3.32e-07	0	0	0	0	0
1.3e-05	2.26e-06	6.51e-06	7.58e-07	9.46e-05	0	0	0	0	0
3.7e-07	3.36e-05	1.59e-07	1.1e-05	3.7e-07	0	0	0	0	0
0.000153412	2.77e-06	2.36e-05	2.27e-06	7.72e-07	0	0	0	0	0
2.27e-06	3.48e-07	2.89e-07	0.000152301	8.52e-06	0	0	0	0	0
3.7e-07	1.01e-07	7.13e-07	3.72e-06	2.01e-06	0	0	0	0	0
9.17e-08	0	1.24e-05	5.79e-07	0.000160262	0	0	0	0	0
0	3.86e-08	3.5e-07	9.46e-08	3.37e-06	0	0	0	0	0
3.09e-08	2.16e-06	3.83e-05	0	6.36e-07	0	0	0	0	0
2.28e-06	0.000123603	2.43e-06	3.75e-08	1.09e-07	0	0	0	0	0
0.000141471	0.000249115	5.88e-07	2.33e-06	0	0	0	0	0	0
0.000294889	0.000195457	8.47e-08	0.000108781	3.66e-08	0	0	0	0	0
0.000192638	3.55e-05	0	0.000302548	1.94e-06	0	0	0	0	0
2.86e-05	2e-05	3.89e-08	0.000180757	0.000129659	0	0	0	0	0
4.7e-06	0.000126062	1.7e-06	3.85e-05	0.000266058	0	0	0	0	0
0.000180896	6.06e-08	0.000135828	4.42e-05	0.000173696	0	0	0	0	0
6.54e-08	4.4e-06	0.000301703	0.000183245	2.45e-05	0	0	0	0	0
4.4e-06	0	0.000174271	5.88e-08	4.85e-08	0	0	0	0	1
0	2.24e-08	3.92e-05	4.54e-06	2.84e-05	0	0	0	0	0
2.15e-08	1.41e-05	2.73e-07	0	0.000112344	0	0	1	0	0
5.96e-06	1.71e-05	2.87e-05	2.92e-08	6.65e-08	0	0	0	0	0
3.3e-05	0	0.000213737	1.46e-05	4.55e-06	0	0	0	0	0
0	1.53e-05	5.82e-08	3.25e-05	0	0	0	0	0	0
1.56e-05	3.82e-06	3.73e-06	0	2.66e-08	0	0	0	0	0
4.22e-06	4.92e-07	0	1.56e-05	1.29e-05	0	0	0	0	0
5.09e-07	5.06e-07	1.97e-08	4.4e-06	2.96e-05	0	0	0	0	0
5.16e-07	4.17e-07	1.44e-05	4.5e-07	0	0	0	0	0	0
4.17e-07	7.23e-05	3.54e-05	5.08e-07	1.83e-05	0	0	0	0	0
7.6e-05	9.02e-08	0	4.56e-07	4.47e-06	0	0	0	0	0
9.59e-08	1.22e-07	1.85e-05	7.51e-05	3.58e-07	0	0	0	0	0
4.58e-07	8e-06	2.3e-06	2.08e-08	4.75e-07	0	0	0	0	0
8.02e-06	1.64e-06	3.79e-07	4.57e-07	4.7e-07	0	0	0	0	0
1.64e-06	1.38e-06	4.42e-07	7.89e-06	5.51e-05	0	0	0	0	0
2.11e-06	4.66e-05	4.67e-07	1.64e-06	9.89e-08	0	0	0	0	0
6.02e-05	0.000433653	5.74e-05	2.31e-06	4.64e-07	0	0	0	0	0
0.000398744	5.66e-08	9.52e-08	1.6e-05	7.96e-06	0	0	0	0	0
5.86e-08	4.35e-06	3.91e-07	0.000443836	1.64e-06	0	0	0	0	0
5.17e-06	2.96e-06	7.94e-06	6.2e-08	1.88e-06	0	0	0	0	0
3.69e-06	1.17e-06	1.64e-06	3.48e-06	6.01e-05	0	0	0	0	0
1.17e-06	1.24e-05	2.01e-06	3.8e-06	0.000430394	0	0	0	0	0
1.25e-05	3.54e-06	6.01e-05	1.06e-06	6.14e-08	0	0	0	0	0
5.95e-06	6.61e-06	0.000161657	1.25e-05	4.5e-06	0	0	0	0	0
1.52e-05	2e-06	5.82e-08	6.38e-06	2.2e-06	0	0	0	0	0
1.45e-06	9.32e-07	4.84e-06	4.24e-06	1.19e-06	0	0	0	0	0
1.2e-06	1.54e-06	2.22e-06	2.14e-06	1.24e-05	0	0	0	0	0
1.49e-06	1.14e-06	1.15e-06	1.75e-06	5.47e-06	0	0	0	0	0
2.04e-06	1.57e-05	4.51e-06	1.89e-06	1.54e-05	0	0	0	0	0
1.57e-05	9.08e-07	5.91e-06	1.16e-05	2.18e-06	0	0	0	1	0
8.95e-07	1.14e-05	1.51e-05	2.2e-06	1.61e-06	0	0	0	0	0
6.64e-05	7.59e-05	2.07e-06	1.59e-05	1.62e-06	0	0	0	0	0
8.02e-05	0.000138707	1.66e-06	8.33e-07	1.26e-06	0	0	0	0	0
0.000138666	7.3e-08	1.88e-06	7.01e-05	1.57e-05	0	0	0	0	0
7.11e-08	5.39e-06	1.39e-06	8.45e-05	3.86e-07	0	0	0	0	0
5.86e-06	6.82e-05	1.55e-05	0.000124845	6.42e-05	0	0	0	0	0
6.81e-05	6.48e-06	4.98e-07	4.75e-08	6.72e-05	0	0	0	0	0
5.85e-06	6.36e-07	6.32e-05	5.95e-06	0.00013743	0	0	0	0	0
6.46e-07	2.95e-06	7.49e-05	0.00011137	4.75e-08	0	0	0	0	0
3.32e-06	2.6e-06	0.000137277	6.4e-06	5.48e-06	0	0	0	0	0
2.69e-06	2.64e-06	6.58e-08	6.54e-07	7.41e-05	0	0	0	0	0
2.05e-06	2.4e-06	6.51e-06	3.58e-06	6.19e-06	0	0	0	0	0
3.23e-06	0	0.000106009	2.31e-06	6.92e-07	0	0	0	0	0
0	0	2.48e-06	3e-06	2.84e-06	0	0	0	0	0
0	5.04e-06	6.55e-07	3.23e-06	2.1e-06	0	0	0	0	0
5.45e-06	4.3e-05	2.54e-06	0	3.03e-06	0	0	0	0	0
7.38e-05	5.49e-06	2.53e-06	0	2.93e-06	0	0	0	0	0
8.88e-06	1.01e-07	2.86e-06	5.49e-06	0	0	0	0	0	0
1.03e-07	1.16e-05	2.07e-06	7.44e-05	0	0	0	0	0	0
1.56e-05	3.96e-07	0	8.77e-06	1.29e-06	0	0	0	0	0
3.34e-05	1.27e-05	0	9.85e-08	2.35e-06	0	0	0	0	1
2.46e-05	8.83e-06	4.26e-06	3.31e-05	7.31e-05	0	0	0	0	0
8.94e-06	1.76e-05	6.87e-06	3.34e-05	5.29e-06	0	0	1	0	0
2.17e-05	1.07e-05	7.4e-05	9.61e-05	9.73e-08	0	0	0	1	0
5.18e-06	2.08e-05	5.94e-06	2.52e-05	3.38e-05	0	0	0	0	0
6.72e-06	7.3e-08	7.36e-08	9.15e-06	4.06e-07	0	0	0	0	0
6.81e-08	9.66e-05	3.23e-05	2.14e-05	2.35e-05	0	0	0	0	0
7.02e-05	1.26e-06	3.78e-07	1.06e-05	8.88e-06	0	0	0	0	0
1.39e-06	2.92e-06	2.13e-05	2.06e-05	2.21e-05	0	0	0	0	0
2.88e-06	1.16e-05	9.31e-06	7.73e-08	1.04e-05	0	0	0	0	0
1.14e-05	2.63e-06	2.19e-05	7.56e-05	1.92e-05	0	0	0	0	0
2.9e-06	1.34e-06	1.07e-05	8.92e-07	4.97e-08	0	0	0	0	0
4.4e-06	6.75e-06	6.82e-06	1.98e-06	9.27e-05	0	0	0	0	0
7.06e-06	2.81e-05	5.01e-08	1.11e-05	1.14e-06	0	0	0	0	0
4.6e-06	5.1e-06	0.000333567	2.42e-06	2.59e-06	0	0	1	0	0
3.68e-05	3.24e-08	9.71e-05	4.53e-06	1.21e-05	0	0	0	0	0
9.34e-08	1.71e-05	1.35e-06	7.34e-06	2.62e-06	0	0	0	0	0
1.82e-05	0.000129253	3e-06	2.82e-05	1.22e-06	0	1	0	0	0
0	0	1.1e-05	3.87e-05	3.77e-06	0	0	0	0	0
7.88e-05	7.82e-05	2.87e-06	9.73e-08	2.5e-05	0	0	0	0	0
6.17e-05	6.78e-05	4.42e-06	1.71e-05	5.35e-06	0	0	0	0	0
1.09e-05	1.53e-05	6.82e-06	0	9.43e-08	0	0	0	0	0
4.19e-05	3.57e-05	4.35e-06	8.14e-05	5.84e-06	0	0	0	0	0
3.57e-05	3.57e-05	4.11e-06	0.000164594	0	0	0	0	0	0
3.43e-06	3.45e-06	8.75e-08	6.65e-06	6.58e-05	0	0	0	0	0
8.85e-08	1.26e-07	1.85e-05	4.8e-05	0.000182862	0	0	0	0	0
1.35e-06	1.18e-06	0.000107433	3.55e-05	1.39e-05	0	0	1	0	0
1.32e-05	3.36e-06	0	3.5e-06	4.02e-05	1	0	0	0	0
3.32e-06	1.25e-06	8.05e-05	7.83e-08	3.04e-05	0	0	0	0	0
1.69e-06	0.000366317	0.000174229	1.22e-06	2.91e-06	0	0	0	0	0
0.000383711	8.55e-08	1.39e-05	1.31e-05	1.32e-07	0	0	0	1	0
1.25e-07	2.46e-07	3.29e-05	3.44e-06	1.28e-06	0	0	0	0	0
2.53e-07	3.98e-05	3.57e-05	1.75e-06	2.76e-06	0	0	0	0	0
7.21e-06	3.67e-06	3.31e-06	0.000365338	1.12e-06	0	0	0	0	0
3.17e-06	4.05e-06	1.46e-07	1.29e-07	0.000394515	0	0	0	0	0
3.95e-06	1.59e-05	1.15e-06	2.9e-07	8.79e-08	0	0	0	0	0
1.63e-05	6.9e-05	2.77e-06	7e-06	2.55e-07	0	0	0	0	0
1.4e-06	0.000520951	1.36e-06	4.55e-06	4e-05	1	0	0	0	0
7.03e-05	2.57e-06	0.000372124	3.26e-06	4.25e-06	0	0	0	0	0
0.000522831	3.01e-05	1.16e-07	2.67e-05	3.19e-06	0	0	0	0	0
2.29e-06	1.43e-06	2.74e-07	1.47e-06	2.38e-05	0	0	0	1	0
2.95e-05	1.21e-05	9.04e-06	7.06e-05	6.93e-05	0	0	0	0	0
1.42e-06	3.83e-07	3.22e-06	0.000528282	0.000517793	0	0	0	0	0
1.2e-05	3.06e-06	4.37e-06	2.6e-06	2.31e-06	0	0	0	0	0
3.52e-07	6.48e-07	3.02e-05	3.31e-05	2.09e-05	0	0	0	0	0
1.58e-05	1.33e-07	9.11e-06	1.23e-06	9.89e-07	0	0	0	0	0
6.66e-07	5.6e-06	0.000488568	1.23e-05	1.17e-05	0	0	0	0	0
1.24e-07	5.66e-05	2.36e-06	0.000292741	0.000285111	0	0	0	1	1
9.15e-05	3.14e-06	3.14e-05	3.6e-07	3.79e-07	1	0	0	0	0
7.24e-06	2.39e-06	1.22e-06	1.64e-05	1.61e-05	0	0	0	0	0
6.8e-05	3.2e-06	1.18e-05	2.87e-07	6.49e-07	0	0	0	0	0
5.04e-06	6.52e-06	3.41e-07	1.38e-07	1.44e-07	0	0	0	0	0
2.17e-06	1.36e-05	1.58e-05	6.27e-06	7.18e-06	0	0	0	0	0
3.38e-06	4.14e-06	6.4e-07	0.000679404	0.000697073	0	0	0	1	1
6.09e-06	1.65e-05	8.94e-08	6.93e-05	6.92e-05	0	0	0	0	0
3.59e-06	1.07e-05	7.23e-06	4.62e-06	4.08e-06	0	0	0	0	0
4.2e-06	0.000125477	5.69e-05	2.3e-06	2.4e-06	0	0	0	0	0
2.54e-05	1.17e-06	3.74e-06	3.41e-06	3.05e-06	0	0	0	0	0
0.000101946	3.22e-06	6.8e-07	5.53e-06	7.48e-06	0	0	0	0	0
0.00019929	0.000146389	3.15e-06	4.21e-06	1.29e-05	0	0	0	0	0
0.000309303	5.56e-07	5.81e-06	2.81e-05	4.62e-06	1	0	0	1	0
9.03e-07	6.07e-08	1.42e-05	4.41e-06	2.44e-05	0	0	0	0	0
3.3e-06	5.26e-05	3.7e-06	2.55e-05	3.06e-05	0	0	0	0	0
0.000165096	4.34e-07	1.81e-05	0.000102633	0.000182591	0	0	0	0	0
5.49e-07	1.86e-06	9.79e-05	0.00022548	0.000162793	0	0	0	0	1
3.52e-07	4.85e-05	0.000188663	0.000931671	1.07e-06	0	0	0	1	0
5.26e-05	1.71e-07	8.82e-07	1.16e-06	3.25e-06	0	0	0	0	0
4.23e-07	2.46e-06	3.17e-06	3.5e-06	0.000187827	0	0	0	0	0
2.97e-06	1.08e-05	0.000145409	0.000191515	4.19e-06	0	0	0	0	0
4.94e-05	0.00011746	4.2e-06	5.72e-07	2.77e-07	0	0	0	0	0
1.44e-07	2.32e-05	2.74e-07	3.49e-07	3.44e-05	0	0	0	0	0
1.94e-06	2.9e-06	5.41e-05	5.49e-05	3.88e-07	0	0	0	0	0
1.28e-05	7.85e-07	4.54e-07	4.03e-07	3.16e-06	0	0	0	0	0
0.000110641	1.69e-05	3.05e-06	3.14e-06	4.02e-05	0	0	0	0	0
2.26e-05	2.31e-07	4.44e-05	5.49e-05	3.13e-07	0	0	0	0	0
6.88e-06	1.37e-05	3.14e-07	2.99e-07	2.49e-06	0	0	0	0	0
3.66e-07	5.12e-05	2.48e-06	2.49e-06	1.34e-05	0	0	0	0	0
1.63e-05	8.54e-06	1.35e-05	1.68e-05	0.000113382	0	0	0	0	0
2.31e-07	1.21e-05	0.000107308	0.000128727	2.25e-05	0	0	0	0	0
1.37e-05	8.82e-06	2.06e-05	2.29e-05	2.63e-06	0	0	0	0	0
5.33e-05	3.99e-06	6.96e-06	7.27e-06	1.15e-06	0	0	0	0	0
2.29e-06	0.000171659	1.08e-06	1.1e-06	1.65e-05	0	0	0	0	0
1.21e-05	1.95e-06	1.58e-05	1.64e-05	1.51e-07	0	1	0	0	0
8.81e-06	0.00017611	1.51e-07	2.31e-07	1.3e-05	0	0	0	0	0
4.41e-06	0.000202089	1.37e-05	1.32e-05	5.01e-05	0	0	0	0	0
0.000144818	4.11e-08	5.31e-05	5.73e-05	8.53e-06	0	0	0	0	0
0.000176148	6.86e-06	8.35e-06	2.36e-06	1.13e-05	0	0	0	0	0
0.000213842	1.43e-07	2.21e-06	1.21e-05	7.87e-06	0	0	0	0	0
3.18e-08	8.64e-05	8.8e-06	8.81e-06	3.24e-06	0	0	0	0	0
6.93e-06	6.18e-06	3.06e-06	4.09e-06	0.000132926	0	0	0	0	0
1.43e-07	2.02e-05	0.000176493	0.000176023	0.000175266	0	0	0	0	0
7.48e-05	9.27e-05	0.000175996	0.000175687	0.000169223	0	0	0	0	0
2.06e-05	3.91e-05	0.000203597	0.000188282	3.43e-08	0	0	0	0	0
1.01e-05	4.6e-05	2.86e-08	3.98e-08	2.67e-06	0	0	0	0	0
9.81e-05	4.6e-05	6.98e-06	6.98e-06	3.12e-08	0	0	0	0	0
3.78e-05	1.46e-05	1.44e-07	3.61e-08	5.04e-05	0	0	0	0	0
4.42e-05	8e-06	4.15e-05	9.28e-05	6.38e-06	0	0	0	0	0
3.92e-05	3.11e-07	1.11e-05	2.17e-05	2.13e-05	0	0	0	0	0
1.37e-05	4.76e-06	1.94e-05	2.01e-05	9.9e-05	0	0	0	0	0
7.86e-06	5.35e-05	7.23e-05	8.79e-05	3.41e-05	0	0	0	0	0
3.36e-07	1.53e-05	3.36e-05	1.54e-05	3.92e-05	0	0	0	0	0
4.83e-06	8.41e-06	3.81e-05	1.95e-05	4.57e-05	0	0	0	0	0
4.27e-05	0	4.31e-05	4.52e-05	9.42e-06	0	0	0	0	0
1.47e-05	0	1.45e-05	6.9e-06	8.07e-06	0	0	0	0	0
1.33e-05	8.14e-08	8.1e-06	7.94e-06	2.77e-07	0	0	0	0	0
0	1.89e-05	2.67e-07	3.18e-07	4.93e-06	0	0	0	0	0
0	3.18e-06	4.09e-06	5.09e-06	5.38e-05	0	0	0	0	0
8.13e-08	3.59e-05	5.29e-05	4.4e-05	1.48e-05	0	0	0	0	0
1.8e-05	1.04e-05	1.58e-05	1.72e-05	1.27e-05	0	0	0	0	0
3.24e-06	4.34e-05	1.33e-05	1.37e-05	0	0	0	0	0	0
3.59e-05	2.48e-06	0	0	0	0	0	0	0	0
9.05e-06	6.92e-06	0	0	8.14e-08	0	0	0	0	0
4.35e-05	0.000357717	8.11e-08	7.96e-08	1.9e-05	0	0	0	0	0
2.2e-06	5.14e-05	1.72e-05	1.85e-05	3.61e-06	0	0	0	0	0
7.34e-06	5.76e-07	3.71e-06	3.26e-06	2.9e-05	0	0	0	0	0
0.000438414	1.06e-06	2.98e-05	2.7e-05	1.01e-05	0	0	0	0	0
4.53e-05	0.000179668	1.1e-05	1.08e-05	1.92e-05	0	0	0	0	0
4.01e-06	2.09e-05	1.88e-05	4.4e-05	2.05e-06	0	0	0	0	0
1.1e-06	1.68e-05	2.32e-06	2.47e-06	7.55e-06	0	0	0	0	0
0.000179384	2.82e-07	8.01e-06	7.57e-06	0.000440755	0	0	0	0	0
3.07e-05	0.000146005	0.000443652	0.000376519	5.3e-05	1	0	0	0	0
3.48e-06	0	4.57e-05	5.27e-05	3.88e-06	0	0	0	0	0
8.28e-06	1.59e-06	4.01e-06	3.95e-06	9.63e-07	0	0	0	0	0
2.69e-07	2.77e-06	1.08e-06	1.08e-06	0.000179641	0	0	0	0	0
0.000192576	7.46e-06	4.33e-06	0.000179751	2.59e-06	0	0	0	0	0
0	1.75e-05	3.26e-05	3.54e-05	1.88e-05	0	0	1	1	0
1.6e-06	6.71e-07	3.27e-06	2.12e-05	2.97e-07	0	0	0	0	0
5.24e-06	9.35e-05	1.71e-05	1.62e-05	0.000124654	0	0	0	0	0
7.27e-06	3.67e-07	1.55e-07	1.28e-06	0	0	0	0	0	0
1.67e-05	3.72e-07	0.000133921	0.000179096	2.17e-06	0	0	0	0	0
7.02e-07	8.45e-06	0	0	4.17e-06	0	0	0	0	0
5.23e-05	9.75e-08	2.1e-06	2.28e-06	7.35e-06	0	0	0	0	0
3.61e-07	0.000409859	3.12e-06	3.35e-06	1.48e-05	0	0	0	0	0
3.5e-07	5.58e-08	6.15e-06	6.18e-06	6.06e-07	0	0	0	0	0
1.21e-05	3.02e-05	1.75e-05	6.1e-06	9.05e-05	0	0	0	0	0
9.86e-08	4.79e-06	5.49e-07	6.76e-07	3.91e-07	0	0	0	0	0
0.000261479	5.61e-06	9.34e-05	6.65e-05	3.64e-07	0	0	0	0	0
5.68e-08	2.9e-06	2.64e-07	3.78e-07	1.27e-05	0	0	0	0	0
3.19e-06	1e-06	2.95e-07	3.92e-07	9.05e-08	0	0	0	0	0
4.5e-06	0.000110217	1.28e-05	1.31e-05	0.000383221	0	0	0	0	0
5.08e-06	2.3e-07	1.1e-07	1.17e-07	5.25e-08	0	0	0	0	0
6.89e-06	9.55e-07	0.000215635	0.00040943	2.94e-05	0	0	0	0	0
1.05e-06	0	3.18e-08	5.29e-08	4.78e-06	0	0	0	0	0
0.000160244	3.18e-08	2.99e-05	2.9e-05	5.7e-06	0	0	0	0	0
3.22e-07	1.09e-06	9.27e-07	4.58e-06	6.99e-06	0	0	0	0	0
9.29e-07	7.96e-07	5.77e-06	5.2e-06	1.04e-06	0	0	0	0	0
0	1.07e-07	5.56e-06	7.24e-06	0.000128518	0	0	0	0	0
2.64e-08	5.75e-06	2.93e-07	2.61e-05	2.6e-07	0	0	0	1	0
7.98e-07	2.04e-07	0.000160684	1.19e-06	1.21e-06	0	0	0	0	0
1.35e-06	3.73e-05	1.89e-07	0.000136859	0	0	0	0	0	0
1.43e-07	5.27e-05	1.2e-06	2.57e-07	4.38e-08	0	0	0	0	0
6.48e-06	1.46e-07	0	1.1e-06	1.07e-06	0	0	0	0	0
1.52e-07	4.63e-05	4.42e-08	0	9.58e-07	0	0	0	0	0
3.71e-05	0.00010093	1e-06	4.28e-08	1.04e-07	0	0	0	0	0
5.24e-05	3.81e-06	1.35e-06	9.64e-07	6.45e-06	0	0	0	0	0
2.38e-07	3.77e-05	1.01e-07	1.32e-06	1.95e-07	0	0	0	0	0
4.59e-05	8.76e-05	4.46e-06	9.95e-08	3.45e-05	0	0	0	0	0
0.000106947	2.38e-08	1.7e-07	6.75e-06	5.57e-05	0	0	0	0	0
3.57e-06	1.73e-06	3.74e-05	2.08e-07	2.95e-07	0	0	0	0	0
0.000104093	2.9e-05	5.47e-05	3.75e-05	4.41e-05	0	0	0	0	0
0.000110721	3.04e-06	2.75e-07	2.66e-05	8.18e-05	0	0	0	0	0
1.84e-08	2.04e-06	3.47e-05	2.67e-07	1.82e-06	0	0	0	0	0
1.77e-06	6.07e-07	0.000103605	4.35e-05	8.92e-05	0	0	0	0	0
2.62e-05	3.9e-07	3.64e-06	0.000110202	0.000106436	0	0	0	0	0
2.25e-06	1.02e-06	0.000110043	4e-06	1.98e-08	0	0	0	0	0
2.84e-07	2.08e-05	8.87e-05	9.19e-05	1.9e-06	0	0	0	0	0
3.12e-06	3.69e-06	1.65e-08	6.28e-05	2.72e-05	0	0	0	0	0
3.67e-07	4.26e-07	1.29e-06	2.3e-08	2.63e-06	0	0	0	0	0
1.03e-06	2.29e-06	2.85e-05	1.89e-06	2.04e-06	0	0	0	0	0
6.34e-06	1.32e-07	3e-06	2.87e-05	2.76e-06	0	0	0	0	0
2.9e-06	0.000115064	9.69e-09	3.06e-06	3.73e-07	0	0	0	0	0
4.58e-07	4.32e-06	3.16e-06	2.04e-06	1.04e-06	0	0	0	0	0
1.49e-06	5.43e-07	3.78e-07	3.13e-06	1.75e-05	0	0	0	0	0
1.17e-07	5.07e-06	9.92e-07	3.79e-07	3.02e-06	0	0	0	0	0
0.000123788	0.000127003	6.61e-06	8.49e-07	6.16e-07	0	1	0	0	0
7.52e-06	0	3.55e-06	2.09e-05	2.95e-06	0	0	0	0	0
4.32e-06	4.07e-06	5.39e-07	3.11e-06	1.15e-07	1	0	0	0	0
9.8e-07	4.89e-07	2.93e-06	8.79e-07	0.000166513	0	0	0	0	0
5.06e-06	5.59e-06	6.79e-06	1.23e-06	7.3e-06	0	0	1	0	0
0	1.53e-07	1.17e-07	8.31e-08	7.94e-07	0	0	0	0	0
3.42e-06	7.88e-05	0.000145763	0.000237566	5.02e-06	0	0	0	0	0
4.91e-07	1.96e-05	6.66e-06	7.56e-06	0	0	0	0	0	0
5.69e-06	7.21e-05	1.48e-07	8.27e-07	4.19e-06	0	0	1	0	0
1.67e-07	6.66e-06	9.67e-07	5.13e-06	4.37e-07	0	0	0	0	0
0.000133691	0.000126488	4.77e-06	0.000102332	5.55e-06	0	0	0	1	0
2.12e-05	3.96e-05	0.0001628	0	9.24e-08	0	0	1	0	0
8.97e-05	4.09e-07	0	3.42e-06	0.000108609	0	0	0	0	0
6.7e-06	1.02e-05	3.51e-06	4.78e-07	1.14e-05	0	0	0	0	0
0.000186782	4.58e-06	4.81e-07	5.51e-06	2.92e-05	0	0	0	0	0
3.84e-05	5.16e-06	6.89e-06	9.78e-08	1.91e-05	0	0	0	0	0
1.81e-06	6.31e-06	1.83e-07	0.000135795	0.000138449	0	0	0	0	0
3.27e-06	1.62e-05	0.000132964	1.22e-05	3.7e-05	0	0	0	0	0
6.17e-06	1.21e-06	1.81e-05	3.75e-05	1.68e-06	0	0	0	0	0
4.97e-06	8.77e-07	8.72e-05	1.98e-05	1.02e-05	0	0	0	0	0
6.74e-06	0	2e-05	0.000176775	5.42e-06	0	0	0	0	0
1.35e-05	1.68e-05	8.99e-05	3.97e-05	5.45e-06	0	0	0	0	0
8.3e-07	7.9e-06	3.98e-05	3.75e-07	1.56e-05	0	0	0	0	0
8.4e-07	0.000528653	3.29e-07	7.79e-06	1.03e-05	0	0	0	0	0
0	0.000144078	4.45e-06	6.2e-06	1.03e-06	0	1	0	0	0
1.46e-05	1.84e-05	4.14e-06	5.2e-06	1.87e-06	0	0	0	0	0
8.28e-06	0.000114078	4.37e-06	1.62e-05	0	0	0	0	0	0
0.000522108	1.07e-06	6.78e-06	1.55e-05	8.94e-06	0	0	0	0	0
6.98e-05	4.76e-07	1.57e-05	1.15e-06	7.71e-06	0	0	0	0	0
9.92e-05	1.56e-05	1.12e-06	1.3e-06	6.74e-05	0	0	0	0	0
1.14e-06	3.71e-06	1.58e-06	0	0.000102968	0	0	0	0	0
4.81e-07	6.37e-07	0	1.54e-05	7.83e-05	0	0	0	0	0
3.68e-06	2.33e-05	1.73e-05	8.11e-06	1.17e-06	0	0	0	0	0
4.82e-06	9.04e-07	5.84e-06	0.000540412	2.62e-07	0	0	0	0	0
4.95e-06	3.24e-07	9.18e-05	0.000131193	1.5e-05	0	0	0	1	0
2.34e-05	2.12e-07	6.34e-05	6.87e-05	4.82e-06	0	0	0	0	0
7.29e-07	1.2e-05	0.000104332	0.000123575	4.6e-07	0	0	0	0	0
5.43e-07	1.08e-08	8.78e-07	1.23e-06	2.14e-05	0	0	0	0	0
2.22e-07	2.29e-06	2.59e-07	2.16e-07	6.04e-07	0	0	0	0	0
1.31e-05	7.25e-07	3.66e-06	1.52e-05	6.81e-07	0	0	0	0	0
1.09e-08	6.1e-08	4.82e-06	4.83e-06	8.35e-08	0	0	0	0	0
2.32e-06	3.44e-06	5.55e-07	5.06e-06	7.91e-06	0	0	0	0	0
7.79e-07	7.73e-07	2.27e-05	2.38e-05	1.11e-08	0	0	0	0	0
8.88e-08	1.28e-05	9.28e-07	9.41e-07	1.86e-06	0	0	0	0	0
3.43e-06	1.38e-06	6.85e-07	6.69e-07	2.13e-06	0	0	0	0	0
7.12e-07	1.38e-05	9.69e-08	2.14e-07	6.27e-08	0	0	0	0	0
1.22e-05	7.66e-05	1.23e-05	1.09e-05	3.45e-06	0	1	0	0	0
1.36e-06	1.52e-06	1.05e-08	1.22e-08	2.21e-07	0	0	0	0	0
2.43e-05	1.02e-05	2.23e-06	1.92e-06	1.37e-05	0	0	0	0	0
5.34e-07	2.45e-06	8.15e-07	2.23e-06	1.27e-06	0	0	0	0	0
1.01e-05	0.000189674	8.27e-08	9.16e-08	2.39e-05	0	0	0	0	0
2.3e-06	4.03e-05	3.45e-06	3.45e-06	1.39e-06	0	0	0	0	0
0.000206486	2.43e-05	2.12e-07	7.84e-07	1.02e-05	0	0	0	0	0
4.5e-05	2.76e-06	1.09e-05	1.35e-05	2.22e-06	0	0	0	0	0
2.12e-05	1.42e-07	1.46e-06	1.49e-06	0.000191769	0	0	0	0	0
2.61e-06	8.43e-07	2.53e-05	2.66e-05	2.09e-05	0	0	0	0	0
1.69e-05	4.24e-05	6.52e-05	5.44e-07	1.14e-05	0	0	1	0	0
1.44e-06	0.000225986	1.55e-06	1.02e-05	2.67e-06	0	0	0	0	0
4.46e-05	1.84e-05	9.88e-06	2.2e-06	1.68e-05	0	0	0	0	0
0.000197443	7.89e-08	2.43e-06	0.000201822	1.43e-06	0	0	0	0	0
1.76e-05	3.05e-05	5.48e-05	4.53e-05	2.91e-05	0	0	0	0	0
9.37e-08	6.13e-06	4.33e-05	1.96e-05	0.000206889	0	0	0	0	0
3.11e-05	1.28e-06	2.18e-05	2.77e-06	1.17e-05	0	0	0	0	0
2.47e-06	4.69e-05	1.72e-06	1.68e-05	1.05e-07	0	0	0	0	0
1.04e-06	5.28e-06	1.69e-05	1.92e-06	9.13e-06	0	0	0	0	0
4.2e-05	2.17e-05	1.93e-06	3.03e-05	2.74e-06	0	0	0	0	0
3.8e-06	1.52e-05	3.95e-05	0.000182884	9e-07	0	0	0	0	0
2.18e-05	5.91e-07	0.000239495	1.1e-05	9.46e-08	0	0	0	0	1
1.46e-05	1.64e-06	1.75e-05	8.24e-08	1.53e-05	0	0	0	0	0
5.94e-07	2.01e-05	8.71e-08	1.06e-05	6.34e-06	0	0	0	0	0
1.45e-06	5.92e-07	2.89e-05	6.26e-06	2.34e-05	0	0	0	0	0
3.51e-05	2.99e-05	6.01e-06	1.25e-06	1.39e-05	0	0	0	0	0
3.83e-07	8.69e-07	1.14e-06	4.83e-05	6e-07	0	0	0	0	0
0.00062327	1.28e-05	1.62e-05	6.54e-06	1.87e-06	1	0	0	0	0
2.97e-05	2.71e-05	6.37e-06	2.08e-05	3.59e-05	0	0	0	0	0
7.64e-07	5.63e-06	2.31e-05	1.47e-05	5.89e-07	0	0	0	0	0
1.28e-05	0.000217785	1.45e-05	5.5e-07	2.71e-05	0	0	0	0	0
2.55e-05	4.61e-05	5.33e-07	2.07e-06	7.9e-07	0	0	0	0	0
5.87e-06	1.21e-05	1.99e-06	3.8e-05	2.77e-06	0	0	0	0	0
0.00019042	1.57e-05	3.64e-05	5.03e-07	1.81e-05	0	0	0	0	0
2.58e-05	2.99e-07	5.91e-07	0.000181488	5.25e-06	0	0	0	1	0
9.23e-06	1.53e-07	2.88e-05	2.73e-05	0.000210179	0	0	0	0	0
6.6e-05	0.00010503	7.63e-07	3.32e-07	4.61e-05	0	0	0	0	0
3.5e-07	0.0010182	1.29e-05	3.22e-06	1.07e-05	0	1	0	0	0
1.15e-07	1.66e-08	1.79e-05	1.83e-05	6.24e-05	0	0	0	0	0
8.91e-05	3.15e-05	5.87e-06	2.91e-06	3.05e-07	0	0	0	0	0
1.68e-08	2.97e-06	0.00016879	0.000180944	1.42e-07	0	0	0	0	0
2.95e-05	9.57e-05	4.13e-05	4.76e-05	3.67e-05	0	0	0	0	1
3.8e-06	3.48e-06	1.06e-05	5.7e-06	0.000116012	0	0	0	0	0
0.000106637	3.48e-07	6.73e-05	6.6e-05	1.41e-08	0	0	0	0	0
1.34e-06	3.55e-07	3.16e-07	3.36e-07	2.95e-05	0	0	0	0	0
3.17e-07	1.01e-06	1.55e-07	1.38e-07	3.88e-06	0	0	0	0	0
4.23e-07	2.99e-07	0.000127377	0.000136306	3.17e-05	0	0	0	0	0
1.01e-06	1.67e-07	0.00100354	0.000615956	2.71e-06	0	0	1	1	0
1.4e-07	4.91e-06	1.47e-08	1.55e-08	9.38e-07	0	0	0	0	0
1.55e-07	0.000380611	3.65e-05	3.79e-05	3.93e-07	0	0	0	0	0
4.73e-06	8.83e-07	3.48e-06	3.7e-06	7.84e-07	0	0	0	0	0
0.000390457	6.64e-08	0.000101817	3.09e-05	4.39e-07	0	0	0	0	0
1.48e-06	2.65e-06	3.5e-06	2.73e-06	1.44e-06	0	0	0	0	0
0.000194355	2.67e-05	8.93e-07	8.44e-07	4.93e-06	1	0	0	0	0
6.69e-08	1.56e-07	3.82e-07	3.62e-07	0.000390128	0	0	0	0	0
0.000105313	4.35e-05	6.22e-07	1.09e-06	7.18e-07	1	0	0	0	0
1.93e-06	5.16e-05	4.13e-07	4.18e-07	0.000169893	0	0	0	0	1
1.89e-05	2.01e-06	1.42e-06	1.49e-06	6.78e-08	0	0	0	0	0
1.55e-07	5.18e-07	4.68e-06	4.36e-06	1.59e-06	0	0	0	0	0
4.86e-05	2.33e-06	0.000373097	0.000383087	2.48e-05	0	0	0	0	0
5.43e-05	5.78e-06	1.46e-06	8.57e-07	1.08e-07	0	0	0	0	0
1.89e-06	2.88e-06	6.79e-08	6.91e-08	4.87e-05	0	0	0	0	0
2.27e-06	3.76e-09	2.63e-06	0.000113208	5.31e-05	0	0	0	1	0
2.37e-06	1.89e-05	2.79e-05	1.63e-06	2.53e-06	0	0	0	0	0
5.77e-06	1.35e-07	1.34e-07	1.98e-05	2.08e-06	0	0	0	0	0
9.48e-06	7.02e-05	4.99e-05	1.34e-07	2.19e-06	0	0	0	0	0
7.09e-09	4.27e-05	3.74e-05	4.9e-05	6.35e-06	0	0	0	0	0
1.88e-05	7.48e-07	2.33e-06	4.8e-05	2.91e-06	0	0	0	0	0
1.62e-07	9.94e-06	4.01e-07	2.36e-06	5.64e-09	0	0	0	0	0
6.46e-05	3.53e-05	1.33e-06	4.76e-07	1.85e-05	0	0	0	0	0
[truncated: 5,028 more rows]
