# Supplementary material for: ICan: An Integrated Co-Alteration Network to Identify Ovarian Cancer-Related Genes
Source: PLoS One. 2015 Mar 24;10(3):e0116095. doi: 10.1371/journal.pone.0116095 (PMC4372216; doi:10.1371/journal.pone.0116095)
Supplement: S6 Table — (XLSX) [file pone.0116095.s006.xlsx]

## Sheet: degrees,gene length
The node degrees and gene length of genes
cancer related genes	gene_length	degree	else genes	gene_length	degree
MMP2	116991	45	DPM2	3385	6
ERCC5	31151	28	ELMO2	67016	2
DMC1	51337	15	RIT2	372465	5
BRCA1	81188	56	PNMA1	2634	9
NEIL1	8296	1	CD44	93532	29
NTHL1	8051	2	ABCA3	64865	1
ATR	129591	52	SAMD4A	226218	1
FANCC	218655	33	FARP1	307211	1
UNG	13418	2	PAX7	117860	1
XPC	33636	20	KCNMA1	768994	4
PTGER1	2896	4	ABRA	10762	1
UBE2N	36589	32	SMARCD3	39132	11
SH2D2A	10619	1	ZHX3	139224	4
HUS1	283850	39	CCDC116	4611	3
UIMC1	117628	11	GNL3	13336	1
PDGFRB	42035	69	ITGA5	24199	34
GTF2H5	30992	1	BTG2	4111	10
NT5E	45691	1	RXFP3	2532	1
IGFBP2	31608	6	NDUFS6	15205	33
E2F4	6749	26	MEFV	14599	3
XRCC1	37433	12	BBOX1	87084	1
VEGFA	16303	31	XDH	80394	1
MUS81	10527	1	GCSH	14442	2
CCNA2	7488	32	EDN1	6831	23
EIF2AK2	57855	31	ECHS1	11209	1
BRCA2	84194	31	VPS4A	13690	9
ERCC4	32188	28	CYP11A1	29981	2
MDM2	37258	71	PFKP	71379	1
FANCM	64950	13	LRRC41	42412	8
RAD50	88602	24	ATP5F1	13909	11
CDK7	42568	76	CLK4	27951	1
CHEK2	54679	29	KCNG1	19473	1
MCM2	24210	35	CXCR4	3816	32
CDK2	6015	110	PTPRR	282770	3
POLH	42814	3	SALL1	15392	4
EXO1	47181	4	NCF4	17027	7
IGFBP3	9524	24	SLC25A3	8577	2
MLH1	72557	24	ZNF646	9774	3
BNC2	461340	1	LMAN1	32139	1
CYR61	3201	9	CHD8	70932	1
AMHR2	7679	4	GP1BA	2733	10
FANCD2	75516	37	UBAC1	28411	3
CDC25A	31256	27	DDB1	43145	41
MMS19	40470	4	MYO9B	138755	1
PTGER3	195455	1	EP300	88291	208
TIMP3	61343	8	NTSR1	53934	1
SPO11	14235	4	RTN1	274990	3
HBEGF	13788	14	GPSM2	59195	9
TIPARP	33535	2	CPXM2	234060	1
CHEK1	51114	49	PRKCG	28462	40
CCL7	2021	7	ZBTB12	2385	1
ABCB1	209436	2	CENPQ	29729	63
PIK3C2A	130253	5	CHORDC1	22204	2
IFITM2	7641	16	TRIB3	16942	11
VEGFC	109192	5	DTNBP1	140257	10
MPO	11079	4	DDX5	8583	10
ATM	146618	60	ZNF446	7213	9
GTF2H4	5922	65	MLF1IP	0	63
E2F5	39927	8	CCNB1	11235	50
H2AFX	1613	38	ZEB1	211318	5
POLB	33354	11	ANAPC4	41285	63
FASLG	7860	40	SOD2	93472	4
IFI6	6157	15	KCNK3	40669	8
MSH5	24910	14	ZFP161	0	1
AIFM2	34711	1	FGR	23213	4
PALB2	38143	3	EPN2	121100	5
IGFBP1	5311	6	STK16	4882	4
TDG	23070	13	GDA	142598	2
FEN1	4607	15	SLC15A2	50013	1
IGF1R	315559	56	SEMA4D	137343	9
RAD54L	30785	1	THRAP3	80941	24
CXCL1	1849	4	MET	125996	53
ERCC6	84170	30	AGPAT1	9884	2
MLH3	37768	10	TOB2	13531	2
FGF3	8800	5	PHYHIP	12632	19
PARP3	6522	1	LYAR	22468	2
TIMP2	72410	4	ING3	26467	2
GTF2H3	28778	65	BANK1	663526	3
PMS2	35886	5	MAP3K3	73888	35
IGF1	84778	23	MAX	96521	139
POLK	89388	1	GRM2	11543	2
PRKRA	20098	9	NR4A2	17916	5
MSH3	221812	3	SRPK1	88376	12
FGFR1	57696	33	MED13L	319432	40
MSH6	114571	34	CXCL13	100081	5
KL	50075	3	SORL1	181490	2
FGF8	5955	4	NFIA	597534	9
PERP	19006	1	ARL6IP1	10009	4
FN1	75732	33	LEP	16344	42
NEK6	95701	7	SLC22A2	106577	1
ACVR2A	86307	14	SERPINF1	15615	2
FANCA	79108	27	C20orf27	14879	1
ITGB1	105473	142	RPS6KA5	190181	20
XRCC4	276289	14	ECH1	16583	3
PTGS2	8636	4	CCL22	7418	3
CDK4	8286	59	LHB	1101	4
FGFR4	11258	18	TAOK3	223144	1
APEX1	2577	14	STK25	17056	3
GTF2H1	44749	73	PTPN22	57948	6
GADD45A	3277	12	ITGA3	34513	35
MSH4	116356	14	RABGGTA	6201	4
POLL	9388	10	CDC25B	19184	16
TYK2	30143	65	BMP3	26566	3
IGFBP6	4909	2	TMEM19	17969	1
PIK3R2	24959	33	STX8	326120	8
MMP26	287502	3	CRYGC	1693	3
FGF5	70081	4	RUNX3	65610	6
RB1	178235	121	WDR89	44822	2
TP53	25759	149	SLK	62032	2
HNF1B	58802	2	NOXO1	5275	3
CFLAR	60583	25	EIF4G3	370414	3
XRCC5	98839	70	POU3F1	2927	1
INHA	6551	6	C5AR1	32043	4
IL12B	16104	42	USP6NL	157808	7
IFITM1	1766	18	BAZ1B	81880	6
PPM1D	64305	2	RELT	21210	1
FANCG	6181	29	LMNB2	29358	1
NBN	69892	41	ABCD4	17633	3
PLAU	8320	36	PPP1R15B	8404	1
PTEN	108817	24	TEK	121034	25
PNKP	6705	10	TERF2IP	114086	13
TOPBP1	63718	32	FOXK2	124949	1
RPA2	23222	96	EED	34269	19
NRP2	116143	5	CPNE4	751855	11
MRE11A	74179	25	RNF32	36849	1
OGG1	38275	6	COL1A1	18343	34
CDK6	231673	16	PDCD5	6384	3
BLM	98301	36	SLC8A1	513783	7
XRCC3	17895	4	GTPBP1	32576	1
PCNA	11673	83	GRK5	248030	11
REV3L	184684	3	HES1	2587	59
RAD52	77976	2	ISL1	11643	10
REV1	89559	6	RAB33B	23377	4
LIG4	10929	10	ALDOC	4149	1
NHEJ1	85548	7	ACBD3	42051	2
FANCF	3308	29	ZNF83	96436	1
INHBB	5665	8	PRDM2	124881	3
PARP1	47388	42	PDCD4	28199	5
KDR	47112	51	CD1A	4132	3
PRKRIR	31015	3	TRAF5	48331	1
INHBA	17994	14	CEP350	160142	1
IGF2	20491	14	CST7	10698	2
FGF7	65679	10	SELL	21031	5
IFIT1	11442	16	CIAO1	7217	5
XPA	22448	21	KIAA0020	123772	1
AMH	2764	5	LTBP4	36936	2
FGF18	37967	4	C16orf45	190733	1
STK4	113485	8	PYY	51731	4
MSH2	159342	13	KCNC1	48243	2
RAD17	45735	33	SIRT6	8495	1
RAD51	37382	29	PPIL1	20197	1
INHBC	16068	6	C19orf10	28996	1
FANCE	14742	28	FAM98A	15724	14
ERCC2	21081	66	EXOC3	28779	16
DCLRE1C	57073	18	RAD23B	49057	51
			ABR	225557	2
			HIST3H3	480	53
			NCOR2	243174	91
			FOXE1	3450	1
			CD38	74955	5
			TNFRSF9	21019	7
			CHRAC1	5839	3
			ZDHHC6	16614	1
			C19orf43	4135	1
			NEFH	11160	3
			CTDSP2	26812	2
			ALX1	21677	3
			RMND5B	19569	2
			DUSP4	17604	6
			CCNY	324899	1
			TIAL1	22342	3
			EXOSC7	60825	17
			ROR2	387071	9
			HIST1H1E	784	3
			FOXM1	19359	14
			ZBTB48	9279	2
			SMUG1	24249	3
			ETNK2	21117	1
			APOE	3639	19
			ANGPT4	43681	1
			TNNT3	19144	3
			GYPC	40737	1
			FBXO11	116477	4
			NR2E3	25623	12
			ST8SIA4	96331	1
			RFXAP	9880	1
			RNF4	163100	5
			CDK8	151099	45
			ALG2	5530	1
			PPP1R3D	3458	1
			TPM3	39340	32
			EPB42	115058	8
			HSPD1	30156	59
			F2RL1	16382	6
			LCOR	148783	1
			CETN3	17525	1
			CCAR1	71365	62
			POLR2B	53446	114
			ZNF232	17575	1
			SHBG	19318	31
			TUBB	5225	93
			PMF1	30090	66
			PREP	125519	3
			RFX3	307707	3
			CRELD2	9373	2
			C8G	1728	5
			CBLL1	17970	2
			LIM2	8051	1
			MAP3K13	206156	3
			SETDB1	38474	56
			GCLM	24205	1
			PPM1A	53335	14
			BCL2	196782	71
			MMP16	296017	2
			HBZ	1816	1
			TJAP1	29033	1
			ZNF239	18274	1
			DRD3	70755	7
			GMPPA	8121	1
			PTP4A2	38435	3
			IL24	6696	4
			SNX19	41073	1
			EMILIN1	7836	5
			DUSP5	13706	4
			CHFR	134117	5
			TAF12	53762	46
			NDUFS4	122705	32
			ID1	1232	9
			PIK3CB	180920	18
			COL18A1	108582	8
			FCN1	8378	4
			PDZD3	4766	10
			TBC1D17	11323	10
			TNXB	76442	2
			COX8A	1936	7
			BIRC7	4624	4
			TOMM34	18356	4
			C2orf44	20235	3
			CARD8	75176	5
			C9orf16	3668	1
			XRN2	86521	13
			ERBB2IP	156074	17
			RSRC1	439875	4
			TF	33050	2
			PTRF	21065	17
			CRHBP	28445	1
			COG1	15517	2
			THRB	378122	34
			MMP15	21335	1
			PSMD11	39057	80
			ELAC2	25796	5
			DNAL4	15690	3
			ASS1	56345	2
			EN1	5507	2
			GSTM4	9415	4
			SEC23IP	49791	1
			F7	14890	6
			RGS4	8027	7
			CNOT1	109935	14
			UQCRC1	11974	7
			DDX18	17729	5
			ZBTB11	28606	1
			POLG	18558	1
			ADAM23	177588	3
			NCDN	9801	1
			EXOC2	207984	10
			RAG1	82447	4
			LSM4	17044	15
			IRS1	68442	66
			SAMM50	55110	1
			HSF2	33573	8
			CDC42EP3	96579	1
			SRP72	36758	50
			MFN2	33333	1
			POMT1	20904	1
			RHOH	55914	2
			MTX1	5125	1
			CYP1A1	6068	1
			SNAPC1	34071	17
			GNA11	29594	13
			DDX49	8952	1
			TACR1	153236	2
			CAPN1	31440	30
			THAP1	6651	11
			GRIK2	671294	1
			UPF3A	24224	7
			GNRHR	15032	2
			UNC13B	243336	11
			PPBP	1159	7
			HTR3A	15432	2
			DOHH	10119	1
			SDC2	118421	49
			BTF3	7227	3
			QKI	164596	11
			NCAM1	317161	14
			MED27	219801	40
			MAN2B1	20231	1
			EML3	10547	1
			AGT	11774	10
			GLIS2	24836	10
			CGA	9608	9
			DAPP1	53321	14
			PEX16	9143	1
			GNG12	132001	2
			HABP4	41135	12
			CNTN2	35302	8
			FGF1	105874	15
			IL6R	64257	20
			CHRM1	13128	1
			VPS25	6163	7
			CHRNB2	12245	3
			COL7A1	31194	11
			NFIL3	14817	2
			SPG20	68542	11
			FUT4	6046	3
			CD53	26775	10
			TFAP2B	28890	6
			HIST1H2BJ	6865	1
			DNAJA3	30970	12
			GCA	52755	3
			GLG1	155156	13
			CIITA	55024	11
			EPHA4	156175	15
			CMTM3	10018	2
			ZNF655	18047	3
			PSG3	18931	1
			TMEM11	17344	2
			ZNF227	29721	1
			NQO2	31775	1
			KCNQ5	577054	2
			CDH8	389793	1
			AGPS	151192	1
			NEU1	5247	4
			QRICH1	64656	1
			UBE2L6	16628	8
			PCCB	87590	1
			IPO13	21083	5
			TSN	30750	1
			TPBG	7622	1
			SPRY2	4975	14
			COMMD5	12694	1
			GSTP1	3065	5
			LTBR	16522	7
			GMFB	14712	7
			ARHGAP15	676990	2
			SLC9A3R1	20701	40
			GNB4	52388	4
			SLC9A3	51022	6
			AGTPBP1	195489	4
			PCSK6	224587	2
			STAT5A	24396	57
			FKBP4	10457	12
			ASAH1	28560	1
			ADRA1A	119123	4
			ZNF350	22513	1
			SF3A3	33946	61
			DOM3Z	0	7
			GIPR	15480	1
			NFYA	27031	18
			KISS1R	3728	1
			PBLD	50389	2
			NRG4	123826	3
			NCR2	15232	1
			PIGF	36182	2
			NADSYN1	70998	1
			AHNAK	122691	3
			RGS14	14764	8
			ACTR5	23749	5
			IL18BP	7174	1
			KRT15	8786	34
			TENC1	17403	6
			GFI1	12114	7
			OSGEP	8694	1
			PSMD5	27488	54
			HK3	18463	4
			RSU1	226917	2
			AHR	47530	23
			RPL4	26515	79
			MAD2L1	11466	80
			RBPMS	187834	31
			PTPRH	28258	4
			EIF4A3	11969	50
			PRPF3	31719	6
			E4F1	12176	6
			CHMP2B	28277	5
			RPS21	1404	87
			KCNA4	7282	8
			ARID5A	15895	1
			NFE2L2	165102	14
			IGSF8	7603	4
			NRF1	145367	4
			KLF4	5630	7
			RBBP6	35170	5
			SCHIP1	57499	1
			SKAP2	328177	5
			HP	6463	4
			HDAC3	15994	89
			TRAF7	22431	2
			PRND	6550	1
			MT1G	1334	2
			HS1BP3	90641	1
			CLCA1	31921	2
			MICALL1	37165	3
			GALR2	2747	1
			GOT2	27226	6
			TFEC	224748	2
			CHRM4	1467	1
			ATP7B	78821	3
			SFRP2	8528	3
			POLD2	9671	17
			GPBP1L1	60809	2
			NFYC	79955	6
			ART1	19288	1
			KIN	37065	1
			TBX21	12875	18
			PLSCR4	58840	3
			PPARGC1A	149048	67
			KCNJ6	309071	7
			TNFAIP6	22454	2
			GGN	3817	3
			CCT4	20715	16
			CASP5	28933	2
			ETFA	96117	2
			CHMP6	17919	11
			PDAP1	16781	3
			ZNF146	24172	1
			POLRMT	16374	3
			NDUFA13	17740	35
			CD151	6988	8
			DOK4	15376	8
			EIF4E2	33592	4
			CRYBA1	7631	3
			NPFFR2	116263	3
			SCAMP3	6451	8
			MTMR6	59840	1
			SOX9	5400	7
			ZNRD1	6004	4
			CENPJ	39847	51
			KIAA0664	0	1
			FAU	1845	2
			PITX1	7078	6
			DTNB	296436	11
			RDX	121842	14
			CARD9	11778	3
			CELSR3	26446	8
			IL28B	0	1
			HOXB8	3739	3
			JUND	1869	37
			ITSN1	257459	15
			SVIL	279443	4
			CHRNB1	12646	2
			PHB2	5498	7
			NOXA1	11056	5
			NDRG2	54109	4
			DCTN1	30933	21
			TNKS2	66964	5
			ERMAP	27865	1
			APBA2	280889	4
			C1QBP	16053	45
			NDUFB8	22554	33
			CADPS2	568332	3
			IL23A	1530	25
			TCF21	6415	2
			WDR65	82209	1
			STOML3	25141	1
			SLA	66325	10
			DLST	21854	13
			C5	97938	8
			MYCBPAP	23117	2
			ATP2B2	384009	4
			TCP1	11251	43
			RGS20	107495	5
			CENPL	25170	58
			PTCRA	9846	3
			TRAM2	79513	4
			FST	6725	6
			PAWR	116118	12
			TLK1	240491	5
			UPK3B	508595	1
			LDLR	44454	3
			RER1	13616	3
			ELAVL2	136233	1
			RPN1	61101	54
			KLF2	3057	2
			SIX2	4269	1
			EIF3D	18586	28
			HPS1	30729	1
			UCN2	2046	2
			RNF7	9356	8
			WDR16	66832	2
			ZMYM5	40154	2
			PGM1	66969	3
			SNCAIP	152865	8
			KCTD13	22023	5
			DLGAP1	959305	7
			RCAN1	102001	6
			IL8	3210	29
			IRF7	3446	9
			UPK1B	31636	2
			SET	12976	39
			NAB2	6582	1
			NTN4	133347	2
			PECR	86626	1
			HSPA2	7332	10
			ASCL2	2457	1
			SERP1	61234	3
			SHH	12287	13
			THPO	6209	1
			ATP5H	8122	11
			TACR2	12964	1
			TYRP1	24851	2
			EIF2S1	26519	50
			TNFRSF17	2961	4
			RBM7	14173	3
			GPR135	36320	1
			PIGG	40996	1
			DPYSL4	18876	2
			SIRPG	28627	1
			TAF9	19032	64
			TERF2	53010	16
			CASP1	75988	23
			ACADVL	8148	25
			LRP1B	1900278	4
			XAF1	20200	15
			RAB15	26962	2
			TNNT2	18754	4
			ABCG8	39502	1
			PHGDH	84417	1
			CA9	7303	3
			GPS1	6779	10
			SPAG6	108754	1
			APOA2	1339	15
			KALRN	646302	3
			SECTM1	13050	1
			THOC7	30033	3
			TCTA	4269	1
			IFNAR1	35434	16
			LGALS4	11693	1
			SDHD	106901	3
			TALDO1	17695	1
			RAB11FIP4	146594	4
			USH2A	800502	2
			OSM	4011	7
			B2M	7400	54
			NF1	287189	8
			LPPR4	45637	1
			TAOK2	18620	5
			NRAP	75411	4
			SEPHS1	30873	6
			PPFIBP1	172133	5
			EIF5A	5456	5
			TRIM63	17132	12
			EHD2	29791	4
			BCL7A	42620	1
			SPG7	66851	4
			AGER	3356	9
			PARD6G	90314	5
			MAP4K3	188046	2
			NUP133	67058	97
			HOXA5	2616	5
			CBS	23752	2
			CLK3	41216	17
			GRPEL2	9153	1
			SNTA1	35937	17
			PPID	14262	8
			UBE2J1	26223	4
			IL20RA	45190	3
			GCM1	21865	3
			CACNG2	139635	5
			C11orf49	227696	3
			KCNV2	12535	3
			CLIP2	116468	2
			CLPS	2329	3
			KDELR1	8983	6
			NCSTN	15680	19
			SAFB2	37047	4
			NPY	7702	7
			IL18	20866	12
			BEGAIN	50264	15
			VPS16	26029	7
			NOTCH2	158064	17
			SLC9A2	91611	4
			CD93	6991	12
			KLRG1	60716	7
			ADD1	86219	8
			ZNF136	26185	1
			PSMD12	28711	64
			TAL2	629	4
			CLEC4M	6456	3
			MGP	4745	4
			TRPC1	83814	10
			TAC1	8564	5
			DNAJC1	247232	3
			ACLY	63634	4
			TRAIP	27973	5
			KIAA0232	102795	1
			FKBP5	154998	7
			ERCC8	71242	23
			RRAGC	21625	1
			PARD6A	1832	34
			CCDC85B	1230	77
			WIF1	70940	4
			STRN3	132602	4
			GCH1	60844	7
			DVL1	14074	25
			CMKLR1	51297	2
			TYMS	15974	1
			FLI1	126732	4
			DGKQ	28008	1
			SCNN1B	103068	5
			CSNK2A2	40013	55
			HERC3	187494	1
			BAIAP3	15837	1
			MELK	104819	9
			RABGGTB	8885	9
			IL15RA	29295	4
			CUL3	115243	14
			PODXL	57955	2
			CALCOCO2	35534	28
			SNCA	114216	36
			ITK	112257	25
			CLIC5	180087	3
			ARHGAP26	458627	3
			HRAS	5045	79
			GEMIN6	33466	29
			BSDC1	29628	1
			DSC1	33620	5
			TRHDE	578376	1
			PHF12	46521	2
			MAP2K4	123006	32
			UQCRQ	1471	8
			PTPN4	224187	5
			ITGB2	46036	65
			STX5	25191	11
			PHPT1	2312	2
			EPB41L3	238316	9
			CD72	37277	8
			WSB1	19555	8
			CDKN2B	6460	12
			MAP3K6	11708	2
			ERH	18496	9
			PROS1	101029	6
			PSMB8	3986	72
			MAS1	1134	1
			PARVB	173738	3
			LAMA1	176070	24
			FAM96A	21459	1
			APOL1	14520	1
			ELL	79464	33
			SETBP1	388337	1
			CDH11	182359	2
			NDC80	45124	58
			DMBX1	7230	1
			LIPT1	8202	1
			ITGA2	105453	30
			AP2S1	12856	11
			MME	159584	13
			GRIN2A	424235	5
			EEF2K	80951	14
			CCDC14	64412	1
			TUFM	3997	2
			COG8	19527	4
			CEP72	54896	48
			MYC	5994	178
			NR4A3	45036	3
			SPDYA	68094	2
			SLC37A1	85432	1
			ARSA	5425	3
			SUPT16H	32794	33
			TOMM22	2865	6
			SOCS3	3294	39
			POP4	13220	5
			MALL	32696	3
			IL10RB	30876	3
			PARK2	1380351	25
			GPR124	60705	2
			MAPK8IP2	13295	14
			RUVBL2	22547	31
			MCAT	11188	14
			ARID1B	432850	15
			RPLP2	3233	71
			SPNS1	10327	2
			TRAPPC6A	15309	6
			RPAP1	27093	2
			LIN7B	4136	7
			E2F7	44333	5
			NKX2-1	4752	10
			MAGI1	685309	10
			GAL	7396	2
			SCGB1D2	2598	1
			RDH11	19013	1
			SP4	86788	3
			SLC11A1	14865	3
			ICAM2	18040	7
			SH3GL1	40177	5
			EIF3H	124795	54
			RALB	54649	4
			KIF1B	170798	10
			GSK3B	273094	65
			MBD2	72079	14
			VPS37B	31109	8
			KIR2DL1	14511	2
			AMOTL2	19605	5
			TNFAIP3	16098	21
			PIGT	10167	8
			ALAS1	16241	4
			FOXO1	110930	34
			ATG3	29537	4
			CBLN2	101841	1
			NDUFV2	31715	34
			KLHDC2	15583	2
			DUSP10	40752	5
			BLK	70603	7
			GPM6A	369730	1
			PSMA5	27409	63
			WDR82	33599	6
			APOM	5794	1
			TRIP10	13601	19
			NPHP3	164317	1
			PIAS1	136579	44
			ADCYAP1R1	59013	1
			TESK1	4671	4
			SFXN3	10007	2
			MMP1	8240	10
			FBXO7	24155	2
			FSD1	19243	2
			CA12	60783	4
			NCOA6	128730	42
			PPP4R1	68449	2
			LRRFIP1	186106	1
			GCLC	119629	1
			ZC3H14	50600	1
			CNOT2	111999	12
			CBX2	9851	2
			MAN1A2	161423	1
			ABI3	12998	11
			SEC61A1	20042	3
			SERPINA4	8822	2
			IKBKAP	66599	20
			TWSG1	67653	1
			UPF1	36298	68
			CTDP1	74709	42
			DDX50	45569	5
			SNW1	43608	27
			IL18RAP	33876	8
			RPP30	36839	4
			SLIT1	187882	3
			CDC40	74134	80
			STMN1	22810	11
			BLVRB	18051	1
			GUCA2A	2027	1
			DPP6	1101813	1
			PRRX2	56955	1
			MKKS	33213	1
			ELK4	24019	6
			STK39	294121	5
			ACOX3	74441	1
			MMP24	50344	1
			RHO	6529	7
			TP53I3	8428	5
			SMURF2	119773	51
			BANF1	2070	1
			CR1	144500	6
			SLC22A3	106714	1
			HMBS	8683	1
			TOR1A	11190	2
			GADD45B	2137	17
			PES1	30458	1
			UCP2	8640	5
			ZNF287	17819	1
			DPPA2	22729	10
			RFK	9000	1
			ZFYVE9	204312	29
			FOXG1	3820	9
			TRIM24	129659	19
			PROC	10819	11
			PABPN1	4896	61
			DNAJB11	29869	3
			NDUFB3	14317	32
			SLC22A5	25862	3
			GRIN3A	169227	5
			FPR1	58938	4
			FMNL1	25876	4
			KIF23	34179	12
			2014-09-07	104375	9
			ZNF165	8588	8
			NDE1	83086	100
			KCNH1	450902	2
			ITGA10	18981	2
			ARHGDIB	19711	6
			PPARD	85633	21
			YBX1	19922	87
			ANXA2	55749	13
			MCF2L	205361	3
			AK1	11263	1
			STK24	127739	3
			FH	22158	1
			LGALS2	12368	2
			AAAS	17408	43
			ABCD3	100289	2
			PTPN23	32430	1
			VPS26B	23147	1
			DGCR8	31645	2
			PARVG	46577	1
			CACNA1C	722156	6
			TMCO6	5981	1
			ATP6V1F	3018	5
			C9orf46	0	1
			DUS2L	0	1
			PDCD6	82235	9
			DCTN4	50669	5
			AMPH	247862	15
			CCL11	2666	4
			ASB4	61788	4
			PAM	277124	5
			CCL23	4909	1
			ADRBK1	20146	34
			PPP1R15A	3665	16
			KIAA0240	0	1
			CD1B	3580	4
			CITED2	2364	5
			GRM3	220970	4
			FCGR2A	18583	12
			MDC1	18082	21
			BMF	21002	5
			FOXP2	607445	2
			SIAH2	22350	9
			ALOX12	14671	5
			RB1CC1	123387	1
			NEIL2	17707	1
			POLR3A	54396	44
			EXOC4	813513	19
			GSC	2009	7
			ATP5A1	20190	16
			LALBA	2382	1
			TCHP	83577	8
			F2RL2	7952	17
			BATF2	9102	1
			MMP3	8002	14
			BGLAP	1359	10
			HTR4	226203	1
			CRHR1	51567	6
			MRAS	57836	3
			EMB	47056	1
			TRAF6	23245	91
			AXL	42563	13
			LMNB1	60397	11
			RINT1	35592	6
			MAF1	3112	1
			SPAG5	21709	2
			F13A1	176928	8
			CSNK1E	107830	60
			KCNQ4	56440	1
			PIK3C2B	72096	7
			GIPC2	158907	4
			DUSP3	12867	8
			CHMP2A	3558	4
			C7orf50	141274	1
			RTN4IP1	58470	2
			SLC12A3	50643	1
			CEND1	3019	1
			ZDHHC7	37354	1
			RNF31	13978	2
			PTGER2	14301	3
			SLC5A7	27471	1
			HACL1	41127	1
			RAD23A	7787	40
			ACY1	14147	1
			PPP5C	45987	17
			PKN3	18395	1
			COMMD1	258523	13
			CBX4	6273	23
			NDUFB7	5984	32
			BLMH	43856	4
			NTRK2	355039	8
			ADCYAP1	7229	5
			MFGE8	14726	2
			SP110	58435	1
			PFKFB2	31568	9
			KIAA0513	66461	3
			SH3BP2	48075	17
			DHH	5398	2
			PXMP4	13613	1
			WDR33	110165	6
			CEP290	93200	45
			PRMT5	9074	34
			TFB1M	56984	2
			PRPH2	25972	3
			GOLGB1	86556	6
			TSKU	15903	1
			ETV3	17283	1
			PDLIM1	53452	7
			PAK7	301653	4
			ATPIF1	10797	1
			RNF126	15751	3
			CEP63	89274	47
			RPS10	8671	90
			GPSM1	32125	2
			DPM1	23688	4
			CLIC4	98967	4
			HIC1	5533	2
			ACR	7138	3
			PSMB7	61978	67
			IAPP	25019	4
			ALOX5AP	28911	1
			MESDC1	3047	1
			LRP1	84858	54
			RXFP4	1145	1
			GP1BB	1826	9
			API5	32566	1
			RIPK3	4024	3
			BIRC6	261870	11
			SLC8A2	44151	5
			POLR1B	35143	33
			OLFM4	23298	1
			TACC1	124842	6
			RAD9B	30431	4
			OCLN	64417	13
			PAX6	33169	17
			SCG2	5563	1
			SERPINI1	90325	3
			TREM2	4680	1
			MMP14	12470	22
			NLK	154644	14
			DYNC1LI1	44903	1
			CAPNS1	10778	5
			FASTKD5	13378	1
			KCNK9	102218	7
			EID2B	1864	2
			TAP2	16926	9
			NBEA	730735	3
			GNAI1	85447	45
			AKT2	55219	19
			EGFR	237599	154
			VPS4B	33293	5
			ZDHHC3	60928	3
			SLC25A4	7141	8
			NDRG1	64851	43
			SESN1	108382	2
			APPL2	62942	3
			CARD10	29149	1
			TNPO1	100421	21
			GBE1	272462	1
			FARP2	138598	5
			SNX5	27382	3
			EEF1D	19844	18
			SOD1	9309	10
			RAB6A	85499	15
			MAPKAPK3	37769	6
			NCAM2	545017	1
			AFAP1	181212	5
			PACS1	174384	14
			CHML	7077	4
			ZFP36L1	8813	15
			TIAM2	425026	2
			RNF146	21957	1
			FZD5	6977	13
			ZNF10	28890	2
			FAM134A	9254	1
			PURA	8959	5
			PCNP	20342	1
			PRC1	29589	6
			ERBB2	42512	51
			CREB1	73694	57
			HOXC4	2153	5
			TRAK2	74372	2
			STAB1	29157	1
			NEO1	253496	1
			LGALS3	21298	11
			CFL2	4436	4
			TMPRSS3	24956	1
			STAG1	416143	16
			NAP1L5	2320	3
			LAT	5957	28
			DHX38	19350	81
			DBI	5629	1
			BTBD1	50932	1
			SKIV2L2	117821	14
			ZHX2	193117	4
			PDP2	17165	1
			ERP27	25047	2
			CD28	32437	29
			SMARCA4	104473	14
			DIABLO	19871	13
			2014-09-02	38927	10
			TRHR	32963	1
			RPS6KA4	13067	7
			SOHLH2	129634	1
			LRP8	82525	25
			TGFBRAP1	65620	9
			MASP2	20710	6
			CNTN1	379976	12
			AGL	73939	1
			NFE2L3	34885	1
			KIAA1377	86043	40
			PFDN1	58082	21
			MINPP1	48585	2
			CCNB1IP1	21944	2
			MPHOSPH6	22428	10
			HOXC10	5214	2
			ITPKB	107633	3
			MEOX2	75600	6
			EML4	163198	2
			SGTA	28657	13
			ATP6V0C	6348	6
			KCNG3	52080	3
			STAT5B	77539	32
			OBFC1	35663	1
			ENPEP	199552	1
			PRPF8	34253	76
			PSMD6	13433	65
			SSB	20131	9
			FKBP3	19719	5
			TIMM23	31285	2
			SKI	81424	17
			PLEKHB2	248862	1
			AKAP3	33539	5
			RPL28	17899	70
			SEC61G	7724	47
			GLIS3	524265	1
			RPL18A	4277	77
			DEGS1	17685	1
			ARHGEF4	210347	4
			CCDC17	4013	1
			UBOX5	52623	6
			TCERG1	64650	25
			MPP6	120925	15
			KRT16	6121	1
			KLF5	22562	8
			UBL5	2223	3
			TNFSF8	36694	2
			NUDC	46624	58
			PDE5A	134596	2
			PPP2R2A	81189	61
			EIF3J	25972	32
			HBE1	237265	2
			TEKT4	5396	1
			TOM1L1	62562	8
			ROBO4	14809	1
			MFN1	47239	1
			RAB4A	34819	15
			MYOC	17266	26
			F10	26715	17
			BCKDHA	46695	3
			COMP	8540	1
			TMEM39B	30835	1
			RPL3	7507	71
			THBS1	18387	35
			FARSA	11558	1
			TAL1	15930	15
			TCAP	2368	8
			HCFC2	40404	1
			ABL1	173729	27
			PTPRG	736045	1
			SNAPC5	7678	20
			NCOR1	189028	79
			EIF4ENIF1	59131	4
			CMAS	19500	1
			TXNRD1	134504	5
			UBE2H	122217	1
			SRGAP1	303540	2
			TNFRSF21	78373	1
			CDC42EP5	8201	1
			VIP	8967	6
			CALCR	150243	3
			CCNE2	16908	6
			MC2R	33663	1
			CRIP2	7200	4
			ELMO1	594891	11
			USP33	63865	5
			PPP1CB	51300	11
			DIO2	190227	2
			C15orf39	16526	1
			MAP3K12	19573	8
			TAF11	10311	34
			PAAF1	51046	3
			CCT3	58905	13
			SLC3A2	32834	11
			PIWIL2	82266	1
			TARBP2	5510	7
			SYNE1	516117	2
			HIST1H2AC	14971	1
			RBM5	30113	59
			TSPYL1	3325	1
			TUBGCP4	37874	57
			NCL	30110	16
			SSR2	11911	46
			IL25	3594	1
			CRELD1	11591	6
			RASGRP3	128426	2
			RNPEP	23775	1
			NUDT16L1	2165	1
			GAL3ST4	9506	1
			DRD4	3413	5
			GDF11	13847	1
			SEMG2	3158	5
			CD247	87970	53
			MED21	43797	48
			MCM4	17975	21
			C16orf57	0	1
			SPTBN2	43978	5
			HTRA1	53383	9
			IFT88	124918	1
			MCC	466731	17
			RAB32	11272	1
			RPL9	4824	73
			RNF111	232244	5
			WISP1	39305	2
			TARDBP	13382	4
			RAB22A	57811	3
			ID2	5608	24
			NME5	24266	1
			CRB3	3444	3
			DDX21	28945	2
			ARHGAP5	83614	8
			LRSAM1	52015	8
			CETP	21995	4
			HDAC11	26692	2
			APOC2	3579	8
			PTPN6	14848	85
			HADHB	47298	2
			FAM50B	1931	2
			DHX29	51477	3
			ADAR	45937	15
			GAS2	187413	2
			PDE10A	659315	1
			METAP2	42319	5
			NUMB	188533	22
			RHOQ	41315	27
			TNIP1	63632	1
			PAN3	156832	4
			STXBP4	195558	7
			TM9SF2	62589	1
			INHBE	6957	1
			PSKH1	36406	1
			PDHX	104762	6
			MED15	91719	47
			HEY1	3853	14
			MTA1	50907	16
			KNG1	26678	6
			ITGAX	27863	9
			CLCN3	111040	2
			XRN1	141455	33
			LIN9	78720	14
			GPAM	65511	6
			RHOJ	89105	5
			IRF2	86867	10
			CDC37	28987	34
			ZER1	42628	3
			RUNX2	336192	25
			PGR	100900	18
			SOX1	4107	1
			GRK4	77139	2
			PRPH	5430	3
			PPP2CA	31808	108
			BRE	448960	1
			LRP12	99793	4
			SNX22	5766	1
			POLR2A	30248	143
			FGF10	86162	4
			ODC1	8536	5
			NR2F6	14057	5
			ADORA2B	30829	5
			MC3R	1083	1
			ZFYVE16	71337	10
			HIST1H2AB	476	1
			SYNJ2BP	45630	5
			POLE	63603	24
			E2F2	24790	10
			THRA	35577	21
			MAPK11	7054	15
			DDX17	24220	11
			CAMTA2	19673	2
			PTGES2	7769	3
			SNAPC2	2934	16
			PDE4DIP	143552	2
			ENO3	9039	2
			LRRC1	129624	5
			TOMM70A	37967	6
			NAB1	46020	1
			GAS1	2825	3
			DGKA	26708	2
			ZNF559	27390	1
			PEG3	30651	1
			TNFRSF18	3183	6
			MED31	8319	73
			GALT	10468	1
			ZNF263	37658	8
			RAP2A	34906	10
			FECH	38489	1
			CRIP1	5068	1
			AZIN1	67507	1
			TACR3	133785	1
			SLC7A7	56598	1
			KIF1A	106544	2
			VCAN	110838	5
			CDC42EP4	28551	1
			ZDHHC21	82400	1
			ARG2	31922	1
			TSLP	7962	3
			ASH2L	38834	18
			ICAM3	6047	6
			CABYR	22625	1
			RNF139	13176	1
			ADAM8	14465	2
			RNH1	12788	2
			MAFG	9444	10
			BICD2	53449	5
			CDH7	131150	5
			RPL35A	6623	71
			JUP	167491	28
			DAK	20085	1
			FAM124A	61874	1
			TCL1B	6226	2
			MAP4K2	14423	3
			C20orf30	0	2
			PPP4R2	72414	1
			UBE2E2	388773	3
			KCNV1	12202	2
			ACP1	14143	2
			PTGFRN	80301	4
			CDC23	25693	66
			ZMYM2	133158	8
			EHD1	36654	5
			NBL1	17897	1
			NMUR2	41836	1
			MARCKSL1	2547	1
			RAB11FIP5	83339	6
			ZNF496	34434	2
			NCK1	87615	64
			CDKN1A	10811	75
			NEURL	0	1
			LPL	65541	45
			CLEC2D	30848	1
			LSR	19634	1
			HCN4	49405	1
			MIS12	4529	59
			CUL7	16328	3
			CD8B	46585	23
			LIPC	158383	3
			EIF2B1	13360	12
			GSTZ1	10713	1
			CTRL	4774	1
			SLC6A12	24493	1
			PAK4	57046	13
			CD84	38421	1
			RNF10	44114	3
			RASA1	124043	69
			PHKG1	12249	4
			IMPA1	28732	1
			NPM3	2088	1
			SH3BP1	32278	4
			CLEC5A	19650	1
			ITCH	148157	41
			MGAT3	34850	2
			MAGOH	11718	126
			CENPB	2839	4
			MBP	154856	32
			KLHL26	33534	1
			SIM2	50785	1
			GATA2	13758	22
			SLC2A2	30402	4
			RPP25	3048	5
			SOSTDC1	69099	7
			HRC	4226	1
			CELSR2	25731	3
			TBRG1	12555	1
			KIRREL	106989	9
			STAM2	59191	11
			PIK3R1	86101	150
			GRP	10606	2
			C4orf34	0	1
			TAF1C	9211	22
			MAF	14871	11
			PDGFRA	69150	27
			DOK5	175574	5
			HELZ	175551	14
			PTPRJ	187557	7
			CSTB	3933	4
			ADRB3	3967	2
			PLEKHJ1	7701	1
			STAMBP	44700	17
			NDUFA12	106715	32
			TMEM50A	24444	1
			STAMBPL1	95419	2
			ADCY2	433873	2
			UCN3	9197	3
			RPP21	1753	2
			HOOK1	61592	7
			GTF2E2	79933	36
			IL17B	32878	2
			TCF20	183661	3
			KLHL20	71760	7
			CCNF	29460	1
			FOXH1	2923	8
			NFYB	21212	17
			KCNQ3	360092	4
			ABCB11	108384	1
			FZD3	80046	2
			NMT1	57406	9
			SOCS5	64177	4
			HADHA	54090	7
			SSH3	9159	3
			PLEKHF1	10401	2
			CFDP1	139787	1
			PER1	16034	9
			TFEB	52281	1
			RND2	6799	4
			HDAC10	6222	3
			KLC2	10566	9
			ATG12	13662	6
			BMI1	10273	17
			RNMT	37898	18
			MYH4	26269	1
			MASP1	73868	7
			MICAL1	21906	1
			BLZF1	28570	7
			MYCL1	0	2
			SH3BGR	69652	1
			ZHX1	27085	28
			RPAP2	103091	19
			FOSB	7184	7
			ATRNL1	855621	1
			CAV2	221161	10
			CENPK	45405	63
			SEMA3F	34030	3
			MED26	54155	40
			NDUFB2	32013	32
			FAM46C	22438	2
			NEK9	45225	6
			PREX1	203630	1
			MARCO	52494	1
			TOMM40	13120	6
			CPE	137126	8
			CXCR6	7420	1
			TRIM46	11574	1
			HLA-DOB	4285	1
			TUBGCP5	40497	45
			CD200R1	53913	1
			2014-09-11	90681	3
			POLD1	33812	23
			DMWD	9855	1
			RFFL	83329	6
			LCAT	4381	1
			SNRPB2	11815	62
			CALD1	226476	10
			ST6GAL1	148067	2
			APOA4	2603	12
			POMC	8050	10
			ZNF689	21454	2
			NSMAF	76340	10
			EIF3E	234117	40
			SKIL	39157	64
			HOXA11	3713	2
			HMGCS1	24117	1
			TFCP2	79480	5
			NLRP12	30791	1
			PYGO1	50057	2
			POLR3F	17516	29
			RAB10	103347	2
			PIGU	116564	5
			TLE4	154970	2
			WRNIP1	21538	2
			CNNM3	17666	2
			PKP3	12294	4
			ZBTB7B	15871	1
			SH3GL2	218047	27
			RPN2	63209	49
			DHRS1	9235	2
			SFMBT1	143178	2
			TSSK6	3611	2
			NFKBIA	3238	73
			CNOT3	17975	13
			GAK	83097	5
			PSMA6	38860	64
			CRTC1	98517	4
			SORBS3	30802	20
			ARHGAP24	527556	1
			C4BPA	40710	8
			C16orf70	38581	2
			CPT1A	89790	1
			C1QA	3102	11
			TERF1	39258	24
			LMO1	44412	6
			KIF22	14666	3
			EIF3I	9676	31
			DNTT	34236	13
			DCN	37875	2
			PRB4	3352	1
			C11orf41	0	1
			COL11A1	232029	4
			UCP3	9154	4
			FOXF2	5763	2
			UBAP2	127256	7
			DEXI	13569	2
			ACTN1	105297	64
			CKMT2	33112	2
			IFNAR2	35774	4
			HLA-C	3381	3
			CYB5A	38721	6
			TIMP4	6300	2
			NRBF2	21733	3
			SLIT2	367301	1
			RSF1	161022	13
			MKS1	14163	2
			CX3CR1	18241	1
			POU3F3	4960	4
			MON1A	21304	1
			LIN7C	12197	6
			ITGAE	86615	6
			SLC30A3	22133	3
			NKX2-2	3016	34
			KISS1	6145	6
			ZNF804A	341126	1
			CCIN	1940	1
			COMMD6	24225	1
			ANKRD7	28058	1
			GALNS	43236	3
			DOCK7	233570	5
			SERPINB3	6766	3
			STX6	50186	13
			CIDEB	6334	2
			KCNJ11	3472	2
			CASP4	26570	11
			HIST3H2BB	451	2
			TPR	64041	47
			ABCC8	84017	5
			MTX2	68630	1
			SERPINA3	11678	8
			NDUFS3	19226	33
			HOXB7	26340	10
			STMN2	55361	5
			MT2A	1298	11
			HSD17B14	23661	1
			BMP2K	140030	1
			MAPK4	171746	3
			HINT1	12708	1
			HEXA	33042	1
			WNT7B	56767	3
			HNRNPU	13376	98
			MAP2K3	30568	22
			FLT4	48118	17
			ATXN2L	14202	17
			SCAP	63413	3
			SLC4A4	384801	3
			FLII	14080	11
			PRCC	50205	1
			AP2A2	87345	11
			CHPF	4840	5
			CSNK2A1	65349	129
			CALCOCO1	16626	12
			ZBTB32	12511	7
			RFC5	19542	44
			TWIST1	96681	10
			DDX56	9634	2
			EPO	2900	23
			PEBP1	9726	18
			AOX1	91196	1
			RPL14	5078	71
			FBXO2	7418	4
			COL1A2	36671	33
			DTNA	398554	11
			SERPINA5	31678	13
			MAFF	14629	7
			GMEB1	50621	7
			LY96	37735	12
			EEA1	158694	8
			AANAT	16766	3
			AKT3	362846	5
			KLK3	5849	56
			GEMIN5	50793	29
			UBR4	135770	1
			DDX20	12771	42
			CTTN	38180	17
			ABTB1	7990	1
			PROCR	5289	2
			MYBBP1A	16734	5
			HSBP1	11894	1
			ARL5A	39508	3
			PHKB	240400	6
			ADAM2	94554	5
			CCT6A	12359	13
			NDEL1	77280	68
			EHHADH	91366	1
			USP8	76703	14
			TMEM147	1931	1
			ITGB5	139470	38
			BAIAP2	82284	18
			YIPF3	5163	2
			SYT4	9772	7
			FKBP2	3129	3
			XPO7	86916	3
			GULP1	304257	1
			NR1D1	7938	10
			KCNS3	483768	1
			APOC1	5102	1
			NEK2	12846	68
			ARID1A	86071	20
			MBD1	14892	11
			ITGAL	50527	8
			RCN2	18641	2
			HIST2H2BE	2222	16
			ARFGAP1	17005	12
			SHMT2	5608	2
			NDUFA5	21258	33
			UQCRH	13145	7
			AP1S1	7199	3
			SDHA	38459	3
			SMAD6	79772	15
			SAV1	36273	2
			TRIM62	36657	1
			ABLIM1	253890	9
			BTAF1	106556	2
			RPP38	42638	6
			VEGFB	4249	4
			UQCRC2	31000	7
			RYBP	75093	12
			MAEA	50296	1
			KLRB1	13335	2
			CPSF2	42474	80
			AGR2	41622	4
			SAFB	45443	8
			HDLBP	89797	5
			RFX2	206408	3
			MAPK8IP1	20814	17
			GNB3	7439	2
			HECW1	453402	3
			ARL6	36588	4
			ANKZF1	6912	4
			DUSP8	17876	1
			HMGB1	158850	48
			MEF2C	185947	28
			HOPX	33910	2
			MFSD3	2139	2
			LBR	27423	6
			CBFA2T3	102346	7
			RAP1GDS1	182477	1
			COG7	64687	2
			MYB	37858	61
			KLF3	36846	1
			FZR1	32057	64
			ESM1	44807	1
			RCN3	19344	3
			ARHGEF10L	158039	3
			ATOX1	30216	2
			ERBB4	1163119	20
			BCL2L12	8350	1
			ACTR3	72636	5
			STT3A	33503	7
			GPHN	674395	7
			PTN	116523	54
			LPP	737388	3
			PTPRCAP	2557	2
			HIVEP1	156237	5
			RAE1	28201	46
			DFFB	28148	6
			ACTN3	16934	5
			CCNA1	11052	1
			ELP4	274249	5
			RYK	185542	2
			QARS	9188	15
			SOX7	114448	2
			HSPB6	3511	2
			BID	40630	22
			COX5A	18377	9
			MACF1	405861	7
			SEC24D	115860	1
			MRPL4	8144	2
			SEMG1	2775	4
			TRAF3IP2	49824	9
			CHRNE	5300	2
			WNK2	135656	1
			LAMA2	633372	13
			HSPB8	42489	6
			MNAT1	235211	75
			ADD3	139197	1
			KLK6	11042	3
			ATP6V0D1	43223	3
			RLBP1	11882	2
			MTA2	8626	14
			KIAA1279	28251	7
			LZTR1	19576	1
			RTDR1	85615	1
			RAP1A	174473	22
			MALT1	78753	12
			AXIN1	65233	44
			ARVCF	46912	4
			TRIO	388424	8
			POLR1C	19883	17
			MEX3B	4363	2
			ID3	1876	10
			TUBGCP3	103156	44
			C1QC	4480	5
			MMP13	12739	8
			POU4F2	3581	5
			ZNF473	27700	8
			C8A	63415	6
			CSNK1A1L	2405	1
			CAPN3	64215	4
			CLGN	39513	1
			HOXC13	7793	1
			RECQL	32758	1
			AP1G1	80191	13
			CTNNBL1	178123	3
			SMARCC1	196834	4
			UCN	1045	4
			ZNF764	4734	4
			USF2	10843	6
			GNAI3	45742	26
			FHL3	8836	16
			CD4	33950	64
			ITLN1	8631	1
			DSP	45142	15
			TPD52L2	26302	2
			IRF1	9189	10
			PTK2B	147904	64
			UNC5B	90294	4
			C12orf12	0	3
			SDHB	35448	4
			IRF2BP2	5256	1
			SOX4	4875	2
			MBL2	6320	8
			RNF41	17432	4
			TSPAN3	39967	2
			THOC5	49337	2
			FBXW8	120192	2
			ZNF434	0	1
			EPDR1	268097	1
			SMARCD1	15740	10
			USP20	47130	2
			DUSP22	59725	4
			CALB1	36867	3
			L3MBTL2	26066	2
			MCRS1	11609	15
			GTF2E1	40432	33
			JAM3	83076	6
			DDOST	9730	49
			LAPTM4A	19378	1
			MYOM1	153301	2
			KCNIP3	88773	4
			GPNMB	39141	1
			TTF2	47150	12
			SFPQ	16770	19
			PHKG2	12899	4
			GFRA4	4107	1
			DDX19B	45620	5
			RGS16	5785	8
			EXT2	149880	3
			PTPN12	102796	22
			ACVRL1	16453	14
			ABL2	130357	8
			CRY2	36129	5
			PTPRZ1	188947	5
			LAMP1	26431	3
			PSMA1	26561	67
			TOP3B	25816	9
			RXRA	123487	47
			NFATC4	13931	5
			MAP3K5	235471	47
			PDLIM7	14212	16
			RAB7L1	7474	1
			NOS1	244028	21
			SNIP1	19853	21
			BMPR1A	176188	10
			CLDN11	441516	3
			PRL	10250	42
			CIB2	26938	1
			ABCG1	97555	1
			RGS3	153007	13
			ARL11	5573	1
			ODF1	9445	4
			ATOH1	1179	2
			SPAG16	1126112	1
			CREB3L3	19453	3
			NFATC1	133469	21
			ARHGEF12	152858	6
			DSCAML1	389751	2
			RAC2	19187	14
			CD55	39458	6
			LYPLA1	55639	2
			SCYL1	13627	2
			SCOC	128440	2
			SLC18A3	2418	3
			EML1	204367	2
			RALY	114662	2
			NUP93	114780	43
			LNPEP	102121	13
			TBX5	54511	2
			MRVI1	120897	4
			HMOX2	35657	8
			YIPF4	38684	1
			PTGDR	9011	2
			ZBTB22	3537	2
			DGKH	216538	1
			ZNF581	10163	4
			GJB6	10424	1
			DDX27	24730	1
			ASB8	33425	2
			PLCG1	46029	43
			CHMP5	17037	11
			CACNB3	15147	2
			NEDD4	166824	54
			THAP11	1884	4
			MDH1	18588	27
			ITGB4	36491	45
			PPP3R2	3386	1
			KRT13	4724	1
			RBBP9	10703	4
			PRKAR2A	103249	19
			ATP6V0B	3808	5
			DPH3	6994	1
			PEX14	158470	5
			PAFAH1B1	92405	117
			DRD5	2374	3
			UBE2I	21471	84
			OSTF1	58722	1
			FBLIM1	29987	2
			PLTP	13395	4
			TBC1D5	1287655	1
			ANGPTL3	8672	3
			MYO6	170345	9
			GLRX2	9646	1
			DOCK8	250405	3
			EZH2	76938	17
			PLEKHB1	16641	3
			ARL5B	22234	1
			GRB7	9364	15
			MYO1C	28714	4
			PELO	16106	29
			FAS	25128	13
			KIFAP3	163882	3
			C1orf63	95976	1
			PON1	98685	2
			TMEM66	20195	4
			SYT5	9242	3
			NPB	2160	2
			CNKSR3	123155	1
			HSPBAP1	53825	1
			CSTF3	85183	59
			PI4KA	151726	5
			PRKCI	83616	28
			OSMR	99738	3
			PRTFDC1	103997	4
			POU2AF1	103378	9
			LEPRE1	20749	1
			MRPL12	4169	1
			SOD3	10930	1
			CYSLTR2	2547	1
			RPL12	3731	71
			COMMD2	14029	1
			MGAT1	25111	1
			CRYAB	15157	8
			COPA	54127	19
			CKB	3452	1
			RTN3	78445	6
			KIF11	62107	2
			SLC26A3	37758	1
			RASD2	13133	6
			IPO8	66998	3
			SKP2	32330	88
			FZD2	1982	9
			PARVA	153616	10
			PSMB6	2351	54
			PTHLH	14621	5
			MAP3K14	53926	42
			PPP1R8	20898	15
			RNF34	30545	1
			TNFRSF11B	28643	4
			CD36	309702	42
			UBLCP1	22955	2
			CCT2	16236	14
			PRKG2	126381	4
			ARF4	26857	3
			CLK2	15623	3
			SLCO3A1	318740	3
			MBTPS1	63143	3
			TNFSF15	21491	1
			DUSP2	2274	2
			FANCL	82129	30
			NCF2	35313	7
			SH3GLB1	43608	6
			SECISBP2	41136	1
			HMGN3	33444	2
			XRCC6	42921	70
			SUPT5H	40514	19
			PPAP2C	10353	1
			GABRR2	58091	5
			HUS1B	1024	3
			PIK3C3	132623	5
			PAG1	144258	27
			SOS2	114429	7
			DHDDS	39012	2
			NEFM	6082	2
			CCDC99	0	59
			USP16	29859	1
			BCL9	84804	4
			MRPL28	3143	2
			STMN3	13719	1
			CDK2AP2	2152	2
			TRAF3	134024	29
			GALNT5	56613	1
			HDDC3	1651	1
			PLXNB1	26333	7
			APBB1	24289	22
			USP10	79944	2
			SND1	440427	9
			NIPSNAP1	26529	24
			C1orf123	6518	1
			CNGB3	189698	2
			RNASE2	984	1
			PI4K2A	89536	4
			MED8	5891	54
			CXXC1	5961	7
			CHD6	216392	2
			STAT4	122020	38
			CD40	11591	29
			LY86	66875	1
			ZMYND8	147708	4
			SNRPA	14752	60
			VSNL1	117892	5
			GATAD2A	123105	11
			PTGES3	25032	20
			PIH1D1	7199	5
			EFTUD2	49719	63
			TAP1	8769	13
			ZNF670	133264	1
			CS	28693	3
			NDNL2	1680	3
			IGFBP7	79612	7
			PRMT2	29957	8
			SCN4A	34364	5
			PRDX1	12011	7
			FGB	8130	16
			EHMT2	17935	21
			UFD1L	29305	2
			COX17	22941	5
			EXOSC10	33263	25
			ITGA1	171310	32
			EPHA5	350932	6
			OVGP1	13463	1
			FOLR1	6743	1
			TMCC2	45167	1
			TSGA10	157703	2
			TCF12	380658	12
			MYOT	20060	3
			POU4F1	5176	13
			BCL2L2	12969	4
			ARL4C	4012	1
			PLEKHG2	15829	2
			EMG1	5222	7
			GALR1	18353	1
			HIRA	117003	7
			AQP4	13780	3
			MERTK	131082	3
			BAG1	16943	15
			VPS36	38026	7
			ORMDL3	6560	1
			CORO2B	148837	3
			TBXA2R	12334	8
			ALOX15	11392	1
			ISL2	5752	2
			DMPK	12835	6
			CCRN4L	29963	1
			RNF144A	150894	1
			2014-03-05	62801	1
			NUPR1	1889	1
			ITGA8	206176	5
			DCLRE1B	8945	29
			TP73	83681	22
			PRKCD	36708	109
			LPXN	51349	8
			DSC2	36438	4
			RBMS2	69032	1
			TMPRSS6	44127	2
			SERPINA1	13946	10
			COL4A3	150227	14
			MYO10	270977	6
			BCL9L	31733	1
			CRHR2	47545	4
			RBM19	149633	1
			PRKAA1	38995	12
			IL1RL1	40535	3
			ENAH	166307	17
			KIR3DL2	16749	2
			RCC2	32964	59
			GABRG1	88312	1
			MYO16	611855	2
			DBF4	33325	18
			MAPK9	58956	34
			EGR1	3825	33
			RIPK2	33316	25
			ESRRG	634509	10
			RDH5	4338	2
			OTX1	7779	3
			LOH12CR1	109827	1
			EFNB3	6176	2
			STON2	175809	4
			CD58	56504	2
			GLP1R	38945	1
			CSTF2T	4108	2
			PTGFR	235866	4
			IREB2	64025	3
			PDCD7	16457	6
			NLGN2	14986	2
			SELE	42065	13
			EXOSC9	15704	17
			PSMC6	21415	66
			CNR1	26495	5
			PDRG1	7137	4
			SSR3	15044	46
			FAM69B	11480	1
			MSI1	27850	1
			MFRP	7716	1
			CC2D1A	24678	2
			LLGL1	19288	3
			DYRK2	17068	6
			ARIH2	67561	15
			USP54	128415	1
			MTF1	50053	1
			RNF2	57244	13
			KLF6	9285	9
			ANXA9	13617	2
			THBD	4108	8
			NR5A1	26193	19
			ITGB7	15989	18
			DNAJC7	44943	5
			SCNN1D	11593	1
			SCUBE1	146105	2
			NOL3	5586	8
			SLC32A1	4910	5
			ARNTL2	90454	3
			CD180	14524	1
			IL17A	4251	8
			TMPO	34867	9
			KIAA1524	39775	1
			FLOT2	18344	5
			MAP4K1	31241	24
			LEPR	220994	11
			SRP68	33550	47
			ARPC5	12491	5
			PDE9A	121873	1
			CDKN2D	2597	5
			PITPNA	45098	5
			NDUFS2	17291	33
			PRPF4B	43716	3
			NRBP1	14469	3
			CRYBA2	3232	4
			ILK	7141	42
			LEF1	121411	18
			CTPS	0	1
			SLC22A1	36929	1
			SERPINB2	32198	6
			MAPK14	83525	102
			PITX2	24700	5
			FABP3	11225	1
			GTF2F2	163587	102
			CDC42SE1	19354	1
			MYPN	105862	4
			CAMKK1	34576	5
			HPR	22623	1
			SATB2	201766	1
			KCNJ9	8993	6
			DPM3	704	2
			TFPT	8735	13
			ABTB2	207020	4
			SOX30	45801	3
			AP4B1	10453	4
			SMPD1	4573	24
			TH	7948	14
			MOCS3	2457	3
			COL6A2	34752	5
			FZD7	3850	8
			ANKS1B	1258197	1
			ZC3H12A	9827	1
			PPHLN1	221268	3
			HIST1H2BN	17164	1
			CHL1	212811	3
			RAPGEF1	163304	22
			HSF2BP	130302	1
			MAP3K8	27896	23
			AKAP10	74041	3
			DLG4	29812	77
			FA2H	61876	1
			RPAP3	42774	23
			STOM	31176	2
			GSN	125049	10
			EGR2	107904	11
			SMARCA5	44023	25
			WWC1	180652	4
			ZBTB45	25381	1
			CPSF3	49533	81
			FRMD6	241627	4
			DGKZ	47649	10
			EFNA1	7397	25
			CWF19L1	35382	1
			YY1AP1	29554	1
			ANK2	565631	5
			SH3GL3	171515	19
[truncated: 4,192 more rows]
