# Supplementary material for: ICan: An Integrated Co-Alteration Network to Identify Ovarian Cancer-Related Genes
Source: PLoS One. 2015 Mar 24;10(3):e0116095. doi: 10.1371/journal.pone.0116095 (PMC4372216; doi:10.1371/journal.pone.0116095)
Supplement: S8 Table — (XLSX) [file pone.0116095.s008.xlsx]

## Sheet: survival analysis
Gene symbol	P-value	FDR	Cancer risk factor
KLHDC7A	4.01e-07	2.45e-05	Tumor Suppressor
UBE4B	0.000406958	0.0124122	Tumor Suppressor
C1orf127	0.00341485	0.0694354	Tumor Suppressor
RNF207	0.00466615	0.0711589	Tumor Suppressor
PDPN	0.000780251	0.12328	Oncogenic
PDPN	0.00110242	0.174182	Tumor Suppressor
NBL1	0.00308224	0.210585	Oncogenic
EPHA2	0.00399845	0.210585	Oncogenic
NPPA	0.0173962	0.212234	Tumor Suppressor
EPHA2	0.00399845	0.222976	Tumor Suppressor
NBL1	0.00454062	0.222976	Tumor Suppressor
AKR7A3	0.00564497	0.222976	Tumor Suppressor
SDHB	0.00914502	0.240819	Tumor Suppressor
EIF4G3	0.00857954	0.240819	Tumor Suppressor
AKR7A3	0.00630956	0.245851	Oncogenic
EIF4G3	0.00925119	0.245851	Oncogenic
SDHB	0.0093361	0.245851	Oncogenic
