# Supplementary material for: ICan: An Integrated Co-Alteration Network to Identify Ovarian Cancer-Related Genes
Source: PLoS One. 2015 Mar 24;10(3):e0116095. doi: 10.1371/journal.pone.0116095 (PMC4372216; doi:10.1371/journal.pone.0116095)
Supplement: S9 Table — (XLSX) [file pone.0116095.s009.xlsx]

## Sheet: Functional enrichment analysis
Category	Term	Count	%	PValue	Genes	List Total	Pop Hits	Pop Total	Fold Enrichment	Bonferroni	Benjamini	FDR(%)
GOTERM_BP_FAT	GO:0042981~regulation of apoptosis	7	2.89256	0.000206873	XRCC5, KRT18, ACTN4, CDH1, HSPA5, HSPD1, HSPA9	17	804	13528	6.9283	0.107187	0.107187	0.30132
GOTERM_BP_FAT	GO:0043067~regulation of programmed cell death	7	2.89256	0.000218418	XRCC5, KRT18, ACTN4, CDH1, HSPA5, HSPD1, HSPA9	17	812	13528	6.86004	0.112819	0.0580971	0.318111
GOTERM_BP_FAT	GO:0010941~regulation of cell death	7	2.89256	0.000222878	XRCC5, KRT18, ACTN4, CDH1, HSPA5, HSPD1, HSPA9	17	815	13528	6.83479	0.114985	0.0398991	0.324596
KEGG_PATHWAY	hsa05130:Pathogenic Escherichia coli infection	4	1.65289	0.00027353	ACTB, KRT18, CDH1, CTNNB1	13	57	5085	27.4494	0.00871596	0.00871596	0.236652
KEGG_PATHWAY	hsa05412:Arrhythmogenic right ventricular cardiomyopathy (ARVC)	4	1.65289	0.000640727	ACTB, ACTN4, LMNA, CTNNB1	13	76	5085	20.587	0.0203009	0.0102025	0.553562
GOTERM_BP_FAT	GO:0043066~negative regulation of apoptosis	5	2.06612	0.000653779	XRCC5, KRT18, HSPA5, HSPD1, HSPA9	17	354	13528	11.2396	0.301198	0.0857004	0.949374
KEGG_PATHWAY	hsa04520:Adherens junction	4	1.65289	0.000665812	ACTB, ACTN4, CDH1, CTNNB1	13	77	5085	20.3197	0.0210876	0.00707919	0.57518
GOTERM_BP_FAT	GO:0043069~negative regulation of programmed cell death	5	2.06612	0.000689192	XRCC5, KRT18, HSPA5, HSPD1, HSPA9	17	359	13528	11.0831	0.314637	0.0727772	1.00056
GOTERM_BP_FAT	GO:0060548~negative regulation of cell death	5	2.06612	0.000696435	XRCC5, KRT18, HSPA5, HSPD1, HSPA9	17	360	13528	11.0523	0.317354	0.0616478	1.01102
GOTERM_BP_FAT	GO:0043281~regulation of caspase activity	3	1.23967	0.00383189	CDH1, HSPA5, HSPD1	17	79	13528	30.2189	0.878021	0.259595	5.44599
GOTERM_BP_FAT	GO:0052548~regulation of endopeptidase activity	3	1.23967	0.00412185	CDH1, HSPA5, HSPD1	17	82	13528	29.1133	0.896008	0.246428	5.84665
GOTERM_BP_FAT	GO:0052547~regulation of peptidase activity	3	1.23967	0.00452392	CDH1, HSPA5, HSPD1	17	86	13528	27.7592	0.916652	0.241249	6.39958
OMIM_DISEASE	Cirrhosis, noncryptogenic, susceptibility to	2	0.826446	0.00489795	KRT18, KRT8	10	2	3671	367.1	0.182341	0.182341	4.41794
OMIM_DISEASE	Cirrhosis, cryptogenic	2	0.826446	0.00489795	KRT18, KRT8	10	2	3671	367.1	0.182341	0.182341	4.41794
GOTERM_BP_FAT	GO:0033209~tumor necrosis factor-mediated signaling pathway	2	0.826446	0.0117685	KRT18, KRT8	17	10	13528	159.153	0.998477	0.477294	15.8587
KEGG_PATHWAY	hsa04670:Leukocyte transendothelial migration	3	1.23967	0.0302746	ACTB, ACTN4, CTNNB1	13	118	5085	9.94459	0.626095	0.21803	23.3755
